# Supplementary material for: Feature selection based on neighborhood rough sets and Gini index
Source: PeerJ Comput Sci. 2023 Dec 12;9:e1711. doi: 10.7717/peerj-cs.1711 (PMC10773927; doi:10.7717/peerj-cs.1711)
Supplement: Supplemental Information 1 [file peerj-cs-09-1711-s001.zip]

Archive with 7,583 entries (7,370 files):
- upload code/
- upload code/.ipynb_checkpoints/
- upload code/.ipynb_checkpoints/DLNN & XGboost-checkpoint.ipynb
- upload code/.ipynb_checkpoints/Optimal Neighborhood Radius Selection-checkpoint.ipynb
- upload code/.ipynb_checkpoints/property discussion-checkpoint.ipynb
- upload code/.ipynb_checkpoints/table print-checkpoint.ipynb
- upload code/ANN & XGboost.ipynb
- upload code/Data Description.xlsx
- upload code/KNN acc.xlsx
- upload code/Optimal Neighborhood Radius Selection.ipynb
- upload code/Ratio of feature numbers before and after voting(.2lf).xlsx
- upload code/Ratio of feature numbers before and after voting.xlsx
- upload code/SVC acc.xlsx
- upload code/avg acc.xlsx
- upload code/best sigma.xlsx
- upload code/data/
- upload code/data/DARWIN.xlsx
- upload code/data/HillValley.xlsx
- upload code/data/Ionosphere.xlsx
- upload code/data/Sonar.xlsx
- upload code/data/Toxicity.xlsx
- upload code/data/Wine.xlsx
- upload code/data/anneal.xlsx
- upload code/data/arrhythmia.xlsx
- upload code/data/autos.xlsx
- upload code/data/breast-cancer.xlsx
- upload code/data/dermatology.xlsx
- upload code/data/horse_colic.xlsx
- upload code/data/musk1.xlsx
- upload code/data/parkinsons.xlsx
- upload code/data/spambase.xlsx
- upload code/data/voting_records.xlsx
- upload code/mlpc acc.xlsx
- upload code/models/
- upload code/models/.ipynb_checkpoints/
- upload code/models/NCGI.py
- upload code/models/NDI.py
- upload code/models/NGI.py
- upload code/models/NMI.py
- upload code/models/NRS.py
- upload code/models/NSI.py
- upload code/models/__pycache__/
- upload code/models/__pycache__/NCGI.cpython-39.pyc
- upload code/models/__pycache__/NGI.cpython-39.pyc
- upload code/models/__pycache__/NMI.cpython-39.pyc
- upload code/models/__pycache__/NRS.cpython-39.pyc
- upload code/models/__pycache__/NSI.cpython-39.pyc
- upload code/new_result/
- upload code/new_result/NCGI/
- upload code/new_result/NCGI/DARWIN/
- upload code/new_result/NCGI/DARWIN/0.0.npy
- upload code/new_result/NCGI/DARWIN/0.025.npy
- upload code/new_result/NCGI/DARWIN/0.05.npy
- upload code/new_result/NCGI/DARWIN/0.07500000000000001.npy
- upload code/new_result/NCGI/DARWIN/0.1.npy
- upload code/new_result/NCGI/DARWIN/0.125.npy
- upload code/new_result/NCGI/DARWIN/0.15000000000000002.npy
- upload code/new_result/NCGI/DARWIN/0.17500000000000002.npy
- upload code/new_result/NCGI/DARWIN/0.2.npy
- upload code/new_result/NCGI/DARWIN/0.225.npy
- upload code/new_result/NCGI/DARWIN/0.25.npy
- upload code/new_result/NCGI/DARWIN/0.275.npy
- upload code/new_result/NCGI/DARWIN/0.30000000000000004.npy
- upload code/new_result/NCGI/DARWIN/0.325.npy
- upload code/new_result/NCGI/DARWIN/0.35000000000000003.npy
- upload code/new_result/NCGI/DARWIN/0.375.npy
- upload code/new_result/NCGI/DARWIN/0.4.npy
- upload code/new_result/NCGI/DARWIN/0.42500000000000004.npy
- upload code/new_result/NCGI/DARWIN/0.45.npy
- upload code/new_result/NCGI/DARWIN/0.47500000000000003.npy
- upload code/new_result/NCGI/DARWIN/0.5.npy
- upload code/new_result/NCGI/DARWIN/0.525.npy
- upload code/new_result/NCGI/DARWIN/0.55.npy
- upload code/new_result/NCGI/DARWIN/0.5750000000000001.npy
- upload code/new_result/NCGI/DARWIN/0.6000000000000001.npy
- upload code/new_result/NCGI/DARWIN/0.625.npy
- upload code/new_result/NCGI/DARWIN/0.65.npy
- upload code/new_result/NCGI/DARWIN/0.675.npy
- upload code/new_result/NCGI/DARWIN/0.7000000000000001.npy
- upload code/new_result/NCGI/DARWIN/0.7250000000000001.npy
- upload code/new_result/NCGI/DARWIN/0.75.npy
- upload code/new_result/NCGI/DARWIN/0.775.npy
- upload code/new_result/NCGI/DARWIN/0.8.npy
- upload code/new_result/NCGI/DARWIN/0.8250000000000001.npy
- upload code/new_result/NCGI/DARWIN/0.8500000000000001.npy
- upload code/new_result/NCGI/DARWIN/0.875.npy
- upload code/new_result/NCGI/DARWIN/0.9.npy
- upload code/new_result/NCGI/DARWIN/0.925.npy
- upload code/new_result/NCGI/DARWIN/0.9500000000000001.npy
- upload code/new_result/NCGI/DARWIN/0.9750000000000001.npy
- upload code/new_result/NCGI/HillValley/
- upload code/new_result/NCGI/HillValley/0.0.npy
- upload code/new_result/NCGI/HillValley/0.025.npy
- upload code/new_result/NCGI/HillValley/0.05.npy
- upload code/new_result/NCGI/HillValley/0.07500000000000001.npy
- upload code/new_result/NCGI/HillValley/0.1.npy
- upload code/new_result/NCGI/HillValley/0.125.npy
- upload code/new_result/NCGI/HillValley/0.15000000000000002.npy
- upload code/new_result/NCGI/HillValley/0.17500000000000002.npy
- upload code/new_result/NCGI/HillValley/0.2.npy
- upload code/new_result/NCGI/HillValley/0.225.npy
- upload code/new_result/NCGI/HillValley/0.25.npy
- upload code/new_result/NCGI/HillValley/0.275.npy
- upload code/new_result/NCGI/HillValley/0.30000000000000004.npy
- upload code/new_result/NCGI/HillValley/0.325.npy
- upload code/new_result/NCGI/HillValley/0.35000000000000003.npy
- upload code/new_result/NCGI/HillValley/0.375.npy
- upload code/new_result/NCGI/HillValley/0.4.npy
- upload code/new_result/NCGI/HillValley/0.42500000000000004.npy
- upload code/new_result/NCGI/HillValley/0.45.npy
- upload code/new_result/NCGI/HillValley/0.47500000000000003.npy
- upload code/new_result/NCGI/HillValley/0.5.npy
- upload code/new_result/NCGI/HillValley/0.525.npy
- upload code/new_result/NCGI/HillValley/0.55.npy
- upload code/new_result/NCGI/HillValley/0.5750000000000001.npy
- upload code/new_result/NCGI/HillValley/0.6000000000000001.npy
- upload code/new_result/NCGI/HillValley/0.625.npy
- upload code/new_result/NCGI/HillValley/0.65.npy
- upload code/new_result/NCGI/HillValley/0.675.npy
- upload code/new_result/NCGI/HillValley/0.7000000000000001.npy
- upload code/new_result/NCGI/HillValley/0.7250000000000001.npy
- upload code/new_result/NCGI/HillValley/0.75.npy
- upload code/new_result/NCGI/HillValley/0.775.npy
- upload code/new_result/NCGI/HillValley/0.8.npy
- upload code/new_result/NCGI/HillValley/0.8250000000000001.npy
- upload code/new_result/NCGI/HillValley/0.8500000000000001.npy
- upload code/new_result/NCGI/HillValley/0.875.npy
- upload code/new_result/NCGI/HillValley/0.9.npy
- upload code/new_result/NCGI/HillValley/0.925.npy
- upload code/new_result/NCGI/HillValley/0.9500000000000001.npy
- upload code/new_result/NCGI/HillValley/0.9750000000000001.npy
- upload code/new_result/NCGI/Ionosphere/
- upload code/new_result/NCGI/Ionosphere/0.0.npy
- upload code/new_result/NCGI/Ionosphere/0.025.npy
- upload code/new_result/NCGI/Ionosphere/0.05.npy
- upload code/new_result/NCGI/Ionosphere/0.07500000000000001.npy
- upload code/new_result/NCGI/Ionosphere/0.1.npy
- upload code/new_result/NCGI/Ionosphere/0.125.npy
- upload code/new_result/NCGI/Ionosphere/0.15000000000000002.npy
- upload code/new_result/NCGI/Ionosphere/0.17500000000000002.npy
- upload code/new_result/NCGI/Ionosphere/0.2.npy
- upload code/new_result/NCGI/Ionosphere/0.225.npy
- upload code/new_result/NCGI/Ionosphere/0.25.npy
- upload code/new_result/NCGI/Ionosphere/0.275.npy
- upload code/new_result/NCGI/Ionosphere/0.30000000000000004.npy
- upload code/new_result/NCGI/Ionosphere/0.325.npy
- upload code/new_result/NCGI/Ionosphere/0.35000000000000003.npy
- upload code/new_result/NCGI/Ionosphere/0.375.npy
- upload code/new_result/NCGI/Ionosphere/0.4.npy
- upload code/new_result/NCGI/Ionosphere/0.42500000000000004.npy
- upload code/new_result/NCGI/Ionosphere/0.45.npy
- upload code/new_result/NCGI/Ionosphere/0.47500000000000003.npy
- upload code/new_result/NCGI/Ionosphere/0.5.npy
- upload code/new_result/NCGI/Ionosphere/0.525.npy
- upload code/new_result/NCGI/Ionosphere/0.55.npy
- upload code/new_result/NCGI/Ionosphere/0.5750000000000001.npy
- upload code/new_result/NCGI/Ionosphere/0.6000000000000001.npy
- upload code/new_result/NCGI/Ionosphere/0.625.npy
- upload code/new_result/NCGI/Ionosphere/0.65.npy
- upload code/new_result/NCGI/Ionosphere/0.675.npy
- upload code/new_result/NCGI/Ionosphere/0.7000000000000001.npy
- upload code/new_result/NCGI/Ionosphere/0.7250000000000001.npy
- upload code/new_result/NCGI/Ionosphere/0.75.npy
- upload code/new_result/NCGI/Ionosphere/0.775.npy
- upload code/new_result/NCGI/Ionosphere/0.8.npy
- upload code/new_result/NCGI/Ionosphere/0.8250000000000001.npy
- upload code/new_result/NCGI/Ionosphere/0.8500000000000001.npy
- upload code/new_result/NCGI/Ionosphere/0.875.npy
- upload code/new_result/NCGI/Ionosphere/0.9.npy
- upload code/new_result/NCGI/Ionosphere/0.925.npy
- upload code/new_result/NCGI/Ionosphere/0.9500000000000001.npy
- upload code/new_result/NCGI/Ionosphere/0.9750000000000001.npy
- upload code/new_result/NCGI/Sonar/
- upload code/new_result/NCGI/Sonar/0.0.npy
- upload code/new_result/NCGI/Sonar/0.025.npy
- upload code/new_result/NCGI/Sonar/0.05.npy
- upload code/new_result/NCGI/Sonar/0.07500000000000001.npy
- upload code/new_result/NCGI/Sonar/0.1.npy
- upload code/new_result/NCGI/Sonar/0.125.npy
- upload code/new_result/NCGI/Sonar/0.15000000000000002.npy
- upload code/new_result/NCGI/Sonar/0.17500000000000002.npy
- upload code/new_result/NCGI/Sonar/0.2.npy
- upload code/new_result/NCGI/Sonar/0.225.npy
- upload code/new_result/NCGI/Sonar/0.25.npy
- upload code/new_result/NCGI/Sonar/0.275.npy
- upload code/new_result/NCGI/Sonar/0.30000000000000004.npy
- upload code/new_result/NCGI/Sonar/0.325.npy
- upload code/new_result/NCGI/Sonar/0.35000000000000003.npy
- upload code/new_result/NCGI/Sonar/0.375.npy
- upload code/new_result/NCGI/Sonar/0.4.npy
- upload code/new_result/NCGI/Sonar/0.42500000000000004.npy
- upload code/new_result/NCGI/Sonar/0.45.npy
- upload code/new_result/NCGI/Sonar/0.47500000000000003.npy
- upload code/new_result/NCGI/Sonar/0.5.npy
- upload code/new_result/NCGI/Sonar/0.525.npy
- upload code/new_result/NCGI/Sonar/0.55.npy
- upload code/new_result/NCGI/Sonar/0.5750000000000001.npy
- upload code/new_result/NCGI/Sonar/0.6000000000000001.npy
- upload code/new_result/NCGI/Sonar/0.625.npy
- upload code/new_result/NCGI/Sonar/0.65.npy
- upload code/new_result/NCGI/Sonar/0.675.npy
- upload code/new_result/NCGI/Sonar/0.7000000000000001.npy
- upload code/new_result/NCGI/Sonar/0.7250000000000001.npy
- upload code/new_result/NCGI/Sonar/0.75.npy
- upload code/new_result/NCGI/Sonar/0.775.npy
- upload code/new_result/NCGI/Sonar/0.8.npy
- upload code/new_result/NCGI/Sonar/0.8250000000000001.npy
- upload code/new_result/NCGI/Sonar/0.8500000000000001.npy
- upload code/new_result/NCGI/Sonar/0.875.npy
- upload code/new_result/NCGI/Sonar/0.9.npy
- upload code/new_result/NCGI/Sonar/0.925.npy
- upload code/new_result/NCGI/Sonar/0.9500000000000001.npy
- upload code/new_result/NCGI/Sonar/0.9750000000000001.npy
- upload code/new_result/NCGI/Toxicity/
- upload code/new_result/NCGI/Toxicity/0.0.npy
- upload code/new_result/NCGI/Toxicity/0.025.npy
- upload code/new_result/NCGI/Toxicity/0.05.npy
- upload code/new_result/NCGI/Toxicity/0.07500000000000001.npy
- upload code/new_result/NCGI/Toxicity/0.1.npy
- upload code/new_result/NCGI/Toxicity/0.125.npy
- upload code/new_result/NCGI/Toxicity/0.15000000000000002.npy
- upload code/new_result/NCGI/Toxicity/0.17500000000000002.npy
- upload code/new_result/NCGI/Toxicity/0.2.npy
- upload code/new_result/NCGI/Toxicity/0.225.npy
- upload code/new_result/NCGI/Toxicity/0.25.npy
- upload code/new_result/NCGI/Toxicity/0.275.npy
- upload code/new_result/NCGI/Toxicity/0.30000000000000004.npy
- upload code/new_result/NCGI/Toxicity/0.325.npy
- upload code/new_result/NCGI/Toxicity/0.35000000000000003.npy
- upload code/new_result/NCGI/Toxicity/0.375.npy
- upload code/new_result/NCGI/Toxicity/0.4.npy
- upload code/new_result/NCGI/Toxicity/0.42500000000000004.npy
- upload code/new_result/NCGI/Toxicity/0.45.npy
- upload code/new_result/NCGI/Toxicity/0.47500000000000003.npy
- upload code/new_result/NCGI/Toxicity/0.5.npy
- upload code/new_result/NCGI/Toxicity/0.525.npy
- upload code/new_result/NCGI/Toxicity/0.55.npy
- upload code/new_result/NCGI/Toxicity/0.5750000000000001.npy
- upload code/new_result/NCGI/Toxicity/0.6000000000000001.npy
- upload code/new_result/NCGI/Toxicity/0.625.npy
- upload code/new_result/NCGI/Toxicity/0.65.npy
- upload code/new_result/NCGI/Toxicity/0.675.npy
- upload code/new_result/NCGI/Toxicity/0.7000000000000001.npy
- upload code/new_result/NCGI/Toxicity/0.7250000000000001.npy
- upload code/new_result/NCGI/Toxicity/0.75.npy
- upload code/new_result/NCGI/Toxicity/0.775.npy
- upload code/new_result/NCGI/Toxicity/0.8.npy
- upload code/new_result/NCGI/Toxicity/0.8250000000000001.npy
- upload code/new_result/NCGI/Toxicity/0.8500000000000001.npy
- upload code/new_result/NCGI/Toxicity/0.875.npy
- upload code/new_result/NCGI/Toxicity/0.9.npy
- upload code/new_result/NCGI/Toxicity/0.925.npy
- upload code/new_result/NCGI/Toxicity/0.9500000000000001.npy
- upload code/new_result/NCGI/Toxicity/0.9750000000000001.npy
- upload code/new_result/NCGI/Wine/
- upload code/new_result/NCGI/Wine/0.0.npy
- upload code/new_result/NCGI/Wine/0.025.npy
- upload code/new_result/NCGI/Wine/0.05.npy
- upload code/new_result/NCGI/Wine/0.07500000000000001.npy
- upload code/new_result/NCGI/Wine/0.1.npy
- upload code/new_result/NCGI/Wine/0.125.npy
- upload code/new_result/NCGI/Wine/0.15000000000000002.npy
- upload code/new_result/NCGI/Wine/0.17500000000000002.npy
- upload code/new_result/NCGI/Wine/0.2.npy
- upload code/new_result/NCGI/Wine/0.225.npy
- upload code/new_result/NCGI/Wine/0.25.npy
- upload code/new_result/NCGI/Wine/0.275.npy
- upload code/new_result/NCGI/Wine/0.30000000000000004.npy
- upload code/new_result/NCGI/Wine/0.325.npy
- upload code/new_result/NCGI/Wine/0.35000000000000003.npy
- upload code/new_result/NCGI/Wine/0.375.npy
- upload code/new_result/NCGI/Wine/0.4.npy
- upload code/new_result/NCGI/Wine/0.42500000000000004.npy
- upload code/new_result/NCGI/Wine/0.45.npy
- upload code/new_result/NCGI/Wine/0.47500000000000003.npy
- upload code/new_result/NCGI/Wine/0.5.npy
- upload code/new_result/NCGI/Wine/0.525.npy
- upload code/new_result/NCGI/Wine/0.55.npy
- upload code/new_result/NCGI/Wine/0.5750000000000001.npy
- upload code/new_result/NCGI/Wine/0.6000000000000001.npy
- upload code/new_result/NCGI/Wine/0.625.npy
- upload code/new_result/NCGI/Wine/0.65.npy
- upload code/new_result/NCGI/Wine/0.675.npy
- upload code/new_result/NCGI/Wine/0.7000000000000001.npy
- upload code/new_result/NCGI/Wine/0.7250000000000001.npy
- upload code/new_result/NCGI/Wine/0.75.npy
- upload code/new_result/NCGI/Wine/0.775.npy
- upload code/new_result/NCGI/Wine/0.8.npy
- upload code/new_result/NCGI/Wine/0.8250000000000001.npy
- upload code/new_result/NCGI/Wine/0.8500000000000001.npy
- upload code/new_result/NCGI/Wine/0.875.npy
- upload code/new_result/NCGI/Wine/0.9.npy
- upload code/new_result/NCGI/Wine/0.925.npy
- upload code/new_result/NCGI/Wine/0.9500000000000001.npy
- upload code/new_result/NCGI/Wine/0.9750000000000001.npy
- upload code/new_result/NCGI/anneal/
- upload code/new_result/NCGI/anneal/0.0.npy
- upload code/new_result/NCGI/anneal/0.025.npy
- upload code/new_result/NCGI/anneal/0.05.npy
- upload code/new_result/NCGI/anneal/0.07500000000000001.npy
[truncated: 7,283 more entries]
