# Supplementary material for: Feature selection based on neighborhood rough sets and Gini index
Source: PeerJ Comput Sci. 2023 Dec 12;9:e1711. doi: 10.7717/peerj-cs.1711 (PMC10773927; doi:10.7717/peerj-cs.1711)
Supplement: Supplemental Information 1 [file peerj-cs-09-1711-s001.zip › upload code/ANN & XGboost.ipynb]

# %% [code]
from xgboost import XGBClassifier
from sklearn.neural_network import MLPClassifier
from sklearn.model_selection import cross_val_score
import os
import numpy as np
import pandas as pd
import warnings

warnings.filterwarnings('ignore')

# %% [code]
files = os.listdir('data')
xgbc = XGBClassifier()
mlpc = MLPClassifier()
mods = ['NRS','NMI','NDI','NSI','NGI','NCGI']
dic = {}
for file in files:
    if '.ip' in file:
        continue
    df = pd.read_excel('data/'+file, index_col=0)
    x = df[df.columns[:-1]].values
    y = df['class'].values
    for mod in mods:
        if 'spambase' in file:
            end = 0.2
        else:
            end = 1
        for sigma in np.arange(0, end, 0.025):
            file_name = 'result/'+mod+'/'+file.replace('.xlsx', '')+'/'
            print(file_name+str(sigma)+'.npy')
            if os.path.exists('new_'+file_name+str(sigma)+'.npy'):
                continue
            try:
                sigma_npy = np.load(file_name+str(sigma)+'.npy', allow_pickle=True)
            except Exception as e:
                print(e)
                sigmas = os.listdir(file_name)
                for sig in sigmas:
                    if abs(float(sig.replace('.npy', ''))-sigma)<0.00001:
                        sigma_npy = np.load(file_name+sig, allow_pickle=True)
                        break
            new_npy = []            
            for features in sigma_npy:
                feature = features[0].copy()
                feature = np.array(feature, dtype=np.int)
                xgbc_acc = cross_val_score(xgbc, x[:, feature], y, cv=10)
                mplc_acc = cross_val_score(mlpc, x[:, feature], y, cv=10)
                if features.dtype!=object:
                    features = np.append(features, xgbc_acc)
                    features = np.append(features, mplc_acc)
                else:
                    features = np.append(features, 1)
                    features[-1] = xgbc_acc
                    features = np.append(features, 1)
                    features[-1] = mplc_acc
                new_npy.append(features)
            if not os.path.exists('new_'+file_name):
                os.makedirs('new_'+file_name)
            np.save('new_'+file_name+str(sigma)+'.npy', new_npy, allow_pickle=True)

# %% [code]
files = os.listdir('data')
xgbc = XGBClassifier()
mlpc = MLPClassifier()
mods = ['NRS','NMI','NDI','NSI','NGI','NCGI']
dic = {}
for file in files:
    if '.ip' in file:
        continue
    df = pd.read_excel('data/'+file, index_col=0)
    x = df[df.columns[:-1]].values
    y = df['class'].values
    if min(y)==0 and max(y)==len(np.unique(y))-1:
        continue
    y1 = np.unique(y)
    dic = {}
    for i in range(len(y1)):
        dic[y1[i]]=i
    y = np.array([dic[i] for i in y])
    for mod in mods:
        if 'spambase' in file:
            end = 0.2
        else:
            end = 1
        for sigma in np.arange(0, end, 0.025):
            file_name = 'new_result/'+mod+'/'+file.replace('.xlsx', '')+'/'
            print(file_name+str(sigma)+'.npy')
            try:
                sigma_npy = np.load(file_name+str(sigma)+'.npy', allow_pickle=True)
            except Exception as e:
                print(e)
                sigmas = os.listdir(file_name)
                for sig in sigmas:
                    if abs(float(sig.replace('.npy', ''))-sigma)<0.00001:
                        sigma_npy = np.load(file_name+sig, allow_pickle=True)
                        break
            new_npy = []        
            for features in sigma_npy:  # 每一折
                if features.shape[0]!=5:
                    print(file_name+str(sigma)+'.npy', '后面单独处理')
                else:
                    feature = features[0].copy()
                    feature = np.array(feature, dtype=np.int)
                    xgbc_acc = cross_val_score(xgbc, x[:, feature], y, cv=10)
                    features[3]=xgbc_acc
                new_npy.append(features)
            if not os.path.exists(file_name):
                os.makedirs(file_name)
            np.save(file_name+str(sigma)+'.npy', new_npy, allow_pickle=True)
