# Supplementary material for: Feature selection based on neighborhood rough sets and Gini index
Source: PeerJ Comput Sci. 2023 Dec 12;9:e1711. doi: 10.7717/peerj-cs.1711 (PMC10773927; doi:10.7717/peerj-cs.1711)
Supplement: Supplemental Information 1 [file peerj-cs-09-1711-s001.zip › upload code/Data Description.xlsx]

## Sheet: Sheet1
	Datasets	Samples	Features	Continuous	Categorical	Classes
0	anneal	798	19	1	18	5
1	arrhythmia	452	263	32	231	13
2	autos	205	27	5	22	6
3	breast-cancer	286	10	1	9	2
4	DARWIN	174	452	429	23	2
5	dermatology	366	35	1	34	6
6	HillValley	606	101	101	0	2
7	horse_colic	300	28	2	26	2
8	Ionosphere	351	34	33	1	2
9	musk1	476	169	85	84	2
10	parkinsons	195	24	23	1	2
11	Sonar	208	61	61	0	2
12	spambase	4601	59	3	56	2
13	Toxicity	171	1204	857	347	2
14	voting_records	434	17	1	16	2
15	Wine	178	14	12	2	3
