# Supplementary material for: Feature selection based on neighborhood rough sets and Gini index
Source: PeerJ Comput Sci. 2023 Dec 12;9:e1711. doi: 10.7717/peerj-cs.1711 (PMC10773927; doi:10.7717/peerj-cs.1711)
Supplement: Supplemental Information 1 [file peerj-cs-09-1711-s001.zip › upload code/KNN acc.xlsx]

## Sheet: Sheet1
	original	NRS	NMI	NDI	NSI	NGI	NCGI
anneal	0.862184	0.969837	0.912329	0.974979	0.979986	0.969573	0.963941
arrhythmia	0.61058	0.601222	0.558314	0.622638	0.600005	0.622729	0.631058
autos	0.396429	0.697643	0.611738	0.695524	0.680024	0.705024	0.69331
breast-cancer	0.732635	0.762192	0.762192	0.753337	0.762192	0.758042	0.762192
DARWIN	0.668954	0.79781	0.786732	0.756078	0.716797	0.732222	0.736438
dermatology	0.903979	0.941847	0.296509	0.943694	0.953138	0.95045	0.973393
HillValley	0.566257	0.551522	0.507708	0.509708	0.546943	0.540025	0.530615
horse_colic	0.606667	0.647333	0.734333	0.648	0.642667	0.672667	0.823333
Ionosphere	0.834762	0.890524	0.857278	0.889151	0.871484	0.890833	0.903405
musk1	0.790514	0.798848	0.78094	0.835403	0.811733	0.828848	0.779925
parkinsons	0.798421	0.877105	0.753158	0.877105	0.850368	0.877105	0.807553
Sonar	0.595238	0.838405	0.679381	0.835714	0.827976	0.837167	0.783357
spambase	0.953759	0.99887	0.998479	0.998827	0.99887	0.998827	0.998914
Toxicity	0.527451	0.652288	0.583105	0.603791	0.539771	0.620098	0.668791
voting_records	0.946882	0	0.608562	0.942585	0.933943	0.939276	0.900788
Wine	0.720915	0.896242	0.599216	0.943562	0.943562	0.943562	0.912353
mean	0.719727	0.745105	0.689373	0.801881	0.791216	0.805403	0.804335
