# Supplementary material for: Feature selection based on neighborhood rough sets and Gini index
Source: PeerJ Comput Sci. 2023 Dec 12;9:e1711. doi: 10.7717/peerj-cs.1711 (PMC10773927; doi:10.7717/peerj-cs.1711)
Supplement: Supplemental Information 1 [file peerj-cs-09-1711-s001.zip › upload code/Optimal Neighborhood Radius Selection.ipynb]

# %% [code]
from sklearn.datasets import make_classification
from sklearn.svm import SVC
from sklearn.neighbors import KNeighborsClassifier
from sklearn.metrics import f1_score
from sklearn.model_selection import StratifiedKFold
import pandas as pd
import numpy as np


from models.NRS import NRS
from models.NMI import NMI
from models.NDI import NDI
from models.NSI import NSI 

from models.NGI import NGI
from models.NCGI import NCGI
from sklearn.model_selection import cross_val_score

import os
import time
from sklearn.model_selection import KFold
import matplotlib.pyplot as plt

from tqdm.notebook import tqdm
from warnings import filterwarnings
filterwarnings('ignore')

# %% [code]
def get_ans(mods, place, files=None, sigma_range=None):
    cv = KFold(n_splits=10, shuffle=True, random_state=0)
    svc = SVC()
    knn = KNeighborsClassifier(n_neighbors=3)
    if files is None:
        files = os.listdir(place)
    for mod in mods:  # every model
        file_info = {}
        print(mod.__name__)
        for file in files:  # every dataset
            if '.xlsx' not in file:
                continue
            print(file)
            file_name = file.split('(')[0].split('.')[0]
            if filename=='spambase':
                sigma_range = np.arange(0, 0.225, 0.025)
            df = pd.read_excel(place+'/'+file, index_col=0)
            x = df[df.columns[:-1]].values
            y = df['class'].values
            print(x.shape, '-' * 30)
            sigma_info = []
            if sigma_range is None:
                sigma_range = np.arange(0, 1, 0.025)
            for sigma in sigma_range:  # every neighborhood radius
                if os.path.exists('result/'+mod.__name__+'/'+file_name+'/'+str(sigma)+'.npy'):
                    continue
                print(sigma)
                features = []
                fold = []
                fold_num = 0
                for train_index, test_index in cv.split(x, y):  # every fold of ten-fold
                    print(fold_num + 1, end=',')
                    fold_num += 1
                    mod_ = mod(sigma=sigma, beta=0)
                    train_x, train_y = x[train_index, :], y[train_index]
                    useful_feature = np.array([i for i in range(x.shape[1])])[
                        np.max(train_x, axis=0) != np.min(train_x, axis=0)]
                    train_x = train_x[:, useful_feature]
                    test_x, test_y = x[test_index, :], y[test_index]
                    try:
                        feature = mod_.fit(train_x, train_y)
                    except Exception as e:
                        print(e)
                        feature = []
                    for i in range(len(feature)):
                        feature[i] = useful_feature[feature[i]]
                    if not len(feature):
                        svc_acc = np.array([0] * 10)
                        knn_acc = np.array([0] * 10)
                    else:
                        svc_acc = cross_val_score(svc, x[:, feature], y, cv=cv)
                        knn_acc = cross_val_score(knn, x[:, feature], y, cv=cv)
                    fold.append([feature, svc_acc, knn_acc])
                print()
                # /end  tend-fold is over

                if not os.path.exists('result/'+mod.__name__+'/'+file_name):
                    os.makedirs('result/'+mod.__name__+'/'+file_name)
                np.save('result/'+mod.__name__+'/'+file_name+'/'+str(sigma)+'.npy', fold, allow_pickle=True)
                sigma_info.append(fold)
            # /end neighborhood radius is over
            file_info[file] = sigma_info
        # /end  all dataset is over
    # /end all model is over

# %% [code]
get_ans([NRS, NMI, NDI, NSI, NGI, NCGI], 'data')

# %% [code]
