# Supplementary material for: Feature selection based on neighborhood rough sets and Gini index
Source: PeerJ Comput Sci. 2023 Dec 12;9:e1711. doi: 10.7717/peerj-cs.1711 (PMC10773927; doi:10.7717/peerj-cs.1711)
Supplement: Supplemental Information 1 [file peerj-cs-09-1711-s001.zip › upload code/Ratio of feature numbers before and after voting(.2lf).xlsx]

## Sheet: Sheet1
	NRS	NMI	NDI	NSI	NGI	NCGI
anneal	0.64	0.75	0.82	0.89	0.62	0.8
arrhythmia	0.25	0.13	0.2	0.66	0.23	0.17
autos	0.61	0.33	0.35	0.56	0.62	0.53
breast-cancer	1	1	0.62	1	0.89	1
DARWIN	0.25	0.15	0.12	0.15	0.13	0.11
dermatology	0.56	1	0.72	0.52	0.5	0.83
HillValley	0.42	0.11	0.05	0.75	0.18	1
horse_colic	0.83	0.5	0.65	0.82	0.54	1
Ionosphere	0.55	0.5	0.42	0.39	0.38	0.37
musk1	0.31	0.21	0.42	0.28	0.39	0.2
parkinsons	1	0.5	1	0.57	1	1
Sonar	0.51	0.38	0.51	0.44	0.33	0.15
spambase	0.91	1	0.81	0.91	0.91	0.9
Toxicity	0.4	0.12	0.06	0.4	0.14	0.2
voting_records	0	1	0.62	0.92	0.93	0.8
Wine	0.6	0.2	1	1	1	0.38
mean	0.55	0.49	0.52	0.64	0.55	0.59
