# Supplementary material for: Feature selection based on neighborhood rough sets and Gini index
Source: PeerJ Comput Sci. 2023 Dec 12;9:e1711. doi: 10.7717/peerj-cs.1711 (PMC10773927; doi:10.7717/peerj-cs.1711)
Supplement: Supplemental Information 1 [file peerj-cs-09-1711-s001.zip › upload code/Ratio of feature numbers before and after voting.xlsx]

## Sheet: Sheet1
	NRS	NMI	NDI	NSI	NGI	NCGI
anneal	0.636364	0.75	0.818182	0.888889	0.615385	0.8
arrhythmia	0.252336	0.133333	0.20339	0.655914	0.230769	0.172727
autos	0.611111	0.333333	0.352941	0.5625	0.625	0.529412
breast-cancer	1	1	0.625	1	0.888889	1
DARWIN	0.25	0.153846	0.122581	0.145729	0.131868	0.111111
dermatology	0.555556	1	0.722222	0.52	0.5	0.826087
HillValley	0.416667	0.111111	0.0526316	0.75	0.179104	1
horse_colic	0.826087	0.5	0.65	0.818182	0.541667	1
Ionosphere	0.55	0.5	0.421053	0.392857	0.380952	0.368421
musk1	0.306122	0.205882	0.421429	0.278846	0.387324	0.196721
parkinsons	1	0.5	1	0.571429	1	1
Sonar	0.510204	0.375	0.509804	0.436364	0.326531	0.15
spambase	0.910714	1	0.808511	0.910714	0.910714	0.903846
Toxicity	0.4	0.12	0.0555556	0.4	0.142857	0.2
voting_records	0	1	0.625	0.923077	0.933333	0.8
Wine	0.6	0.2	1	1	1	0.375
mean	0.551573	0.492657	0.524269	0.640906	0.54965	0.589583
