# Supplementary material for: Feature selection based on neighborhood rough sets and Gini index
Source: PeerJ Comput Sci. 2023 Dec 12;9:e1711. doi: 10.7717/peerj-cs.1711 (PMC10773927; doi:10.7717/peerj-cs.1711)
Supplement: Supplemental Information 1 [file peerj-cs-09-1711-s001.zip › upload code/SVC acc.xlsx]

## Sheet: Sheet1
	original	NRS	NMI	NDI	NSI	NGI	NCGI
anneal	0.761899	0.799824	0.834386	0.804706	0.804581	0.804706	0.799699
arrhythmia	0.61058	0.596077	0.583932	0.630618	0.602353	0.653391	0.645444
autos	0.410476	0.338476	0.441833	0.44281	0.366476	0.400881	0.399667
breast-cancer	0.687315	0.762192	0.762192	0.744852	0.762192	0.740542	0.762192
DARWIN	0.464706	0.761078	0.71781	0.589739	0.565359	0.565359	0.763105
dermatology	0.729655	0.952027	0.324024	0.920923	0.955008	0.956629	0.975818
HillValley	0.509973	0.477366	0.475055	0.477686	0.476388	0.474546	0.475893
horse_colic	0.656667	0.673	0.682333	0.661333	0.674	0.663667	0.766667
Ionosphere	0.934444	0.937849	0.876611	0.938675	0.943222	0.931222	0.935873
musk1	0.77367	0.807469	0.755696	0.84816	0.809969	0.838214	0.74051
parkinsons	0.81	0.825	0.796974	0.825	0.822474	0.825	0.816421
Sonar	0.639524	0.810405	0.692071	0.809548	0.796071	0.810762	0.764524
spambase	0.953758	0.993958	0.994567	0.993958	0.993958	0.994001	0.993914
Toxicity	0.65	0.671699	0.671699	0.672876	0.671699	0.672876	0.671111
voting_records	0.958457	0	0.615433	0.963631	0.962056	0.964096	0.934376
Wine	0.681046	0.86098	0.583333	0.909608	0.909608	0.909608	0.857582
mean	0.702011	0.704213	0.675497	0.764633	0.757213	0.762844	0.768925
