# Supplementary material for: Feature selection based on neighborhood rough sets and Gini index
Source: PeerJ Comput Sci. 2023 Dec 12;9:e1711. doi: 10.7717/peerj-cs.1711 (PMC10773927; doi:10.7717/peerj-cs.1711)
Supplement: Supplemental Information 1 [file peerj-cs-09-1711-s001.zip › upload code/avg acc.xlsx]

## Sheet: Sheet1
	original	NRS	NMI	NDI	NSI	NGI	NCGI
anneal	0.837994	0.904175	0.87831	0.918539	0.922903	0.912652	0.910997
arrhythmia	0.641486	0.614377	0.559409	0.637304	0.626492	0.639291	0.655388
autos	0.425357	0.547113	0.466351	0.572321	0.558089	0.553452	0.555643
breast-cancer	0.696059	0.762254	0.762254	0.723999	0.762254	0.721604	0.762254
DARWIN	0.699183	0.746879	0.717663	0.723227	0.711683	0.712582	0.709886
dermatology	0.890015	0.947763	0.3215	0.945233	0.955058	0.956959	0.969606
HillValley	0.566496	0.560423	0.506383	0.525699	0.574107	0.559865	0.563845
horse_colic	0.671667	0.713917	0.716417	0.70125	0.714917	0.70875	0.798
Ionosphere	0.901032	0.918601	0.840774	0.920464	0.91596	0.916845	0.919909
musk1	0.778956	0.7797	0.747155	0.796247	0.780993	0.796136	0.737388
parkinsons	0.795592	0.83375	0.754164	0.832645	0.823579	0.835336	0.790362
Sonar	0.656429	0.772631	0.679821	0.770637	0.766863	0.783649	0.727345
spambase	0.958799	0.977915	0.978475	0.977454	0.977736	0.977611	0.977328
Toxicity	0.554657	0.662753	0.629845	0.640319	0.633276	0.63799	0.668603
voting_records	0.956158	0	0.61361	0.958075	0.953416	0.95704	0.924832
Wine	0.728922	0.872778	0.575531	0.922712	0.92357	0.922712	0.875114
mean	0.734925	0.725939	0.671729	0.785383	0.787556	0.78703	0.784156
