# Supplementary material for: Feature selection based on neighborhood rough sets and Gini index
Source: PeerJ Comput Sci. 2023 Dec 12;9:e1711. doi: 10.7717/peerj-cs.1711 (PMC10773927; doi:10.7717/peerj-cs.1711)
Supplement: Supplemental Information 1 [file peerj-cs-09-1711-s001.zip › upload code/best sigma.xlsx]

## Sheet: Sheet1
	NRS	NMI	NDI	NSI	NGI	NCGI
anneal	0.05	0.725	0.05	0.05	0.05	0.05
arrhythmia	0.35	0.95	0.275	0.875	0.275	0.3
autos	0.1	0.6	0.075	0.15	0.125	0.125
breast-cancer	0.4	0.025	0.725	0.4	0.125	0.25
DARWIN	0.075	0.925	0.975	0.85	0.975	0.025
dermatology	0.175	0.025	0.425	0.225	0.275	0.575
HillValley	0.225	0.525	0.2	0.425	0.425	0.425
horse_colic	0.325	0.825	0.15	0.325	0.225	0.575
Ionosphere	0.175	0.525	0.175	0.2	0.15	0.125
musk1	0.65	0.95	0.975	0.65	0.95	0.425
parkinsons	0.1	0.375	0.1	0.1	0.1	0.375
Sonar	0.475	0.775	0.55	0.525	0.45	0.325
spambase	0.175	0.15	0.1	0.175	0.15	0.125
Toxicity	0.975	0.075	0.05	0.95	0.075	0.925
voting_records	0.025	0.025	0.875	0.25	0.875	0.425
Wine	0.025	0.95	0.025	0.025	0.025	0.05
