# Supplementary material for: Feature selection based on neighborhood rough sets and Gini index
Source: PeerJ Comput Sci. 2023 Dec 12;9:e1711. doi: 10.7717/peerj-cs.1711 (PMC10773927; doi:10.7717/peerj-cs.1711)
Supplement: Supplemental Information 1 [file peerj-cs-09-1711-s001.zip › upload code/data/DARWIN.xlsx]

## Sheet: Sheet1
	ID	air_time1	disp_index1	gmrt_in_air1	gmrt_on_paper1	max_x_extension1	max_y_extension1	mean_acc_in_air1	mean_acc_on_paper1	mean_gmrt1	mean_jerk_in_air1	mean_jerk_on_paper1	mean_speed_in_air1	mean_speed_on_paper1	num_of_pendown1	paper_time1	pressure_mean1	pressure_var1	total_time1	air_time2	disp_index2	gmrt_in_air2	gmrt_on_paper2	max_x_extension2	max_y_extension2	mean_acc_in_air2	mean_acc_on_paper2	mean_gmrt2	mean_jerk_in_air2	mean_jerk_on_paper2	mean_speed_in_air2	mean_speed_on_paper2	num_of_pendown2	paper_time2	pressure_mean2	pressure_var2	total_time2	air_time3	disp_index3	gmrt_in_air3	gmrt_on_paper3	max_x_extension3	max_y_extension3	mean_acc_in_air3	mean_acc_on_paper3	mean_gmrt3	mean_jerk_in_air3	mean_jerk_on_paper3	mean_speed_in_air3
0	88	5160	1.25e-05	120.804	86.8533	957	6601	0.3618	0.217459	103.829	0.0518364	0.0215474	1.82808	1.49324	22	10730	1679.23	288285	15890	6085	1.19e-05	269.356	51.3423	749	4945	0.616121	0.0764062	160.349	0.110648	0.0107828	3.3743	0.60532	6	18785	1851.08	167224	24870	4345	1.33e-05	330.488	106.611	4495	765	0.692386	0.178768	218.549	0.125262	0.0173515	3.51051
1	113	51980	1.6e-05	115.318	83.4487	1694	6998	0.272513	0.14488	99.3835	0.0398266	0.0168845	1.81774	1.51776	11	12460	1723.17	210517	64440	10515	1.51e-05	272.771	73.1159	2298	5051	0.880795	0.103937	172.944	0.15795	0.0116026	2.89419	0.912161	5	15585	1846.01	198894	26100	15885	1.25e-05	240.382	107.648	4498	2386	0.890156	0.13322	174.015	0.161044	0.0156735	3.56267
2	132	2600	1.03e-05	229.934	172.762	2333	5802	0.38702	0.181342	201.348	0.0642204	0.0201264	3.37834	3.30887	10	6080	1520.25	120846	8680	560	1.05e-05	122.81	92.9833	322	5059	0.211138	0.0751033	107.896	0.0308541	0.00926475	2.73667	1.85653	1	6545	1948.32	48577	7105	420	8.63e-06	82.5624	146.116	4645	266	0.202899	0.102299	114.339	0.0267453	0.0114062	1.83466
3	107	2130	1.03e-05	369.403	183.193	1756	8159	0.556879	0.164502	276.298	0.0904077	0.0211501	5.0825	3.54265	10	5595	1914	100287	7725	13735	1.4e-05	185.279	50.1416	647	4714	0.344579	0.129888	117.71	0.0533228	0.010556	2.93701	0.85155	7	13520	1772.41	196922	27255	3795	1.39e-05	323.273	75.7116	4568	966	0.268581	0.132872	199.492	0.0396072	0.0118949	2.78898
4	169	2310	6.86e-06	257.997	111.276	987	4732	0.266077	0.145104	184.637	0.0375282	0.0185903	3.80466	2.18054	8	4080	1819.12	160062	6390	4225	1.2e-05	112.62	63.4902	285	4597	0.434237	0.0811014	88.0549	0.0677525	0.00994438	2.87923	1.27241	1	8325	1902.65	92904.1	12550	2255	1.17e-05	214.958	70.5172	4076	317	0.23394	0.157008	142.738	0.0290262	0.0151697	1.14691
5	103	1920	1.14e-05	199.765	109.902	1548	6260	0.212523	0.143013	154.834	0.028369	0.0173032	2.63386	2.10528	7	7065	1246.06	153503	8985	8115	1.25e-05	226.269	67.1052	270	4681	0.186515	0.0741822	146.687	0.0225957	0.00935859	2.82652	1.3287	5	8475	1258.92	252934	16590	2620	1.19e-05	185.758	65.1005	4075	332	0.22752	0.178765	125.429	0.0291895	0.0157062	1.49063
6	155	6415	1.16e-05	276.515	279.725	1837	13414	0.678487	0.193239	278.12	0.121922	0.0239522	5.20678	4.44238	16	5540	1812.66	139329	11955	16020	1.25e-05	209.867	70.6458	891	4641	0.735168	0.0689925	140.257	0.133675	0.00832898	3.4102	0.850488	5	12465	1884.13	87980.6	28485	7155	1.34e-05	281.428	96.9824	4438	754	0.910194	0.182895	189.205	0.167434	0.0162194	3.58534
7	121	1510	6.94e-06	284.016	154.784	2883	4663	0.668661	0.168026	219.4	0.123317	0.0216738	5.10007	2.93941	4	4130	1949.09	62846.5	5640	6745	6.98e-06	86.0756	72.0965	566	4679	0.194423	0.0649797	79.086	0.0336673	0.00830769	0.763016	1.4477	2	6540	2018	24786	13285	1455	5.63e-06	187.806	196.425	4276	224	0.329032	0.0814233	192.115	0.0566924	0.0108864	2.07853
8	54	4860	1.31e-05	236.876	308.576	3171	7348	0.277021	0.214148	272.726	0.0408339	0.023461	4.38877	5.77036	10	7440	1518.73	157685	12300	7020	1.49e-05	215.627	64.4809	905	5115	0.228722	0.13634	140.054	0.0360598	0.0126234	2.69887	0.795125	4	15320	1623.89	108376	22340	7015	1.31e-05	185.772	47.8485	4175	741	0.189454	0.1127	116.81	0.0237918	0.00979363	2.24117
9	170	6265	1.26e-05	381.929	354.11	5568	12313	1.27917	0.193084	368.019	0.234314	0.0198932	6.40149	6.57906	8	6350	1295.1	95099.9	12615	8820	1.36e-05	277.129	190.246	2381	7972	0.454167	0.0723673	233.687	0.0774351	0.00797216	3.07044	2.37966	5	7140	974.296	121235	15960	5815	8.57e-06	427.506	223.786	4204	1147	1.08969	0.0792275	325.646	0.19797	0.0117245	6.64179
10	20	2985	1.27e-05	220.777	93.2473	1938	6711	0.366643	0.152547	157.012	0.0566288	0.015613	3.1109	1.58218	5	8350	1426.59	108201	11335	58780	1.7e-05	116.644	23.5559	1916	4703	0.468605	0.106879	70.0999	0.0823717	0.0118602	1.98278	0.277662	20	44840	1310.18	210727	103620	9910	1.52e-05	169.941	55.2051	4914	1457	0.346694	0.216593	112.573	0.0576988	0.0189881	2.10777
11	58	1970	1.07e-05	231.5	90.6495	1434	5643	0.20956	0.144054	161.075	0.0316518	0.0165344	3.39965	1.70976	7	7315	1525.02	154049	9285	22340	1.24e-05	292.669	129.751	1809	4734	0.546844	0.117797	211.21	0.100159	0.0121862	4.69418	1.42551	5	7995	1395.8	108781	30335	19555	4.27e-06	63.181	92.9308	787	2596	0.297368	0.0645641	78.0559	0.0510262	0.00876151	1.13803
12	90	3890	1.05e-05	184.051	146.067	1528	7011	0.250233	0.182235	165.059	0.0320528	0.021659	3.25866	2.51032	13	6370	803.541	66247.7	10260	1480	1.04e-05	254.126	98.3511	796	4755	0.233205	0.0594436	176.238	0.0302688	0.00817514	1.00966	1.97214	2	6110	1016.31	90173.5	7590	1995	9.83e-06	111.436	114.188	4239	749	0.355435	0.0811673	112.812	0.0549683	0.0112209	2.43884
13	112	1190	8.49e-06	348.476	197.691	1739	7297	0.189114	0.158889	273.084	0.0250242	0.0178051	3.3741	3.71839	3	4305	1712.78	113291	5495	3060	1.55e-05	63.7169	45.2734	925	4981	0.196074	0.107875	54.4951	0.0257466	0.0110297	1.08969	0.908273	1	12605	1866.27	129629	15665	1560	1.32e-05	41.343	66.054	4363	726	0.195585	0.1505	53.6985	0.0220948	0.0134418	0.772222
14	46	2900	1.14e-05	305.093	130.501	1214	8202	0.97994	0.127559	217.797	0.185118	0.016559	4.39738	2.36851	10	6935	1289.23	143636	9835	6135	1.16e-05	269.326	142.895	1241	4934	0.429869	0.0918814	206.11	0.0727946	0.0115029	3.60607	1.66611	4	7485	1068.52	157581	13620	2680	1.04e-05	34.86	58.3068	4179	530	0.190065	0.0973764	46.5834	0.0235611	0.0111808	0.66459
15	66	4955	1.19e-05	306.938	209.366	1652	8863	0.712834	0.1797	258.152	0.134393	0.0201435	4.56323	3.92116	9	6890	1684.19	117213	11845	22580	1.46e-05	128.9	27.1079	643	4656	0.434336	0.165883	78.004	0.074355	0.0137668	1.90826	0.520415	11	22785	984.416	142843	45365	4465	1.24e-05	284.447	90.4106	4265	575	0.526341	0.263183	187.429	0.0930973	0.014623	2.80329
16	85	5655	1.01e-05	124.529	120.054	1336	6170	0.482081	0.131626	122.292	0.0848395	0.0167594	2.07797	2.05742	14	5340	1492.02	163215	10995	1435	1.19e-05	389.396	76.1738	924	4979	0.22099	0.0959866	232.785	0.0309967	0.0107576	4.15992	1.50806	4	7920	1906.64	143576	9355	2145	1.11e-05	516.002	77.5751	4337	424	0.718806	0.112083	296.789	0.131358	0.0128034	2.61977
17	65	12980	1.05e-05	164.876	68.5716	11195	7222	0.413151	0.160647	116.724	0.0708574	0.0193213	3.10945	1.32382	13	9255	1115.26	115329	22235	32005	1.31e-05	256.608	85.2231	2491	5407	1.05387	0.101877	170.915	0.194413	0.0128923	4.71424	0.95834	5	12605	1501.21	160153	44610	8785	9.12e-06	287.733	137.211	3893	1837	0.561198	0.110756	212.472	0.0941297	0.0154033	4.63782
18	23	6365	1.11e-05	78.3392	118.661	1425	7755	0.127188	0.119886	98.4999	0.0161904	0.0146699	0.831678	2.30765	10	6460	1482.62	250512	12825	27745	1.73e-05	259.715	61.1198	1342	5769	0.747313	0.0753868	160.418	0.133891	0.00977596	4.76873	1.13266	12	14580	1407.18	238867	42325	15940	1.52e-05	239.162	51.3603	4680	1396	0.428941	0.190081	145.261	0.0678696	0.0182414	3.7339
19	34	32300	1.29e-05	139.411	94.2482	2091	5908	0.415122	0.104892	116.83	0.072672	0.0145043	2.86901	1.6244	21	9835	1268.4	171653	42135	22575	1.48e-05	151.934	20.827	213	13250	0.291326	0.0939837	86.3806	0.0485106	0.00751106	2.56545	0.420645	1	12700	1456.59	45575.5	35275	10000	7.2e-06	136.136	99.4388	6706	147	0.35728	0.117705	117.787	0.0543676	0.0150669	1.98717
20	140	3525	1.02e-05	126.324	139.596	1046	6118	0.225717	0.161174	132.96	0.0264935	0.0200182	1.80294	2.61318	15	6275	1261.24	187505	9800	21475	1.39e-05	281.453	71.4377	840	5174	0.765108	0.10578	176.445	0.134727	0.0100524	4.86352	0.823264	12	13920	1134.28	115939	35395	6050	1.25e-05	279.307	101.077	4142	2604	0.515313	0.127961	190.192	0.0912843	0.0142177	3.57683
21	35	7870	1.22e-05	102.981	79.6475	1420	6142	0.320674	0.156004	91.3145	0.0545446	0.0169516	1.72814	1.32438	8	9755	1671.1	162309	17625	2990	1.18e-05	73.1096	46.6382	398	4842	0.132911	0.14248	59.8739	0.0201269	0.0122029	0.581304	0.932562	1	9435	1803.75	41254	12425	1350	1e-05	125.695	68.6507	4020	302	0.154944	0.170784	97.1728	0.0253063	0.0163701	0.654478
22	25	4200	1.05e-05	123.285	83.696	1032	5309	0.239568	0.18636	103.491	0.0246796	0.0185517	1.97053	1.37986	13	8630	1018.22	85695.4	12830	8540	1.44e-05	253.117	42.9604	1119	4715	0.355106	0.180254	148.039	0.0577585	0.0120119	3.77018	0.818588	4	14030	1434.53	132114	22570	3780	1.36e-05	338.829	113.355	4348	879	0.195294	0.180715	226.092	0.0215068	0.0175554	3.46384
23	14	4695	7.28e-06	170.64	141.201	1715	5983	0.182334	0.14474	155.92	0.0285385	0.017616	2.66958	2.23544	10	3975	1514.38	203531	8670	9405	1.25e-05	382.351	44.9479	222	4676	0.748842	0.0939118	213.649	0.128748	0.0105686	6.95016	0.842607	3	13325	1916.91	166816	22730	840	1.08e-05	60.249	61.9566	3882	246	0.205797	0.13667	61.1028	0.0285016	0.0147022	1.45813
24	147	5000	8.65e-06	229.137	160.556	1422	7058	0.223681	0.154142	194.847	0.032744	0.0196005	3.58988	3.00859	6	4770	1921.65	82365.2	9770	12385	1.33e-05	343.749	77.3866	1283	5229	0.892262	0.107377	210.568	0.157573	0.0120768	5.48898	1.4301	9	9205	1866.64	196537	21590	9515	1.15e-05	248.806	89.0433	4248	989	0.406204	0.110884	168.925	0.0585276	0.0132113	4.11422
25	17	2915	1.03e-05	202.946	172.225	1296	6818	0.219212	0.146434	187.585	0.0293572	0.0193299	2.82803	3.14997	9	5745	1456.54	170829	8660	16840	1.36e-05	145.159	54.6344	689	5148	0.435635	0.0989188	99.8968	0.0768979	0.0108007	2.20268	1.0394	7	11515	1327.74	203029	28355	11315	1.36e-05	270.3	113.019	4360	744	0.580616	0.131424	191.659	0.105043	0.0131301	3.8898
26	159	3365	5.79e-06	139.706	179.777	1777	6415	0.206496	0.208559	159.741	0.026073	0.0242808	1.97464	3.50874	6	2915	1854.83	135389	6280	7180	1.09e-05	319.264	147.567	404	5502	0.489275	0.0695238	233.416	0.0813237	0.0087213	3.63242	1.70837	4	7215	1942.64	111630	14395	2070	6.94e-06	652.118	344.234	4908	786	0.26162	0.0872272	498.176	0.026906	0.0130808	6.41747
27	4	1385	7.45e-06	313.643	152.8	1019	5844	0.208694	0.148943	233.222	0.0294112	0.0196264	3.76031	2.96385	8	3725	1483.22	133734	5110	2635	9.31e-06	52.1373	132.331	288	5339	0.311403	0.0529917	92.234	0.0439716	0.00853546	1.27955	2.63494	1	4795	1971.45	60372.7	7430	440	7.08e-06	64.8983	203.246	4597	282	0.300063	0.0747749	134.072	0.0370103	0.0108327	1.51277
28	125	4115	7.84e-06	177.295	103.118	1257	4903	0.570892	0.160674	140.207	0.1005	0.020222	3.10856	1.97916	6	5015	777.847	51807.9	9130	23680	1.58e-05	117.348	65.0328	847	5181	0.232911	0.130867	91.1905	0.032171	0.0157741	1.8134	0.817849	19	21015	808.345	65430.1	44695	16825	1.18e-05	92.8322	107.28	3917	611	0.176227	0.141206	100.056	0.0272364	0.0139671	1.18717
29	62	9880	1.49e-05	137.524	56.2483	901	7768	0.368335	0.181916	96.8861	0.0572265	0.0189639	2.63466	0.991745	13	15535	1735.37	147139	25415	14240	1.18e-05	390.628	100.058	629	5271	1.54855	0.112709	245.343	0.292049	0.0113282	7.2033	1.17077	5	9325	1936.73	125063	23565	30145	1.21e-05	415.612	126.43	4195	666	1.96505	0.143356	271.021	0.376158	0.0152322	6.87127
30	5	1405	1.08e-05	233.194	114.784	1690	6268	0.214849	0.140903	173.989	0.0269312	0.0180937	2.26045	2.13425	8	6110	1617.68	160270	7515	935	1.45e-05	95.763	40.5502	1087	4974	0.174515	0.0797255	68.1566	0.0246428	0.00753139	1.53761	0.810806	1	13355	1286.96	56522.1	14290	530	1.51e-05	96.0086	80.2758	6347	764	0.206743	0.105208	88.1422	0.0337669	0.0112076	1.30059
31	105	5100	1.06e-05	177.964	237.609	1648	6681	0.189135	0.186363	207.786	0.0243911	0.0248753	3.03689	4.24855	9	5565	1821.44	151584	10665	11330	1.4e-05	206.696	91.1227	959	5355	0.341086	0.0871445	148.909	0.0575975	0.0106844	3.17228	1.06186	6	11370	1747.59	292883	22700	8000	1.42e-05	302.316	146.37	4886	892	0.417289	0.145173	224.343	0.0694219	0.0154139	4.53779
32	36	4410	1.11e-05	170.472	132.93	1910	8502	0.222532	0.139789	151.701	0.0323454	0.0183376	2.54862	2.24748	13	6030	946.458	123706	10440	930	1.23e-05	41.9984	86.0022	524	5269	0.152603	0.0586489	64.0003	0.0230716	0.00783419	0.787001	1.71299	1	7575	1862.19	59341.6	8505	2590	1.15e-05	71.0466	111.708	4836	185	0.248107	0.0871707	91.3772	0.0260689	0.00999901	1.54846
33	71	2630	1.29e-05	276.715	181.318	1639	11729	0.218019	0.164965	229.016	0.0301507	0.019505	3.441	3.28382	11	6370	1264.53	122712	9000	7405	1.42e-05	166.263	93.52	1036	4770	0.157626	0.0865632	129.891	0.0205596	0.0100113	1.95352	1.03989	6	10975	914.785	124734	18380	8055	1.12e-05	253.007	128.763	3942	1020	0.381746	0.130529	190.885	0.0552966	0.0152315	3.16542
34	133	900	7.06e-06	689.165	412.094	3937	8474	0.943476	0.339286	550.629	0.15846	0.0307654	11.8084	8.40769	4	2910	1828.49	50452.2	3810	23055	9.98e-06	137.565	49.7065	2869	5281	0.337129	0.0426034	93.636	0.0541362	0.00570117	2.83821	0.893765	10	14945	1847.92	218422	38000	4905	9.13e-06	293.084	98.4462	4071	2224	0.515083	0.0948037	195.765	0.0835284	0.0125854	5.62013
35	134	720	6.87e-06	356.397	127.051	786	4249	0.212229	0.155221	241.724	0.0325129	0.0194396	3.02317	2.45261	4	3795	1761.11	75735.4	4515	480	9.93e-06	96.8296	76.532	623	4751	0.20161	0.045298	86.6808	0.0247433	0.00697683	2.22085	1.52346	1	7125	2018.37	9083.43	7605	805	8.61e-06	386.633	119.871	4396	900	2.72362	0.072121	253.252	0.52321	0.0107066	7.85513
36	64	12960	1.86e-05	154.095	66.1379	1335	9809	0.303533	0.168974	110.116	0.0366228	0.0178805	2.51653	1.12778	17	17060	1849.8	172504	30020	15325	1.4e-05	175.273	54.2626	868	4797	0.376606	0.134193	114.768	0.0633489	0.0128305	2.00671	0.860759	6	15340	1758.41	175113	30665	5730	1.34e-05	311.997	62.1546	4531	964	0.662698	0.14621	187.076	0.117706	0.0172862	4.01419
37	116	2920	7.63e-06	116.361	102.593	1197	6024	0.264048	0.17003	109.477	0.0358781	0.0209149	2.04742	1.45529	17	4920	1685.57	187873	7840	22045	1.49e-05	180.107	86.8692	1046	4906	0.547906	0.11026	133.488	0.0963361	0.0140298	2.598	1.04592	9	11725	1670.68	253829	33770	6085	1.01e-05	213.783	184.334	4421	735	0.327891	0.103891	199.059	0.0544327	0.012715	2.40342
38	99	2635	7.17e-06	261.167	147.334	2099	3936	0.620047	0.149459	204.25	0.112002	0.0170316	4.70832	2.94836	4	4420	1483.26	102763	7055	6505	1.04e-05	281.078	58.5301	728	4954	0.350438	0.0703347	169.804	0.0536047	0.00925979	5.19929	1.17224	3	9830	1720.6	102839	16335	635	9.22e-06	201.922	111.888	4774	437	0.59394	0.0982327	156.905	0.107483	0.0131545	3.69665
39	47	690	3.81e-06	262.929	245.368	1057	3197	0.179633	0.207612	254.148	0.0253384	0.0211853	4.87479	5.32338	1	1880	1898.43	87124.1	2570	4610	1.52e-05	339.828	35.5027	3502	5996	1.40665	0.045391	187.666	0.266794	0.00555857	5.99486	0.709552	1	25085	2033.79	14039.2	29695	6415	1.55e-05	310.479	71.9768	5016	2519	0.991177	0.108644	191.228	0.184466	0.0132677	5.77802
40	165	5705	1.09e-05	331.233	156.49	1039	7637	1.37328	0.140836	243.862	0.260237	0.0192497	5.95462	3.05718	8	5815	1179.7	149310	11520	4900	1.12e-05	305.498	73.0195	309	4694	0.425523	0.106876	189.259	0.0705338	0.0115729	2.33047	1.44429	4	7900	1771.41	95384.6	12800	1120	1.08e-05	56.6267	87.3704	4115	81	0.202328	0.123415	71.9986	0.0252964	0.0124516	1.27541
41	11	2005	9.67e-06	174.436	158.661	1798	5962	0.209676	0.125318	166.549	0.0318593	0.0163381	2.10912	3.07281	11	4875	1784.38	116210	6880	12545	1.6e-05	271.866	62.0172	966	4785	0.832252	0.136355	166.941	0.153118	0.013428	4.04736	0.758999	8	17575	1873.58	163973	30120	5135	1.49e-05	248.349	84.3609	4287	1185	0.389037	0.143979	166.355	0.0624467	0.0176258	2.28541
42	0	1370	7.07e-06	377.251	322.546	1718	8347	0.218833	0.26451	349.899	0.0308558	0.0250463	4.74062	6.31214	6	3100	1903.44	87585.1	4470	2710	1.32e-05	83.9681	42.7439	323	4791	0.278533	0.0987698	63.356	0.0462454	0.0111316	2.1341	0.855389	3	13465	2011.94	46602.2	16175	1700	1.21e-05	490.437	93.6414	4609	249	0.273609	0.130109	292.039	0.030173	0.0146757	1.65079
43	77	3055	3.99e-06	246.292	437.951	2027	6751	0.41343	0.285252	342.121	0.0667933	0.0289464	4.38434	7.79014	6	1730	1759.45	142712	4785	1990	9.12e-06	263.68	91.5809	316	4413	0.169702	0.0647312	177.631	0.0206612	0.00959163	3.19507	1.83568	2	5610	963.108	73554	7600	1260	8.77e-06	73.7353	120.354	3914	257	0.209354	0.0616422	97.0445	0.0261191	0.00907528	1.73286
44	48	3720	1.03e-05	263.253	150.394	1049	9005	0.392947	0.169245	206.823	0.0643204	0.0222193	4.20976	2.78785	13	5550	1170.21	141935	9270	4715	8.71e-06	240.253	106.704	332	4635	0.203675	0.0723198	173.479	0.0285013	0.00986175	2.5913	2.11536	4	5460	898.665	50583.9	10175	505	9.46e-06	100.564	128.026	4302	296	0.148296	0.0745019	114.295	0.0232459	0.0104641	1.70845
45	37	890	9.53e-06	412.032	264.432	1877	6801	0.340128	0.187452	338.232	0.0589663	0.019651	4.89147	5.07083	6	4795	1910.71	107991	5685	965	1.11e-05	104.045	56.1426	262	4673	0.225532	0.0749031	80.0938	0.027257	0.0097753	2.44255	1.12903	2	10200	1992.46	58566.6	11165	475	8.18e-06	58.6093	123.493	3868	136	0.158925	0.0986267	91.0512	0.0231542	0.013926	1.27636
46	67	1580	9.27e-06	359.162	252.373	1468	6796	0.176651	0.159978	305.768	0.0235414	0.0204455	3.72102	4.83695	5	4605	1533.61	88953.6	6185	1860	1.13e-05	212.916	69.0077	345	5293	0.303039	0.0959775	140.962	0.0440743	0.0116038	1.3524	1.3675	2	8525	1780.23	98460.5	10385	570	7.23e-06	86.3889	190.081	4415	345	0.241413	0.0845184	138.235	0.0322729	0.0119457	1.67806
47	138	4450	9.34e-06	105.994	85.2152	1157	6167	0.186082	0.163422	95.6044	0.0225738	0.0165783	1.7269	1.47833	9	5640	1384.9	108720	10090	4715	1.13e-05	321.556	70.047	1433	5521	1.50849	0.0791921	195.802	0.285177	0.0104642	5.92637	1.25795	5	9115	1430.49	279826	13830	8525	1.3e-05	225.591	105.863	4340	1222	0.469359	0.140904	165.727	0.0814083	0.0142927	2.68402
48	161	2400	9.35e-06	174.059	126.66	1251	6197	0.163816	0.163628	150.359	0.0225002	0.0213674	1.88366	2.61149	9	5415	1153.96	99166.8	7815	5135	1.13e-05	52.5319	67.2799	172	4926	0.206025	0.0786157	59.9059	0.0213416	0.0103644	1.0495	1.35194	1	8390	1434.05	122330	13525	650	1.13e-05	76.7245	105.411	4333	120	0.186562	0.0745722	91.0677	0.0304383	0.0100572	1.68157
49	141	670	7.38e-06	536.433	405.993	3009	8371	0.483585	0.273639	471.213	0.0726418	0.0242464	5.93202	7.83925	5	3490	1965.03	89601.5	4160	2255	6.04e-06	192.809	97.5408	479	4784	0.504763	0.0556417	145.175	0.0797179	0.0087761	4.28596	1.95946	1	5735	2024.06	27508.5	7990	275	4.07e-06	214.457	263.052	4562	346	0.282702	0.113345	238.754	0.044023	0.0141931	3.3611
50	143	109965	2.83e-05	76.7267	47.355	2039	12562	0.315731	0.158966	62.0408	0.0503124	0.0181729	1.48214	0.82216	54	46120	1280.3	226618	156085	96485	1.99e-05	104.854	44.7579	3236	5662	0.496405	0.149678	74.8058	0.0860698	0.0174516	2.02821	0.501268	36	42200	1583.52	243248	138685	14120	4.8e-06	187.442	43.4333	4068	252	0.460733	0.148575	115.437	0.0805899	0.0168919	3.46202
51	68	4055	1.36e-05	173.486	97.469	1163	6280	0.208911	0.148446	135.477	0.0269873	0.0192022	2.20766	1.9232	16	10100	1253.32	139104	14155	21105	1.24e-05	183.672	87.7977	689	4783	0.441952	0.195598	135.735	0.0747185	0.0300318	3.28926	1.29713	7	10615	1096.92	111168	31720	6465	8.87e-06	277.279	209.722	4042	573	0.386085	0.0862229	243.5	0.0626503	0.0114022	3.23849
52	96	3215	1.27e-05	191.565	105.065	1687	6601	0.312352	0.156559	148.315	0.0510545	0.0178148	2.90106	1.86331	10	9215	1661.86	187149	12430	7840	1.65e-05	176	52.0341	1368	5160	0.268059	0.133734	114.017	0.0396684	0.0120655	2.03072	0.965834	11	14575	1891.3	148686	22415	7280	9.27e-06	345.367	120.326	4278	699	0.495316	0.109639	232.847	0.079214	0.0146207	2.80126
53	145	4185	1.02e-05	161.261	145.945	1556	7543	0.353787	0.129616	153.603	0.0592821	0.0158135	2.84874	2.53747	15	5475	1357.8	136842	9660	6430	1.4e-05	256.089	65.0546	1053	4975	0.474061	0.0744126	160.572	0.0787976	0.00824592	2.30428	1.21676	4	8965	953.148	103961	15395	12070	1.17e-05	195.185	84.1993	4249	790	0.288675	0.115911	139.692	0.043692	0.0127923	2.09139
54	12	21800	1.92e-05	65.2347	72.4075	2931	8878	0.208208	0.164452	68.8211	0.029178	0.0182776	1.01152	1.14142	26	17865	642.635	48717.5	39665	9395	1.53e-05	101.367	24.186	685	4940	0.406529	0.112736	62.7767	0.0761047	0.0120554	1.32787	0.474899	5	24165	1111.18	126766	33560	7765	1.67e-05	153.49	43.3773	5370	1014	0.681211	0.163795	98.4337	0.126523	0.0154319	1.98486
55	173	28550	1.37e-05	52.4631	29.9358	1007	5077	0.216557	0.127051	41.1994	0.0257896	0.0144244	1.04353	0.502808	23	30660	1569.58	306366	59210	31860	1.51e-05	167.003	27.9061	213	4996	0.740862	0.184365	97.4545	0.126577	0.0133487	2.7844	0.538414	14	21745	1443.53	192562	53605	7985	1.49e-05	121.681	39.2629	4907	149	0.280078	0.190951	80.4721	0.044452	0.0152536	1.30422
56	24	2640	1.14e-05	197.891	138.511	1912	8214	0.201585	0.126801	168.201	0.0291397	0.0178237	3.03297	2.25906	13	5805	1895.57	87773.1	8445	3815	1.1e-05	116.648	68.9784	441	4905	0.536318	0.0516912	92.8132	0.0894003	0.00641819	2.53782	1.12772	2	10875	1967.13	84084.1	14690	4100	1.05e-05	36.8199	104.895	4400	207	0.204863	0.0908159	70.8575	0.0246911	0.0107714	0.782489
57	57	3940	1.22e-05	141.251	80.9756	1352	6373	0.208305	0.128361	111.113	0.033436	0.0161987	2.15505	1.52869	7	8370	1764.54	128066	12310	580	1.06e-05	80.2348	63.5413	372	4754	0.12598	0.0768503	71.8881	0.0231803	0.00830499	2.05581	1.26831	1	8005	1970.39	60230.1	8585	650	9.61e-06	134.344	119.479	4262	454	0.271899	0.0903507	126.911	0.0317591	0.0124914	2.5984
58	162	5770	8.39e-06	132	86.7845	1208	6298	0.383622	0.156398	109.392	0.0604438	0.0201282	2.08308	1.44314	9	5890	1639.68	127670	11660	2030	1.18e-05	54.0291	41.4876	172	4568	0.281638	0.0628108	47.7583	0.0469136	0.00635766	1.24068	0.828036	1	12925	1726.4	140243	14955	1040	1.1e-05	48.5694	60.6899	3944	180	0.186572	0.112259	54.6297	0.0239696	0.0119656	1.22856
59	111	4830	1.2e-05	205.766	98.6792	1643	8121	0.267541	0.15056	152.223	0.0462803	0.0165589	3.26237	1.76329	12	7840	1360.07	156258	12670	34905	1.86e-05	115.3	37.5445	1743	5508	0.343499	0.14974	76.4225	0.0531475	0.0141691	1.81159	0.699772	15	25800	1405.51	304781	60705	7160	1.93e-05	147.238	37.4493	5270	1817	0.233498	0.148917	92.3436	0.0346362	0.0149451	1.94992
60	156	6265	1.24e-05	127.001	121.849	754	8580	0.173871	0.167122	124.425	0.0241933	0.0213879	1.79978	2.24552	10	8385	807.444	47840.3	14650	10380	1.57e-05	109.221	18.9496	912	4620	0.11911	0.125811	64.0852	0.0166605	0.0101596	1.8216	0.378855	2	29400	1941.85	90895.6	39780	11845	1.4e-05	126.365	66.9919	4296	886	0.216249	0.15948	96.6782	0.0350821	0.0150715	1.45813
61	26	7820	1.17e-05	284.797	176.873	2180	7266	1.1944	0.172571	230.835	0.220731	0.0209588	5.6842	3.21883	14	6740	1751.79	180295	14560	16850	1.27e-05	221.752	87.7982	839	4748	0.812722	0.124954	154.775	0.152608	0.0136362	3.08691	1.01908	7	11390	1682.26	166062	28240	4355	1.22e-05	309.59	121.617	4281	742	0.645014	0.157398	215.604	0.111809	0.0172203	3.65309
62	78	4015	1.11e-05	179.573	172.445	2167	7179	0.182736	0.150301	176.009	0.0255361	0.0201132	2.98791	3.19309	17	5435	1691.22	176914	9450	6875	1.34e-05	404.251	89.6253	268	5215	1.0434	0.0709406	246.938	0.198326	0.00954994	6.01533	1.18822	4	11765	1972.17	94111.7	18640	13640	1.22e-05	377.019	129.183	4519	203	0.863613	0.145409	253.101	0.156722	0.0166044	4.65224
63	84	3845	1.05e-05	130.926	232.723	1976	8176	0.203339	0.167934	181.824	0.0269829	0.0201797	2.13598	4.34016	9	5020	1913.37	91289.6	8865	6540	1.16e-05	144.72	44.3431	490	4868	0.315549	0.0502217	94.5317	0.0517426	0.00664854	2.16513	0.864725	5	13465	1977.95	78695.9	20005	765	5.22e-08	52.9412	12.5675	30	12	0.233373	0.100778	32.7544	0.0250223	0.0210319	1.1379
64	87	1835	4.85e-06	286.288	357.87	1857	4566	0.252665	0.290164	322.079	0.0325969	0.0295144	4.21796	6.67038	6	2350	1788.75	119730	4185	3740	6.81e-06	392.957	175	299	4756	0.291775	0.0953792	283.979	0.0456754	0.013431	1.88822	3.53304	4	3325	1557.02	118310	7065	680	6.12e-06	116.311	241.308	4729	386	0.218304	0.1058	178.809	0.0307156	0.0140358	2.66359
65	63	440	8.75e-06	1168.33	168.852	2839	7786	0.328469	0.16369	668.59	0.0506269	0.0177495	6.95529	3.53211	3	4780	1997.15	35184.7	5220	20100	1.37e-05	252.328	128.087	416	4959	0.779921	0.0710013	190.208	0.137102	0.00983414	4.74358	2.31377	3	11750	2005.71	47943.2	31850	660	1.18e-05	137.684	81.3094	4436	326	0.0953342	0.123998	109.497	0.0122317	0.0145607	3.07449
66	123	465	5.79e-06	935.806	497.852	1992	6070	0.860722	0.316033	716.829	0.139155	0.032282	10.0779	9.87708	5	2595	1876.17	167656	3060	4420	7.88e-06	324.568	172.076	627	5359	0.234474	0.083133	248.322	0.0336773	0.0122396	3.71895	2.74945	5	4490	1925.01	128311	8910	1890	8.99e-06	513.138	149.812	4332	604	0.22335	0.100524	331.475	0.0249041	0.0129611	3.82791
67	100	4100	8.75e-06	140.527	299.585	2085	6154	0.258524	0.196004	220.056	0.0357322	0.0202668	2.26722	5.74032	6	4370	1343.69	189898	8470	2850	7.94e-06	328.625	116.699	524	4774	0.404913	0.0681399	222.662	0.0624873	0.00936183	2.43531	2.27208	5	4895	1304.39	117898	7745	1630	1e-05	339.297	139.302	4252	627	0.183277	0.0788718	239.3	0.022959	0.0108669	3.03618
68	60	4485	2.31e-05	184.059	145.582	5377	10986	0.669509	0.263163	164.821	0.121404	0.0393949	3.91868	3.08959	1	17290	1142.41	549505	21775	5115	1.83e-05	409.605	69.8881	2434	5783	0.174993	0.108714	239.746	0.0275586	0.0153411	2.12745	1.42657	3	12935	1819.07	265684	18050	3840	1.4e-05	369.514	93.2307	4802	1265	0.504679	0.12976	231.372	0.0834867	0.0153498	2.67299
69	32	5400	1.27e-05	203.75	206.359	1427	11100	0.3599	0.197051	205.055	0.0523716	0.0236027	3.62353	3.58407	15	6805	1865.28	113149	12205	1735	9.53e-06	279.003	105.101	1143	5649	0.350134	0.07775	192.052	0.0568486	0.0100335	2.00068	2.07384	3	5940	1356.93	225947	7675	870	9.76e-06	229.382	187.588	5350	2498	0.212254	0.086914	208.485	0.0256809	0.0127607	1.63484
70	171	2880	9.91e-06	220.721	234.811	1856	9891	0.241162	0.197003	227.766	0.0314487	0.0220188	2.76124	4.11868	9	5485	1634.16	178540	8365	580	8.44e-06	158.083	143.695	452	5816	0.157778	0.0553079	150.889	0.0191687	0.00815326	2.91829	2.8695	1	4215	1993.96	34844.9	4795	630	5.77e-06	348.981	266.376	4322	440	0.184737	0.104675	307.679	0.0214152	0.0146933	1.85921
71	104	2615	1.37e-05	637.692	228.92	2105	13749	0.268277	0.15577	433.306	0.0326425	0.0181014	9.98551	4.22669	6	7410	1800.82	120407	10025	15240	1.19e-05	269.424	163.338	742	15418	0.89295	0.0840807	216.381	0.164682	0.011413	4.32839	2.07252	5	6015	1836.02	135746	21255	11395	1.11e-05	354.083	198.53	13547	625	0.954134	0.080115	276.306	0.173137	0.0102501	5.54051
72	30	1560	8.82e-06	445.298	390.27	2044	7985	0.318599	0.303566	417.784	0.0440009	0.0258381	6.34218	8.06747	5	4000	1962.16	66635.3	5560	1795	8.1e-06	46.9686	132.596	730	5380	0.139692	0.0584697	89.7825	0.0180464	0.00907557	1.08384	2.63299	1	4885	1976.92	62594	6680	400	5.7e-06	79.3674	211.546	4272	286	0.167853	0.0792529	145.457	0.0215898	0.0109805	1.98193
73	40	4515	1.6e-05	251.547	210.799	1940	15783	0.212121	0.168594	231.173	0.0287654	0.0185135	3.89602	3.83254	15	8105	1743.14	166769	12620	9630	1.19e-05	268.574	55.1171	355	4821	0.744027	0.118658	161.846	0.129905	0.0135225	4.36546	1.07319	4	10730	1812.22	243339	20360	85	6.68e-06	54.6066	175.283	4764	302	0.133833	0.0593442	114.945	0.0175336	0.00929154	1.21751
74	115	4975	1.01e-05	159.919	144.29	1450	8230	0.279051	0.135371	152.104	0.0389895	0.0189861	2.49937	2.56297	14	5345	1588.44	152974	10320	2370	1.15e-05	107.013	59.1742	428	5728	0.701029	0.0449947	83.0939	0.124878	0.00669138	2.16815	1.18435	2	10845	1973.73	91472.9	13215	380	5.97e-06	90.4401	166.898	4513	831	0.163279	0.0606032	128.669	0.0197134	0.0089772	1.04484
75	43	685	6.65e-06	355.269	115.946	816	4211	0.218119	0.139759	235.608	0.0298597	0.0186328	2.73167	2.34581	3	3805	1961.72	25887	4490	380	7.12e-06	50.8252	138.245	823	4913	0.111488	0.0607863	94.5351	0.0174697	0.00806872	0.884804	2.74255	1	4065	2022.28	26424.5	4445	4145	6.77e-06	312.162	265.923	4215	1663	0.216335	0.107153	289.043	0.0303518	0.0155123	4.33781
76	2	2930	1.55e-05	333.839	156.728	2428	9491	0.191115	0.106993	245.284	0.0255092	0.0155656	5.21617	2.56698	9	10070	1967.2	58974	13000	3540	7.83e-06	223.427	125.43	1515	4706	0.329346	0.0620435	174.429	0.0521913	0.00949169	1.39133	2.06376	4	5505	1872.86	120198	9045	5250	7.23e-06	264.596	98.7281	4490	387	0.231716	0.0681658	181.662	0.0341638	0.0101468	1.46742
77	49	8905	7.55e-06	256.214	327.59	2997	6653	0.36695	0.232222	291.902	0.0611977	0.0277658	4.62413	6.07852	7	3490	1964.85	69295.3	12395	3485	6.93e-06	71.2353	109.176	352	4861	0.251039	0.0632235	90.2056	0.0354074	0.00891574	1.61703	2.14782	2	5780	1980.43	55826.3	9265	1105	1.34e-05	174.361	141.554	4644	366	0.193751	0.0883948	157.957	0.0258175	0.0100448	1.34697
78	153	7185	8.91e-06	263.762	126.256	1598	6190	0.502992	0.192488	195.009	0.0878292	0.0227104	3.68906	2.4344	8	5485	1968.86	46031.8	12670	1800	1.33e-05	78.0719	82.785	418	4874	0.284495	0.0780427	80.4284	0.044097	0.0092288	1.90877	1.64423	2	9545	2012.2	40451.2	11345	705	1.15e-05	83.2443	76.1964	4205	246	0.221051	0.172431	79.7204	0.031669	0.0173613	1.75032
79	41	2970	3.12e-06	224.382	460.774	1427	4059	0.743754	0.346609	342.578	0.131371	0.0327911	4.25432	9.47492	2	1345	1658.3	187939	4315	1215	1.22e-05	46.6409	37.6037	197	4647	0.182462	0.0631329	42.1223	0.0228547	0.00741692	1.20398	0.750993	1	15220	2030.62	19873.4	16435	6250	1.01e-05	395.99	154.17	4727	764	0.991255	0.0828277	275.08	0.178495	0.0122623	5.14166
80	114	3490	9.51e-06	274.904	250.472	1073	7853	0.322473	0.227919	262.688	0.0446121	0.0265386	4.92642	4.86483	11	4965	1491.65	166324	8455	10965	1.01e-05	295.779	76.3467	504	5046	0.699537	0.0632566	186.063	0.123356	0.0103177	4.33796	1.40605	5	8435	1897.23	152897	19400	575	1.01e-05	170.035	132.835	4600	990	0.22442	0.110659	151.435	0.0262256	0.0139484	2.56423
81	150	3235	7.72e-06	285.31	306.742	2710	5757	0.550117	0.237772	296.026	0.0992277	0.0215005	4.64866	5.65739	6	3405	1917.53	81945.3	6640	610	1.04e-05	99.3581	105.045	696	5218	0.270238	0.0849767	102.201	0.02761	0.0101739	2.28135	2.09449	1	5980	2037.61	9722.3	6590	4160	1.09e-05	253.739	89.4291	4274	910	0.43811	0.0974839	171.584	0.065743	0.011433	1.40068
82	154	1000	7.45e-06	396.924	182.374	1222	8282	0.319493	0.138608	289.649	0.0307793	0.0167163	2.07667	3.57103	3	3575	1721.89	139241	4575	5230	1.2e-05	57.9773	56.9877	751	4960	0.259927	0.065631	57.4825	0.0408455	0.00690934	1.42633	1.13212	2	10200	1991.42	68837.7	15430	1520	7.24e-06	90.7498	153.433	4351	169	0.20799	0.0929165	122.091	0.0292316	0.0107962	2.11895
83	86	2580	9.31e-06	222.13	174.876	1740	6490	0.24993	0.198752	198.503	0.0373987	0.02584	3.76158	3.19577	11	5455	1713.54	187227	8035	2715	7.98e-06	118.937	112.13	298	4877	0.302102	0.0635713	115.534	0.0465095	0.00962723	2.45938	2.22596	1	5015	2008.87	33922.9	7730	2475	1.23e-05	339.535	76.0195	4339	321	0.384814	0.102457	207.777	0.0685637	0.0114055	4.98417
84	129	3490	1.26e-05	142.639	104.094	1336	6508	0.215218	0.116111	123.367	0.0327685	0.0160241	1.84557	2.00071	7	7480	1931.09	132550	10970	2025	1.17e-05	85.6131	54.6344	180	4875	0.436359	0.0674439	70.1237	0.0720987	0.00717663	2.21564	1.09196	1	10455	2035.87	13498.7	12480	4115	1.31e-05	269.434	74.4715	4909	384	0.219418	0.118778	171.953	0.0360549	0.0134233	1.07323
85	61	26050	1.68e-06	37.1028	113.153	1319	561	0.180408	0.11772	75.128	0.0281495	0.0168024	0.766629	2.10692	2	865	1447.2	188904	26915	8800	1.54e-05	192.903	49.4211	596	5661	0.323078	0.139253	121.162	0.0528039	0.0130528	2.17785	0.970807	7	14845	1736.1	139952	23645	1630	1.13e-05	97.458	109.405	4816	249	0.192311	0.0797711	103.432	0.027692	0.0097105	2.11751
86	144	1920	9.82e-06	306.833	208.537	1995	6571	0.190981	0.158575	257.685	0.0264996	0.0190449	4.5272	3.98433	7	4890	1980.18	60829.9	6810	4295	1.19e-05	136.918	79.9831	220	5049	0.570357	0.0651392	108.45	0.0985112	0.00868393	3.02308	1.59308	1	7535	1979.13	20889.5	11830	6185	1.1e-05	421.062	185.19	4578	2920	1.02567	0.0975046	303.126	0.179629	0.0126279	4.32801
87	102	2105	1.58e-05	436.403	254.811	1759	13493	0.478393	0.175589	345.607	0.0828984	0.0188656	4.75072	5.11983	7	7415	1993.07	53401.1	9520	12190	8.4e-06	123.554	125.502	1146	4685	0.533856	0.109397	124.528	0.0892744	0.0149352	2.08867	1.99755	2	4890	1999.09	56622.7	17080	565	9.3e-06	74.6289	108.904	4289	590	0.146867	0.0873049	91.7664	0.0197498	0.0115409	0.704318
88	3	910	7e-06	556.211	160.192	1879	6862	0.219201	0.136123	358.201	0.0369457	0.017662	4.28277	3.23626	3	3205	2016.63	26559	4115	945	1.15e-05	35.8581	52.9533	526	5044	0.244437	0.059743	44.4057	0.0297608	0.00760302	1.32061	1.06068	1	10850	2010.49	51180	11795	6185	1.1e-05	421.062	185.19	4578	2920	1.02567	0.0975046	303.126	0.179629	0.0126279	4.32801
89	128	835	9.59e-06	436.192	152.426	1335	5686	0.258502	0.153932	294.309	0.0393623	0.0203862	4.19455	3.25287	5	4955	1811.54	165567	5790	375	6.64e-06	66.5511	163.737	641	5329	0.139991	0.0636319	115.144	0.021232	0.0105963	0.921653	3.251	1	3240	1953.75	102718	3615	1340	6.13e-07	121.204	25.9568	239	154	0.353941	0.152595	73.5805	0.0566804	0.0164853	2.66521
90	146	1615	8.06e-06	289.227	153.022	1345	6167	0.388072	0.15525	221.125	0.0621706	0.0185495	3.36243	2.91458	3	4035	1901.6	106476	5650	1240	1.13e-05	29.8674	60.9364	144	4848	0.192142	0.104028	45.4019	0.0288354	0.0115131	0.850862	1.22437	1	9200	1983.37	24010.5	10440	390	5.84e-06	135.027	261.997	4846	313	0.167786	0.0827431	198.512	0.020693	0.0132397	2.76444
91	166	980	7.62e-06	250.522	184.767	1850	4617	0.216186	0.180359	217.644	0.0331258	0.0202472	2.12869	3.94734	5	3925	1853.27	91276.3	4905	920	1.12e-05	104.384	68.3565	593	4625	0.275016	0.0594551	86.3701	0.0352622	0.00753848	2.40618	1.3676	1	8205	1901.09	107403	9125	900	9.93e-06	40.9115	110.142	4266	168	0.179767	0.0946512	75.5268	0.0207798	0.0121485	1.01622
92	157	5395	1.33e-05	152.234	133.638	1939	9778	0.191476	0.157144	142.936	0.023057	0.0201757	2.58882	2.21785	17	8155	1573.12	184914	13550	420	4.58e-06	64.505	263.301	252	5157	0.244327	0.103529	163.903	0.0244666	0.0136847	1.18392	5.18927	1	2365	1850.61	77949.3	2785	1295	1.02e-05	541.492	100.068	4335	428	0.27042	0.0904218	320.78	0.027502	0.0119158	1.09647
93	136	820	6.34e-06	383.3	205.54	1450	6510	0.230208	0.169987	294.42	0.0293875	0.0177773	2.46808	4.3331	3	2820	1582.27	214554	3640	2430	1.08e-05	256.424	49.7763	298	4962	0.268841	0.0384755	153.1	0.0377737	0.00548342	5.41467	0.979086	3	12750	1888.22	118039	15180	295	4.77e-06	85.7246	259.12	4567	615	0.218653	0.0843833	172.422	0.0362149	0.0124502	2.26942
94	106	5020	1.09e-05	287.536	196.701	1478	8028	1.07785	0.191181	242.119	0.20005	0.0232197	5.55345	3.72333	18	5715	1594.05	198610	10735	2070	1.07e-05	92.4036	98.3885	583	5044	0.407147	0.0841863	95.3961	0.0586634	0.0105006	2.23607	1.95834	1	6290	1900.36	94071	8360	930	1.13e-05	580.09	127.492	4637	126	0.19468	0.0836296	353.791	0.0215779	0.0107815	5.20125
95	82	2175	1e-05	188.084	122.606	1421	7488	0.22166	0.126281	155.345	0.0286494	0.0152453	2.25066	2.23818	6	5545	1829.2	106876	7720	1125	8.32e-06	27.5849	100.669	546	4643	0.194599	0.0773077	64.1267	0.0238593	0.0111833	0.935754	2.01432	1	5100	2013.03	42959.8	6225	2425	1.12e-05	378.392	120.962	4483	427	0.200981	0.121105	249.677	0.0266416	0.0141745	5.30862
96	160	690	6.09e-06	831.913	609.065	3832	11572	0.593927	0.503485	720.489	0.0799976	0.0434547	10.1531	12.317	5	2570	1991.1	56662.2	3260	325	9.72e-06	449.769	166.053	167	4774	0.171443	0.0518503	307.911	0.0187211	0.00766009	0.630301	3.29909	1	5785	2019.4	34951.3	6110	425	6.93e-06	59.8487	154.957	4135	389	0.172832	0.100605	107.403	0.0229069	0.0144935	1.00873
97	72	7285	1.07e-05	494.218	203.31	3909	6279	0.336207	0.173123	348.764	0.0574777	0.0188067	4.36649	4.272	5	5250	1894.72	90249.8	12535	4385	9.05e-06	314.672	101.239	392	4929	0.407048	0.0738064	207.955	0.0692844	0.0088127	2.17784	2.02601	2	5840	1890.65	124309	10225	340	1.11e-05	603.768	173.179	4239	226	0.190913	0.0653429	388.473	0.0153404	0.010199	1.52718
98	73	3590	9.14e-06	241.464	143.992	1557	6218	0.220933	0.163247	192.728	0.0348836	0.018873	3.07025	3.05054	5	4785	1736.77	95496.3	8375	550	6.91e-06	107.74	154.841	539	4798	0.335938	0.0525266	131.291	0.0255821	0.00801893	1.71002	3.06434	1	3495	1823.26	91837.4	4045	330	6.98e-06	73.9879	200.835	4708	786	0.259049	0.0803475	137.411	0.0387845	0.0117401	2.16549
99	117	620	4.81e-06	570.861	315.829	2141	6204	0.394144	0.302403	443.345	0.0623361	0.0316511	6.53559	6.41966	4	2200	1504.6	195968	2820	1225	7.27e-06	62.1331	117.774	599	4749	0.191656	0.0589502	89.9537	0.0228549	0.00897828	1.54612	2.3387	1	4645	1983.9	49022	5870	470	5.53e-06	108.474	202.746	4071	494	0.285476	0.0844799	155.61	0.0395053	0.0114406	1.62581
100	92	7770	6.6e-06	252.921	241.012	2076	5683	0.498263	0.19368	246.966	0.0847249	0.0211235	4.47322	4.61081	3	3070	1811.17	130578	10840	440	7.58e-06	79.4123	141.255	204	5312	0.274012	0.0761361	110.333	0.0472275	0.0105017	2.12393	2.80075	1	4455	1962.07	103461	4895	460	5.73e-06	99.3473	196.741	4074	495	0.226897	0.0836222	148.044	0.0155227	0.0118811	1.50353
101	119	96686	5.77e-06	358.185	150.07	1439	4351	1.55359	0.139658	254.127	0.29797	0.0165158	5.17036	2.68265	4	2940	1542.1	122984	99626	575	9.29e-06	44.4883	108.389	143	4863	0.219737	0.0487279	76.4388	0.0193524	0.00781924	0.865885	2.16092	1	5025	1967.03	71867.3	5600	395	7.23e-06	101.098	165.58	4304	177	0.210379	0.0834858	133.339	0.0265817	0.0122912	1.68744
102	10	1350	9.89e-06	412.184	242.282	2536	6504	0.186999	0.19802	327.233	0.0314841	0.0226768	3.82875	4.90786	3	4640	1576.86	73373.7	5990	665	7.23e-06	52.5647	114.178	744	4897	0.159145	0.0672724	83.3712	0.0203957	0.00903027	1.40355	2.27221	1	4965	2024.64	25410.8	5630	475	8.53e-06	28.832	129.015	4083	169	0.126961	0.0804297	78.9235	0.0203753	0.00978008	0.824126
103	151	4375	1.83e-06	90.6671	243.485	1550	1137	0.313019	0.177252	167.076	0.0449469	0.0182948	2.25518	5.25715	2	805	1706.43	210143	5180	395	7.6e-06	32.3477	149.52	374	5078	0.24749	0.0602377	90.9336	0.0210018	0.0084636	1.21576	2.96033	1	4020	1815.88	33499.3	4415	2695	8.18e-06	208.703	121.514	4547	506	0.258958	0.0998216	165.108	0.0323022	0.0131389	1.93256
104	89	400	5.22e-06	626.609	865.211	5104	8977	0.690558	0.62735	745.91	0.102496	0.0420428	12.5557	18.1871	4	2090	1642.68	147468	2490	5305	1.08e-05	191.71	91.6024	787	4707	0.227279	0.071324	141.656	0.033641	0.00996322	4.03518	1.82306	1	5870	2004	46614.5	11175	355	7.2e-06	44.0134	200.431	4675	470	0.292444	0.0717488	122.222	0.0332954	0.00956763	1.22557
105	39	3990	1.01e-05	289.788	180.021	1348	7379	0.188276	0.147752	234.905	0.0246478	0.0177573	4.70366	3.32608	9	5145	1671.16	124399	9135	4410	1.33e-05	113.517	58.8507	1098	4653	0.229778	0.10665	86.1839	0.0312593	0.0108895	1.02795	1.16507	3	9765	1085.7	181174	14175	685	9.52e-06	87.892	118.766	4445	604	0.251335	0.113039	103.329	0.0339407	0.0136188	1.67021
106	1	2380	6.94e-06	150.689	170.07	1872	4892	0.408521	0.16248	160.379	0.0711241	0.0230249	2.6449	2.93806	11	3690	1047.22	117438	6070	10145	9.78e-06	221.911	230.868	571	6421	0.228487	0.0833766	226.39	0.0299311	0.0115882	3.1943	2.33035	6	6360	1742.73	290624	16505	900	1.11e-05	45.9893	85.7586	3978	781	0.174768	0.116312	65.874	0.0230503	0.0115228	0.810548
107	45	1375	8.96e-06	490.295	310.055	1868	9780	0.21848	0.211145	400.175	0.0274721	0.0209076	5.40261	5.87251	3	4355	1590.42	132464	5730	690	1.25e-05	43.3626	49.8563	618	4662	0.159381	0.112785	46.6095	0.018112	0.0131788	1.42612	0.99347	1	10645	1959.31	29308.5	11335	4275	8.74e-06	608.666	313.668	5823	648	0.540705	0.102388	461.167	0.0940726	0.015812	7.52614
108	27	1755	1.17e-05	413.555	219.637	1692	9074	0.272219	0.169035	316.596	0.0380386	0.0191245	5.56856	4.13432	6	6040	1639.54	91469.2	7795	1320	1.7e-05	97.9065	80.2328	610	7172	0.255667	0.0789401	89.0696	0.0251459	0.00936307	2.0626	1.60546	1	11660	2027.39	20282.4	12980	545	1.02e-05	160.779	107.713	4313	562	0.17198	0.11897	134.246	0.0231355	0.0132622	2.76543
109	137	3115	1.17e-05	203.45	97.211	1418	7111	0.562111	0.121512	150.331	0.100899	0.0146416	3.13003	1.72908	13	6840	1425.13	166811	9955	1110	1.05e-05	31.4837	81.2659	371	4777	0.222455	0.0538322	56.3748	0.0239055	0.0073634	0.915685	1.61221	2	6750	1801.77	114772	7860	585	1.31e-05	95.8977	75.4005	4990	363	0.212761	0.150599	85.6491	0.0244645	0.0138066	1.98431
110	6	1270	8.07e-06	324.459	180.77	1382	6677	0.32265	0.15945	252.614	0.0423743	0.0209781	4.43391	3.0205	7	4025	1717.36	219796	5295	2275	1.07e-05	106.42	64.0863	108	4446	0.0812554	0.0420286	85.253	0.0109712	0.00657335	0.353844	1.25012	2	8875	1984.03	71588.2	11150	500	8.57e-06	160.363	134.368	4067	318	0.237278	0.0569069	147.366	0.0210213	0.00882244	2.66736
111	91	845	9.3e-06	319.136	148.98	1328	5488	0.250414	0.140594	234.058	0.044115	0.019155	3.20706	3.02714	8	4870	1933.31	109559	5715	1420	8.23e-06	48.7862	106.184	128	4591	0.169622	0.0537239	77.4853	0.0260688	0.00808387	1.30551	2.11597	1	5195	1985.53	59805.6	6615	5945	8.4e-06	168.552	123.571	4027	172	1.12319	0.107453	146.062	0.217371	0.0125372	3.46396
112	97	5880	6.78e-06	167.704	332.127	1402	5626	0.33952	0.250085	249.915	0.0543166	0.0226532	2.78868	6.53213	5	3115	1613.37	232203	8995	1350	9.37e-06	114.345	77.1288	226	4279	0.163488	0.0493696	95.7367	0.0200498	0.00673487	0.893947	1.5369	1	7790	1983.76	57245.3	9140	685	7.71e-06	37.7173	137.257	4005	163	0.171159	0.0597347	87.4871	0.0234943	0.00809436	0.995539
113	148	2745	8.91e-06	160.709	215.039	1597	7645	0.253975	0.146215	187.874	0.0293458	0.0191963	2.11193	4.06229	5	4400	1861.57	90705.2	7145	570	8.13e-06	87.9104	121.393	213	4903	0.215201	0.0660714	104.652	0.0323838	0.00845219	2.06875	2.45308	1	4490	1991.18	44691.9	5060	2960	8.62e-06	30.135	102.063	3662	121	0.16111	0.087676	66.0988	0.0221848	0.0108727	0.868877
114	108	345	1.24e-05	556.506	193.257	2191	7860	0.317984	0.149155	374.881	0.0471361	0.0172705	6.32916	3.99804	3	6275	1954.28	36593.5	6620	1895	9.89e-06	47.6008	77.4409	667	4583	0.187959	0.0667918	62.5208	0.0236137	0.00886239	1.04637	1.54589	2	7265	2009.21	35388.6	9160	720	7.27e-06	32.9387	199.639	4526	107	0.125598	0.0819048	116.289	0.0170777	0.0112504	0.905078
115	75	2785	1.09e-05	187.664	152.994	1357	7679	0.194407	0.154441	170.329	0.0254509	0.018853	2.23764	3.08951	11	5620	1767.47	99062	8405	1120	8.91e-06	201.445	213.804	491	5050	0.310852	0.0696825	207.624	0.0470255	0.0104062	4.98066	4.24488	1	5310	2039.95	5158.7	6430	905	8.4e-06	60.1559	128.16	4024	484	0.178697	0.0784651	94.1578	0.0225229	0.0110801	1.03442
116	98	1045	7.53e-06	487.393	216.895	2163	7611	0.194091	0.167289	352.144	0.0281907	0.0200012	4.96837	4.21897	6	3425	1947.74	50113.4	4470	435	6.7e-06	35.0486	130.967	203	4379	0.209466	0.0505022	83.0077	0.0166938	0.00777493	1.02365	2.59502	1	3870	2011.23	21780.2	4305	445	7.5e-06	255.323	310.233	4098	473	0.185242	0.0973336	282.778	0.0249901	0.0129471	4.91907
117	79	1310	8.67e-06	1014.29	659.275	3751	10885	0.537983	0.34583	836.785	0.0764926	0.0315297	13.228	10.2512	12	3465	1985.52	49136.9	4775	10380	7.29e-06	173.295	66.2977	712	4593	0.357741	0.0316141	119.796	0.0609767	0.00471397	3.04552	1.31739	2	7260	1914.44	83837.3	17640	395	6.26e-06	113.253	188.273	4062	251	0.143982	0.069398	150.763	0.0214522	0.0101223	2.1402
118	7	540	7.21e-06	557.998	221.397	1697	6343	0.231201	0.157785	389.698	0.0375648	0.0181773	3.80813	4.46814	5	3160	1738.35	73125.2	3700	6150	5e-06	44.863	190.516	640	4789	0.218121	0.0545451	117.689	0.0312739	0.00833387	0.974382	3.74989	1	2785	2023.12	20933.5	8935	715	7.66e-06	61.0758	141.046	4251	592	0.169167	0.0663866	101.061	0.0220752	0.00919823	1.20172
119	149	2130	1.18e-05	247.164	134.716	1410	9349	0.302152	0.138342	190.94	0.0484019	0.0183728	3.35593	2.65907	9	6290	2008.52	33731.9	8420	2025	1.23e-05	177.565	63.6651	560	4723	0.134172	0.0705123	120.615	0.0183876	0.00960895	1.099	1.25144	3	8845	1842.98	54488.8	10870	485	5.97e-06	94.8549	193.382	4100	566	0.246136	0.0704396	144.118	0.0303381	0.0108916	1.90948
120	18	3030	7.08e-06	176.209	190.015	1646	5371	0.24658	0.210171	183.112	0.0268354	0.0233865	3.09996	3.4509	10	4345	1811.87	168671	7375	1435	1.26e-05	42.571	63.7426	583	4930	0.176898	0.074969	53.1568	0.0233623	0.00863469	0.996934	1.27055	1	9005	1793.95	58912.9	10440	4855	1.4e-05	219.652	64.698	4371	696	0.221664	0.164486	142.175	0.0294429	0.015799	1.82979
121	163	2100	1.2e-05	404.17	211.309	2309	10623	0.43194	0.170658	307.74	0.0682578	0.0184664	5.40089	4.36066	6	6290	1882.14	126095	8390	595	8.33e-06	41.2072	91.0134	183	4490	0.26944	0.0582782	66.1103	0.0269836	0.00746953	0.90783	1.8112	1	5970	1999.9	50620.7	6565	915	1.22e-05	60.9781	71.1174	4209	679	0.191707	0.116712	66.0478	0.021022	0.0126948	1.55569
122	21	900	7.4e-06	668.842	279.908	2690	6963	0.460393	0.182907	474.375	0.0643227	0.0209455	7.89859	5.15946	3	3805	1469.43	129035	4705	3865	8.96e-06	265.579	102.046	385	4591	0.169438	0.0548102	183.812	0.0217633	0.00792372	4.77138	2.02814	1	6110	2027.05	22258.7	9975	745	8.17e-06	31.4906	145.297	4362	132	0.19043	0.084895	88.3937	0.0227814	0.011686	0.694061
123	127	950	8.79e-06	298.783	126.443	990	5249	0.207722	0.118069	212.613	0.0243822	0.0175827	3.28523	2.41001	4	4450	1983.12	58156.9	5400	915	5.93e-06	25.3626	177.821	235	4558	0.176188	0.0640451	101.592	0.0253052	0.0095367	0.745392	3.52018	1	3060	1983.26	61681	3975	755	9.08e-06	152.718	125.322	4437	127	0.189938	0.0723714	139.02	0.0200591	0.0112572	3.20771
124	80	5120	8.17e-06	444.56	206.012	1883	7998	2.31142	0.207807	325.286	0.447805	0.0247534	8.12826	3.88665	18	4375	1747.44	196497	9495	3260	1.14e-05	256.174	62.4291	236	4567	0.625927	0.102499	159.301	0.110536	0.0105721	3.371	1.25227	3	8860	1635.54	136439	12120	460	5.26e-06	102.259	267.148	4319	181	0.191045	0.0755893	184.703	0.0230693	0.0112036	1.9254
125	118	1285	8.74e-06	359.164	162.141	1250	6881	0.23709	0.166215	260.652	0.0357562	0.0211342	4.52957	3.05753	7	4715	1574.13	79839.4	6000	795	8.73e-06	91.5889	85.9607	673	4946	0.19762	0.0805869	88.7748	0.0244196	0.00971219	1.60967	1.71905	1	6940	2027.53	19500.1	7735	615	8.06e-06	48.9354	152.555	4098	357	0.20041	0.0833511	100.745	0.0281471	0.0100017	1.34846
126	59	1165	8.2e-06	279.329	231.279	1657	7421	0.252511	0.173244	255.304	0.0337391	0.0170875	3.94459	4.41309	5	4025	1959.33	68250.2	5190	440	1.16e-05	59.336	86.3975	209	4843	0.217	0.0787354	72.8667	0.0267794	0.00999904	1.65408	1.72094	1	6785	2035.42	11947.6	7225	3210	7.57e-06	381.353	167.028	4766	519	0.719311	0.0723129	274.19	0.120712	0.0114279	7.524
127	52	1870	6.26e-06	595.572	498.891	2316	8467	1.04333	0.313464	547.231	0.190816	0.0255858	8.52548	8.97748	6	2925	1948.72	86732.3	4795	4180	1.22e-05	50.476	38.9216	200	4439	0.24737	0.0823213	44.6988	0.036387	0.00802682	1.28375	0.772031	3	13355	1805.64	198127	17535	335	7.72e-06	100.761	175.224	4383	84	0.137094	0.066518	137.993	0.0254033	0.00991375	2.2429
128	50	6645	5.77e-06	137.551	158.178	962	5264	0.225044	0.145105	147.864	0.0343226	0.0211173	2.11971	2.76277	12	2895	1695.18	182076	9540	4095	1.15e-05	156.495	68.169	250	4678	0.126899	0.117801	112.332	0.0200219	0.0119479	0.835984	1.34718	5	8370	1930.58	132908	12465	1305	1.12e-05	61.3696	83.3908	4161	150	0.217317	0.161439	72.3802	0.036877	0.0167086	1.38795
129	29	2805	7.92e-06	135.318	125.991	1035	5310	0.322051	0.144647	130.654	0.0429017	0.0198813	1.98562	2.48883	8	4575	1125.38	116045	7380	1625	1.12e-05	227.775	46.8165	284	4975	0.832728	0.0419856	137.296	0.152369	0.00566378	5.2303	0.937259	1	12335	2011.55	40082.5	13960	25135	9.5e-06	176.907	80.5794	3896	210	1.26922	0.116613	128.743	0.238747	0.0117463	3.64729
130	33	520	9.57e-06	601.207	109.926	1680	4893	0.195066	0.11962	355.566	0.0282826	0.0159383	3.92069	2.20299	2	6190	1974.59	63606.6	6710	874	1.13e-05	37.2548	70.0665	223	4502	0.107693	0.0764694	53.6606	0.0228655	0.00746486	0.660057	1.39553	1	7235	1745.57	88404.6	8109	680	1.12e-05	109.337	81.8659	4151	221	0.164576	0.1023	95.6016	0.024116	0.012785	2.28939
131	101	1730	7.9e-06	140.555	135.863	887	5565	0.266189	0.126133	138.209	0.0436447	0.0159376	2.64814	2.5419	8	3940	1871.66	101227	5670	495	1.26e-05	36.1009	41.0017	222	4486	0.173043	0.0908583	38.5513	0.0269805	0.00778369	0.695878	0.821205	1	13195	2028.52	17592	13690	715	1.17e-05	35.8914	65.0331	3929	184	0.197907	0.193435	50.4622	0.0197377	0.0135313	0.863717
132	42	1730	7.73e-06	230.195	154.737	1627	6630	0.219523	0.134745	192.466	0.030817	0.0152708	3.83759	2.598	8	3625	1818.85	145503	5355	7210	1.5e-05	330.718	100.409	335	4941	0.460286	0.0809056	215.563	0.0778679	0.0106691	2.68922	2.00077	4	11735	1951.8	64502.2	18945	640	1.14e-05	44.133	61.2647	3902	96	0.130942	0.220227	52.6988	0.0325872	0.0150971	0.952813
133	110	2275	9.17e-06	210.809	192.71	2272	7044	0.257618	0.152951	201.759	0.0382018	0.0182522	4.43431	3.75259	7	4655	1904.22	129471	6930	795	7.29e-06	326.637	122.848	527	4704	0.201599	0.0697326	224.743	0.030092	0.0100245	2.20497	2.42227	2	4155	1880.64	154295	4950	1470	7.93e-06	121.37	146.225	4147	231	0.445596	0.104784	133.797	0.074626	0.0125235	2.90472
134	31	1695	1.02e-05	326.233	225.971	1777	8784	0.273347	0.158613	276.102	0.0371072	0.0169312	3.34805	4.6067	6	4775	1736.76	122080	6470	1630	1.02e-05	163.934	107.125	378	4887	0.721984	0.0681372	135.53	0.126293	0.0087861	3.95214	2.13227	1	5425	2028.2	22276.9	7055	610	6.86e-06	117.914	214.215	4472	260	0.187962	0.0688448	166.065	0.0177911	0.0104238	2.68357
135	19	53875	1.37e-05	152.878	202.675	18602	6530	0.547489	0.161733	177.777	0.101537	0.0208575	2.65319	3.0565	15	8020	1842.57	162207	61895	515	8.47e-06	57.1608	109.559	495	4846	0.196037	0.0646043	83.3598	0.0232584	0.00919928	1.8676	2.18136	1	4880	2022.47	25289.8	5395	385	1.03e-05	124.889	140.395	4602	717	0.220414	0.105503	132.642	0.0257245	0.0122184	1.81265
136	142	9375	1.06e-05	261.454	232.596	1613	8994	0.589141	0.168101	247.025	0.098884	0.0210523	4.5245	4.40927	12	5245	1900.19	123927	14620	695	5.56e-06	39.4174	199.866	425	5386	0.1393	0.0531963	119.642	0.0214185	0.00811968	0.887732	3.93696	1	2885	1887.57	162910	3580	1785	8.82e-06	290.584	122.847	4251	711	0.246984	0.0765726	206.715	0.0264226	0.0111753	1.96747
137	172	465	9.4e-06	703.857	175.844	1162	8069	0.361191	0.168034	439.85	0.0555404	0.018891	4.00417	3.74182	5	4890	1998.49	38063.3	5355	6215	1.01e-05	294.245	79.1669	225	4497	1.2964	0.0713345	186.706	0.242426	0.0097024	6.81375	1.53883	2	7225	1998.19	64770.9	13440	660	3.69e-06	138.354	360.226	4531	127	0.161865	0.103206	249.29	0.0270674	0.0141998	3.06342
138	76	9300	5.47e-06	116.065	289.469	1839	4320	0.360532	0.230879	202.767	0.0582206	0.0245133	1.49134	6.17637	2	2765	1993.07	65342.8	12065	1390	7.9e-06	406.195	127.463	360	5107	0.202691	0.0600713	266.829	0.0270605	0.00888078	1.09766	2.47686	6	4460	1923.95	129693	5850	570	8.6e-06	58.149	125.729	4166	127	0.159984	0.0729913	91.9392	0.0184342	0.00993939	1.36555
139	13	2975	9.44e-06	396.226	153.497	1628	7466	0.60264	0.148833	274.862	0.0992703	0.0204543	6.90899	2.88906	7	4955	1851.64	171414	7930	1220	6.56e-06	248.604	168.541	210	4971	0.296041	0.0620572	208.573	0.0480851	0.00865307	5.10541	3.3407	1	3475	2014.08	31042.4	4695	930	8.52e-06	810.667	154.153	4546	541	0.217341	0.080197	482.41	0.0319799	0.0120591	1.50969
140	139	1555	9.21e-06	419.263	412.504	3258	8739	0.863873	0.339969	415.884	0.153785	0.0258568	5.52056	8.81879	4	4040	1969.54	41693.3	5595	5225	6.39e-06	125.406	255.249	4980	2650	0.271232	0.0809459	190.328	0.0392666	0.0125372	2.63916	4.93491	2	3125	2021.9	19163	8350	290	6.44e-06	93.4008	213.382	4735	223	0.264539	0.0834411	153.391	0.0387023	0.0106632	2.3114
141	158	3275	1.34e-05	367.222	256.375	2481	12699	0.300427	0.202845	311.799	0.0481788	0.0204145	3.58213	5.05006	5	7325	2019.43	21620.1	10600	3204	1.49e-05	288.878	50.9852	1169	5205	0.29309	0.0991716	169.931	0.0377134	0.0117306	2.68721	0.97833	10	12855	1820.28	254444	16059	845	2.39e-05	142.876	111.244	4104	4456	0.156901	0.0995606	127.06	0.02521	0.0116313	0.726179
142	15	1800	8.27e-06	254.999	169.726	1476	7247	0.203489	0.153118	212.362	0.0308542	0.0193871	3.32015	3.10429	10	4070	1874.6	149316	5870	6175	1.23e-05	48.24	68.6537	257	4675	0.298615	0.0808752	58.4468	0.0518586	0.00928589	1.07238	1.36628	1	7665	2014.28	30647.5	13840	2170	1.32e-05	523.71	97.3296	5139	1089	0.285176	0.112705	310.52	0.0416202	0.0130063	3.10473
143	22	1860	8.52e-06	470.957	175.336	1519	7714	0.960298	0.141992	323.147	0.179983	0.0183298	5.68112	3.25142	6	3990	1867.68	91899.5	5850	1225	9.78e-06	248.447	71.6128	343	4554	0.247403	0.0573202	160.03	0.0244441	0.00713577	1.33083	1.42705	2	7545	1914.73	88262.3	8770	775	1.09e-05	53.5218	103.213	4293	299	0.176104	0.102812	78.3675	0.0259294	0.0103286	0.902862
144	51	5975	4.67e-06	468.028	254.541	1443	6013	2.77257	0.170472	361.285	0.543199	0.0188731	8.47714	4.73574	3	2025	1889.88	90937.9	8000	685	1.37e-05	91.452	50.391	723	4638	0.205122	0.0868035	70.9215	0.0212511	0.0084901	1.44907	1.00429	1	11585	2030.49	19744.2	12270	685	7.79e-06	45.2531	121.872	3655	226	0.155365	0.0719971	83.5623	0.0181993	0.00957807	0.859467
145	122	2035	9.47e-06	297.984	184.452	1440	8714	0.229116	0.157908	241.218	0.0328782	0.0179444	4.13964	3.6522	5	4520	1901.06	85899.7	6555	2270	8.2e-06	544.571	122.208	337	4957	0.359607	0.0657214	333.389	0.0366901	0.00986615	11.1217	2.38823	2	4665	2005.78	43206	6935	460	0	25.2587	0	0	0	0.134997	0	12.6294	0.0140692	0	0.52819
146	93	2055	8.58e-06	177.521	143.922	1384	5942	0.208181	0.15323	160.721	0.0312188	0.0185297	2.6956	2.78105	10	4180	1570.12	167359	6235	795	1.28e-05	47.4691	47.565	321	4522	0.157763	0.10152	47.5171	0.0253746	0.00915388	0.843096	0.950502	1	11530	1949.72	50802.7	12325	5870	0	516.653	0	0	0	0.284836	0	258.326	0.0247112	0	10.7159
147	167	1765	7.7e-06	255.369	222.683	2397	7306	0.238215	0.169453	239.026	0.0391047	0.0197157	3.74612	3.93038	14	3675	1614.62	158536	5440	1005	6.89e-06	124.194	141.512	629	4750	0.448957	0.0684779	132.853	0.0734476	0.00981604	3.23873	2.81568	1	4295	2001.34	46355	5300	900	1.1e-05	76.4671	81.8871	3953	248	0.170023	0.110795	79.1771	0.0195066	0.0115286	1.74385
148	120	8385	9.9e-06	227.89	180.387	1682	7775	0.495571	0.168285	204.139	0.0818538	0.0194323	3.57177	3.52504	8	4855	1767.71	164651	13240	685	1.05e-05	70.2532	110.001	326	5147	0.220778	0.0529839	90.1272	0.024558	0.0075681	1.71592	2.18424	1	5560	2031.52	16754.9	6245	4085	6.72e-06	280.045	257.368	4365	453	0.253228	0.0828229	268.707	0.0360775	0.0116585	2.01386
149	81	2080	5.41e-06	164.633	169.883	1227	4976	0.23512	0.162473	167.258	0.0248271	0.0196343	2.71247	3.1995	7	2600	1698.92	144216	4680	5455	1.22e-05	221.655	68.7323	600	4562	0.635482	0.0787909	145.193	0.114799	0.010143	2.30888	1.27409	5	8525	1923.3	128856	13980	1290	9.53e-06	313.522	139.787	4509	107	2.15782	0.0704673	226.655	0.410794	0.010693	6.30798
150	94	65	5.67e-06	875.811	278.543	2224	4606	0.949719	0.225705	577.177	0.0378202	0.0208051	15.5098	6.08038	1	2790	1814.96	166438	2855	760	1.08e-05	56.6559	73.4098	446	4476	0.197539	0.0851142	65.0329	0.0270569	0.00875282	1.08629	1.46756	2	7470	1898.28	155255	8230	3845	1.18e-05	236.58	90.0943	4307	758	0.154646	0.123341	163.337	0.0190331	0.0143161	1.55907
151	55	6690	1.22e-05	194.082	245.322	2289	9325	0.446294	0.180476	219.702	0.0770705	0.0209539	3.61826	4.34361	16	5780	1668.26	220424	12470	2880	9.87e-06	319.946	71.7192	451	4816	0.767394	0.0588185	195.833	0.135089	0.00811152	4.41805	1.38442	4	8460	1902.55	141401	11340	565	7.76e-06	96.179	152.594	4124	611	0.168824	0.0715171	124.387	0.0200107	0.00995062	1.95377
152	126	1705	8.41e-06	394.058	215.582	2245	7316	0.279453	0.203293	304.82	0.040898	0.0240725	4.53235	4.25928	9	4210	1907.55	134264	5915	7945	1.13e-05	195.771	113.126	532	4489	0.360346	0.0792836	154.449	0.0602677	0.00935948	2.77894	1.28017	6	8005	1645.02	166870	15950	1790	6.68e-06	53.6188	168.777	4191	244	0.186454	0.07026	111.198	0.0252982	0.0112997	1.21803
153	168	1940	5.83e-06	805.235	489.956	3920	5620	2.32236	0.363426	647.596	0.431316	0.0253175	15.534	10.0775	4	2375	1980.66	48837.4	4315	4525	1.25e-05	67.5409	62.5039	330	5048	0.202194	0.0840906	65.0224	0.0292493	0.00878849	1.4666	1.24431	3	9855	2011.01	40795.2	14380	1190	1.01e-05	99.3582	96.7898	4054	292	0.169424	0.104849	98.074	0.0169553	0.0126577	1.9284
154	164	4050	1.14e-05	313.349	262.519	3119	11475	0.287621	0.176755	287.934	0.0365554	0.0186516	5.26437	4.62837	14	5215	1655.01	166636	9265	2645	1.17e-05	322.412	63.062	712	4569	0.28058	0.0922493	192.737	0.0466787	0.0113738	3.09886	1.24626	3	9060	1928.65	128089	11705	770	8.45e-06	97.8744	154.423	4326	156	0.289802	0.0812835	126.149	0.0239458	0.0121093	2.53468
155	152	1260	8.07e-06	339.615	186.696	1559	6988	0.204238	0.167571	263.156	0.0270268	0.0203147	3.66237	3.7638	4	3980	1984.67	48511.9	5240	440	6e-06	89.4099	180.552	245	5092	0.212276	0.06471	134.981	0.0211335	0.00927718	2.35668	3.56641	1	3330	2032.22	16245.4	3770	665	1.3e-05	134.876	80.2294	4353	740	0.264989	0.141249	107.553	0.0346398	0.0146907	2.76707
156	56	3315	1.58e-05	234.723	138.589	1766	8247	0.20932	0.147288	186.656	0.0268227	0.0182026	2.92684	2.67672	14	9680	1808.39	168879	12995	10850	1.3e-05	196.996	68.2004	535	5111	0.240748	0.102205	132.598	0.034105	0.0113318	2.99168	1.27396	7	9275	1852.07	218294	20125	425	7.19e-06	108.626	188.677	4474	123	0.286548	0.0583232	148.652	0.0301599	0.00934695	2.42886
157	95	1215	8.73e-06	327.431	166.559	1035	6680	0.232445	0.135398	246.995	0.0387152	0.0177194	3.43996	3.24841	8	4560	1861.33	134709	5775	1060	1.08e-05	66.102	96.3982	1085	5145	0.179954	0.0649265	81.2501	0.0252367	0.00832548	1.60193	1.92341	1	6395	2008.14	40320.5	7455	4880	1.56e-05	300.934	95.2148	4900	1405	0.17675	0.165896	198.075	0.0201861	0.016259	3.43784
158	70	6475	1.04e-05	189.319	179.233	1969	6721	0.319965	0.164648	184.276	0.0487472	0.0217322	3.60393	3.12101	16	6025	1762.32	149912	12500	550	7.43e-06	73.2309	145.905	451	4885	0.177688	0.0556491	109.568	0.0207041	0.0084086	2.21744	2.89899	1	3650	2003.23	44603.2	4200	705	9.94e-06	183.179	115.656	4282	675	0.672609	0.0855538	149.417	0.126465	0.0108236	3.58695
159	131	2725	9.87e-06	511.534	222.305	1446	8956	0.852475	0.096631	366.919	0.151501	0.0126167	8.42458	2.17081	9	6585	1649.62	201942	9310	6055	7.41e-06	328.517	283.594	751	5050	0.343066	0.0845346	306.055	0.0561523	0.0102724	4.73461	2.53771	6	4560	1560.95	272931	10615	1080	4.62e-06	166.24	216.922	4049	264	0.205443	0.0673069	191.581	0.021985	0.0107597	3.53283
160	130	22520	9.7e-06	28.7345	103.894	981	5830	0.0677485	0.122897	66.3145	0.0118607	0.0160086	0.447541	1.74772	10	5595	1385.02	122164	28115	3530	1.09e-05	329.001	144.044	638	4589	0.746153	0.0735353	236.522	0.131267	0.00900049	3.8517	1.68624	4	6030	1492.06	206805	9560	4035	1.24e-05	397.138	214.121	4544	850	0.213493	0.105457	305.629	0.0251798	0.0131458	4.15885
161	135	805	8.03e-06	382.211	239.036	2668	4987	0.416253	0.189354	310.623	0.0681104	0.0210673	7.87346	4.44053	5	3850	1705.65	183367	4655	4005	1.3e-05	308.698	78.2555	336	5156	0.161814	0.0749109	193.477	0.0183546	0.0092744	3.60055	1.49478	4	7815	1666.74	128127	11820	2820	1.14e-05	463.52	98.8476	4186	727	1.05978	0.101853	281.184	0.195646	0.0119174	7.20929
162	8	3900	9.07e-06	157.428	143.009	1129	6272	0.223388	0.140484	150.219	0.0270018	0.0203292	2.52899	2.53972	13	4790	1779.84	179519	8690	795	1.13e-05	56.1201	35.8219	199	4510	0.224065	0.0494805	45.971	0.0312385	0.00623681	1.69072	0.716215	1	14130	2033.7	17652.9	14925	715	1.1e-05	111.08	102.125	4277	200	0.216887	0.0890624	106.603	0.0203046	0.0120034	2.84477
163	28	2740	8.92e-06	354.518	289.414	1831	9729	0.311624	0.216704	321.966	0.0416792	0.0236246	3.97398	5.35885	6	4130	1758.67	159672	6870	14230	1.91e-05	320.341	168.237	6806	7373	0.792812	0.053088	244.289	0.13964	0.00836245	5.10939	2.2953	9	16610	1890.39	185140	30840	585	1.11e-05	46.1819	64.3237	3895	147	0.278539	0.156935	55.2528	0.0342413	0.0135314	1.28157
164	44	2410	1.4e-05	325.502	185.715	2221	10056	0.418182	0.139988	255.609	0.0702463	0.0180746	3.78097	3.50028	8	7490	1973.72	72335.6	9900	5940	1e-05	351.176	153.908	777	4831	0.621956	0.05761	252.542	0.111786	0.00889111	3.68542	1.81369	4	5715	1703.06	136917	11655	1105	6.72e-06	121.625	206.627	4898	758	0.168887	0.0813498	164.126	0.0193057	0.0112212	2.11166
165	53	2960	1.55e-05	335.099	205.145	1498	11349	0.257536	0.13566	270.122	0.038007	0.0173096	4.74923	3.86607	11	7695	1817	126807	10655	16070	1.54e-05	342.236	48.8958	871	5371	0.85062	0.17055	195.566	0.157039	0.0132733	4.68589	0.907518	4	13010	1504.11	94720.7	29080	2515	9.76e-06	448.681	213.314	4636	856	0.199721	0.0818235	330.997	0.0244292	0.0131404	4.26562
166	83	8735	1.16e-05	321.354	158.889	1379	9171	1.6923	0.176674	240.122	0.320547	0.0237996	5.99994	3.22867	16	6235	1437.82	207554	14970	1090	0	66.6094	0	0	0	0.211768	0	33.3047	0.0159634	0	1.3589	0	0	0	0	0	1090	4865	9.89e-06	280.498	171.446	3795	1063	0.44271	0.0803003	225.972	0.0728776	0.0111619	3.39573
167	9	2039	1.28e-05	323.102	206.158	2703	10615	0.232597	0.161851	264.63	0.0285215	0.0185165	3.47361	4.23723	10	6125	1664.4	163817	8164	995	1.24e-05	227.636	79.3827	425	4563	0.275234	0.0519695	153.509	0.0366807	0.00632902	1.98288	1.58523	1	11105	2034.18	15324	12100	7165	1.18e-05	146.728	167.017	4803	3125	0.471657	0.0759197	156.872	0.0719196	0.0107883	4.37241
168	74	5645	8.61e-06	183.41	240.966	2215	8304	0.685004	0.17976	212.188	0.12773	0.020025	3.25301	4.61882	7	4100	1870.58	85448.9	9745	3515	8.71e-06	105.552	89.2403	660	4913	0.365872	0.0715653	97.3963	0.0634242	0.0100615	1.80446	1.79521	2	5920	1961.54	83749.6	9435	835	1.2e-05	57.6144	151.416	4687	401	0.180611	0.0726449	104.515	0.0205321	0.0102273	1.23775
169	124	2930	1.04e-05	241.736	176.116	1839	6439	0.253347	0.174663	208.926	0.032691	0.0227858	4.07489	3.39049	12	5835	1470.7	235194	8765	5230	1.15e-05	244.639	151.817	904	4795	0.555393	0.065786	198.228	0.10054	0.00810907	2.6483	1.7745	4	6085	1172.28	98151.8	11315	1455	7.13e-06	205.544	164.143	4371	425	0.566286	0.0798673	184.843	0.0885068	0.0112424	4.56403
170	16	2140	9.33e-06	274.729	234.496	2053	8487	0.225537	0.17492	254.612	0.0320594	0.0195207	4.14965	4.14359	10	4595	1880.67	155216	6735	6490	9.68e-06	326.445	155.412	674	4592	0.274192	0.08144	240.929	0.0350524	0.0116739	5.18694	1.8989	5	5440	1644.78	158769	11930	4355	9.76e-06	461.017	207.552	4473	814	0.762667	0.0708471	334.284	0.130832	0.0103789	6.71807
171	38	3830	8.36e-06	151.537	171.105	1287	7352	0.16548	0.161058	161.321	0.0227046	0.0224408	2.04149	3.50711	14	4060	1800.67	212576	7890	4150	1.15e-05	303.522	97.7207	954	5131	0.463247	0.0784341	200.621	0.07404	0.00890483	3.33846	1.51968	6	7820	1933.47	112520	11970	2485	1.06e-05	428.02	179.133	4092	722	0.282044	0.109259	303.577	0.0297543	0.0144273	4.90228
172	69	1760	7.96e-06	289.518	196.411	1674	6946	0.518937	0.202613	242.965	0.0906864	0.0236342	4.3851	3.53842	8	4425	1881.7	109235	6185	1300	1.13e-05	511.188	92.2384	891	5236	0.252375	0.0650765	301.713	0.0284367	0.00875902	2.23859	1.7886	4	6710	1931.22	102905	8010	3200	1.16e-05	385.07	166.651	4371	898	0.204844	0.0961433	275.86	0.0216652	0.0117985	3.91129
173	109	2875	8.18e-06	235.769	178.208	1838	6560	0.567311	0.147818	206.989	0.0995554	0.0191983	4.89861	2.94537	12	4340	1860.74	131142	7215	1300	1.13e-05	511.188	92.2384	891	5236	0.252375	0.0650765	301.713	0.0284367	0.00875902	2.23859	1.7886	4	6710	1931.22	102905	8010	1925	9.82e-06	405.584	142.317	4521	746	0.158512	0.0928528	273.95	0.0201598	0.010895	2.5701
[truncated: 403 more columns]
