# Supplementary material for: Feature selection based on neighborhood rough sets and Gini index
Source: PeerJ Comput Sci. 2023 Dec 12;9:e1711. doi: 10.7717/peerj-cs.1711 (PMC10773927; doi:10.7717/peerj-cs.1711)
Supplement: Supplemental Information 1 [file peerj-cs-09-1711-s001.zip › upload code/data/Toxicity.xlsx]

## Sheet: Sheet1
	MATS3v	nHBint10	MATS3s	MATS3p	nHBDon_Lipinski	minHBint8	MATS3e	MATS3c	minHBint2	MATS3m	minHBint6	minHBint7	minHBint4	MATS3i	VR3_Dt	SpMax8_Bhi	SdsN	SpMax8_Bhm	SpMax8_Bhe	ECCEN	MDEC-14	SpMax8_Bhs	SpMax8_Bhp	SpMax8_Bhv	MDEC-11	MDEC-12	MDEC-13	VR2_Dt	BIC5	ATS7s	ATS7p	ATS7v	ATS7i	ATS7m	ATS7e	mintN	nHsNH2	khs.sssCH	minHBint3	maxdssC	nT6Ring	minHBint5	nF8Ring	minssCH2	SpMax_DzZ	ETA_EtaP	nHsOH	SpMin1_Bhe	maxHother
0	0.0908	0	0.0075	0.0173	0	0	-0.0436	0.0409	0	0.1368	0	0	0	-0.0574	31.88	3.354	0	3.2664	3.3158	1422	0	3.8373	3.2044	3.2128	0	0	0	22.238	0.8435	768.444	275.193	41003.7	24110.9	15270.5	1277.07	0	0	0	0	0	0	0	0	0	201.074	0.8169	0	2.2798	0
1	0.0213	0	0.1144	-0.041	0	0	0.1231	-0.0316	0	0.1318	0	0	0	-0.0715	28.2796	3.3488	4.4708	3.2522	3.3129	1461	0	3.3745	3.1376	3.1684	0	0	0	16.7009	0.8024	544.667	225.235	33680.1	22861.8	12714.5	1169.54	0	0	0	0	0.1123	6	0	0	0	215.826	0.7137	0	2.0894	0.6583
2	0.0018	0	-0.0156	-0.0765	2	0	-0.1138	-0.1791	0	0.0615	0	0	0	-0.2185	66.8884	3.2732	8.9462	3.1647	3.2198	1568	0	3.5411	3.0507	3.0653	0.0833	3.7781	5.6625	90918.8	0.7914	533.444	218.043	30830.1	23024.8	10475.5	1133.63	9.9035	0	0	0	0	5	0	0	0	240.65	0.7598	2	1.9735	0.73
3	-0.0251	0	-0.0064	-0.0894	3	0	-0.0747	-0.1151	0	0.0361	0	3.3261	0	-0.2025	34.2573	3.2732	8.948	3.1665	3.2201	1593	0	3.6776	3.0507	3.0653	0.0833	3.8145	5.9447	44.9734	0.7845	609.722	238.151	33700.2	24286.5	11465.9	1221.06	9.9186	0	0	0	0	5	0	0	0	249.975	0.7837	3	1.9772	0.7287
4	0.0135	0	0.0424	-0.0353	0	0	-0.0638	0.0307	0	0.0306	0	0	0	-0.0871	25.7867	3.3059	4.9913	3.2626	3.2854	1329	0	3.8393	2.9232	2.9736	0	0	0	7.9759	0.9054	618.167	274.708	38856.1	27210.4	13244.5	1361.69	0	0	1	0	0.7177	6	0	0	0.406	232.816	0.7793	0	2.1314	0.6567
5	-0.0028	2	-0.0164	-0.0912	2	0	-0.0356	-0.0159	6.0139	0.0922	1.2265	0	6.0087	-0.1512	66.8884	3.1868	0	3.14	3.1743	1550	0	3.7357	3.0449	3.0525	0	0	0	90919.4	0.7539	584.889	223.43	31756.8	21904.7	10682	1107.62	0	0	0	0	0	7	5.8956	0	0	275.088	0.7477	0	2.0165	0.6622
6	-0.0094	0	0.0132	-0.1035	0	0	-0.0046	-0.087	0	0.1063	0	0	0	-0.1594	65.6228	3.2933	0	3.1996	3.2652	1569	0	3.6561	3.1187	3.135	0	0	0	68191.7	0.8459	627.778	227.107	32613.8	21714.3	11010.7	1121.92	0	0	0	0	0	6	0	0	0	265.038	0.756	0	2.0366	0.6625
7	0.0081	0	0.135	-0.0399	0	0	0.049	0.1199	0	0.0782	0	0	0	-0.0841	24.6228	3.056	0	2.9659	3.0249	1129	0	3.2175	2.9193	2.9183	0	0	0	20.9868	0.8389	381.639	219.608	29365.5	22274.7	8543.08	1074.21	0	0	0	0	0	6	0	0	0	182.821	0.7223	0	2.0806	0.5847
8	-0.0619	0	-0.0042	-0.1371	1	5.6998	-0.0332	-0.1463	0	0.0414	0	0	2.6142	-0.1864	18.4061	3.0232	0	2.894	2.9849	829	0	3.134	2.8691	2.8756	0	0	0	12.2249	0.876	299	105.909	16575.9	10789.6	6641.76	568.863	0	0	0	0	0.1693	5	0	0	0	115.276	0.6027	1	2.1645	0.6692
9	-0.017	0	-0.1268	0.0011	1	0	-0.0957	-0.2394	0	-0.077	0	0	0.349	0.1343	53.6912	3.0259	0	2.8962	2.9796	1109	0	3.4352	2.9043	2.8912	0	0	0	83342.7	0.8244	591.667	165.463	24843	18115.9	9537.46	944.487	0	0	2	0	0	4	4.3397	0	-0.2955	190.143	0.8206	1	2.0338	0.5765
10	-0.0154	0	-0.0963	-0.0767	0	0	-0.2025	-0.3563	0	-0.0337	0	0	0	-0.0813	53.6826	3.0974	0	2.9569	3.0257	1164	0	3.6511	2.8914	2.874	0.0556	3.0068	3.7683	54062	0.8744	439.889	168.297	23883	17962.3	7837.71	914.166	0	0	0	0	0	4	0	0	0	195.637	0.7431	0	1.8863	0.6966
11	-0.0133	0	0.0146	-0.0652	0	0	0.046	-0.115	0	0.0639	0	0	0	-0.1304	23.6676	3.1266	0	2.9959	3.0676	1090	0	3.046	2.9198	2.9264	0	2.2829	3.0627	11.0791	0.8942	483.611	248.591	34939.9	26702.6	11663.4	1287.9	0	0	1	0	0	6	0	0	0	170.125	0.7664	0	2.0712	0.7822
12	-0.0254	0	0.1777	-0.0614	0	0	0.2111	0.0575	0	0.0628	0	0	0	-0.1177	18.5967	2.9365	0	2.8229	2.8817	944	0	2.8918	2.7647	2.7634	0	0	0	8.4898	0.8455	302.778	177.449	24070.1	17615.9	7171.79	850.972	0	0	0	0	0	5	0	0	0	135.49	0.6238	0	2.0436	0.6549
13	-0.0694	0	0.0297	-0.0956	0	0	-0.0255	0.1221	0	-0.0653	0	0	0	0.0097	22.0262	3.0725	0	2.9859	3.0211	1169	0	3.2467	2.8246	2.8018	0	0	0	15.4538	0.8655	411.858	185.189	24777.8	20834.1	8001.67	1009.34	0	0	1	0	0.0349	5	0	0	0.5798	204.62	0.8434	0	1.9568	0.5613
14	0.0916	0	-0.0366	0.0986	0	0	-0.091	-0.2298	0	0.0183	0	0	0	0.1512	22.9657	2.9821	0	2.8523	2.9408	952	0	3.6324	2.8763	2.865	0	0	0	9.2542	0.7569	386.667	231.101	30261.1	27164.1	8924.7	1259.32	0	0	0	0	0	4	0	0	0	189.875	0.7804	0	1.9871	0.6579
15	-0.0195	0	0.103	-0.0583	2	0	0.0972	0.116	6.9819	0.0619	0	0	0	-0.1703	24.5784	3.1088	9.2831	3.028	3.0841	1208	0	3.333	2.9709	2.9775	0	0	0	16.9523	0.7864	369.333	194.023	26559.9	19739.4	8120.72	952.622	0	0	0	0	0.8852	5	1.2422	0	0	204.559	0.7116	0	1.9524	0.6072
16	-0.0422	0	-0.0369	-0.0706	2	0	-0.045	-0.0423	4.9572	-0.0337	0.1731	4.9166	0.4351	-0.072	25.8969	3.1544	0	3.2257	3.1261	1417	0	3.7263	2.9642	2.9744	0	0	0	9.5958	0.9142	673.41	296.832	41405.1	31433.3	15432.6	1561.71	0	0	2	0.4526	0	5	0.3156	0	0.316	255.028	0.8981	0	1.9224	0.5994
17	0.0484	0	-0.1198	0.053	6	3.4049	-0.1041	-0.1571	0	-0.0229	3.3645	3.3638	3.3638	0.0475	26.5462	3.0462	0	2.9941	3.0437	672	0	4.1093	2.89	2.9083	0.2	1.5444	10.3276	28.4529	0.8216	967	260.29	38910.7	30224.4	15006.6	1574	0	0	0	0	0	8	3.421	0	0	125.292	0.9557	6	2.3324	0.7221
18	-0.0952	0	0.0103	-0.1137	0	0	-0.0301	-0.0986	0	-0.0007	0	0	0	-0.1415	28.8717	3.2963	5.0978	3.2343	3.2685	1354	0	3.7331	3.0714	3.0554	0.2	4.2151	4.4925	16.0798	0.8755	579.926	283.82	38323.6	27933.3	14551.1	1375.66	0	0	1	0	0.929	4	0	0	0.5986	245.876	0.8672	0	1.9291	0.6104
19	0.0225	0	-0.0223	-0.006	2	0	0.055	-0.188	0	0.073	0	0	-1.0388	-0.0399	34.3309	3.2092	0	3.1067	3.1702	1207	0	3.6914	3.0925	3.0869	0	0	0	55.6059	0.8661	721.944	332.586	44876	30499.7	16720.3	1526.86	10.5396	1	1	0	0.4667	7	0	0	0	199.059	0.8593	0	2.1503	0.523
20	0.0995	0	0.0296	0.055	0	0	-0.0446	-0.1156	0	0.1205	0	0	0	-0.0445	29.0959	3.3491	5.1758	3.1997	3.3079	1351	0	3.3403	3.104	3.1169	0.0833	4.778	4.6554	14.2834	0.8886	637.972	308.531	43978.2	32652.6	15326.9	1600.08	0	0	0	0	0.6828	6	0	0	0.1978	224.502	0.9176	0	2.0273	0.599
21	-0.1107	1	-0.0057	-0.1607	2	5.3849	-0.0663	-0.1201	5.8027	-0.0372	1.198	0	2.6401	-0.2367	22.1071	3.1397	4.7489	2.9067	3.0684	1133	0	3.0294	2.9365	2.9243	0.3333	3.8038	4.4356	10.633	0.9046	436.944	209.94	29502.9	20874.7	9455.8	1049.45	0	0	0	0	0.362	5	0	0	0	193.482	0.7564	0	1.9442	0.6047
22	0.072	0	0.0268	0.0096	0	0	0.0185	-0.0214	0	0.1442	0	0	0	-0.0751	27.5547	2.994	0	2.9362	2.9778	744	0	3.2162	2.8549	2.8649	0	0	0	128.177	0.8974	324.667	165.657	23306.1	15014.8	7467.31	758.001	0	0	0	0	0.0165	7	0	0	0	113.808	0.7003	0	2.1837	0.5767
23	-0.0177	0	0.0096	-0.0994	1	0	-0.031	-0.0295	7.291	0.0794	0.6797	8.3487	0	-0.1978	24.8172	3.0412	0	2.9653	3.015	1075	0	3.6147	2.8527	2.8721	0	0	0	27.3894	0.8973	425.444	181.404	24814	18065.5	7847.6	897.283	0	0	0	0	0	5	0	0	0	170.749	0.6823	1	2.0917	0.6875
24	0.0382	0	0.0739	-0.0629	0	0	0.008	0.0448	0	0.0552	0	0	0	-0.0913	26.5816	3.234	0	3.1208	3.1766	1416	0	3.5626	3.0124	3.0002	0	0	0	19.2307	0.8323	554.861	225.507	28707	28932.2	8918.77	1363.09	0	0	1	0	0	5	0	0	0.3318	253.166	1.0215	0	2.0795	0.5337
25	-0.1837	2	-0.023	-0.2319	1	0	0.0163	-0.1166	0	-0.0679	0	0.3059	2.7206	-0.2418	25.3237	3.2733	0	3.1107	3.1985	1262	1.0931	3.4441	2.9408	2.9466	1.2292	7.1395	11.5592	9.8925	0.8696	641.833	304.382	40527.1	37423.1	12214.8	1763.26	0	0	1	0	1.1021	6	1.2209	0	0.48	224.123	1.0397	0	2.0949	0.583
26	-0.1099	4	-0.1044	-0.0686	3	0	-0.1106	-0.0518	0.8764	-0.1433	3.5965	0	3.7806	0.0839	34.175	3.2146	8.3959	3.0744	3.1431	1783	0	3.6736	2.907	2.9283	0	0	0	81.3877	0.8613	445.444	139.747	21594.9	16343.8	9290.69	826.501	0	0	0	0	0	2	0	0	0	261.168	0.6521	0	1.9337	0.8422
27	0.0302	0	-0.0141	-0.0436	1	6.2553	-0.0494	-0.1725	6.0457	0.0943	0.5132	0	6.3452	-0.1209	21.8238	3.31	0	3.2327	3.2855	987	0	3.4849	3.1111	3.1348	0	0	0	8.2113	0.8969	441.611	190.873	27866	17997.3	9800.28	922.682	0	0	0	0	0	8	0	0	0	155.558	0.7075	0	2.2466	0.6756
28	0.0289	0	0.035	-0.0137	0	0	-0.0549	0.002	0	0.0511	0	0	0	-0.0759	23.6851	3.2819	5.0866	3.2138	3.2539	1181	0	3.5877	2.921	2.9703	0	0	0	7.8718	0.9045	554.222	267.806	37117	26463.5	11930.5	1311.76	0	0	1	0	0.8478	6	0	0	0.5429	204.968	0.7785	0	2.1314	0.6133
29	0.0444	0	-0.0185	-0.0413	2	5.9882	-0.0566	-0.2483	0	0.0975	0	0	0.1188	-0.1251	63.2426	3.181	0	3.141	3.1742	1303	0	3.7377	3.0227	3.0434	0	0	0	121960	0.7519	449.156	194.32	27862.6	19010.7	12070.3	958.781	0	0	0	0	0	7	5.8657	0	0	219.599	0.7356	0	2.0158	0.6105
30	-0.1202	0	-0.0323	-0.1607	0	0	-0.0729	-0.0402	0	-0.0614	0	0	0	-0.1699	18.85	2.9516	0	2.8203	2.9334	894	0	3.0598	2.7446	2.7597	0	1.9809	1.5734	9.1671	0.89	357.472	165.471	24145.8	15529.1	8354.91	816.432	0	0	0	0	0.4824	6	0	0	0.3886	152.693	0.7964	0	1.9847	0.7223
31	0.0108	0	0.0385	0.0541	0	0	-0.0839	-0.0213	0	-0.0668	0	0	0	0.178	27.4264	3.1748	0	3.0349	3.1294	1760	0	3.1713	3.0507	3.0398	0	0	0	16.3204	0.7784	420.667	267.861	33604	34316.1	8874.22	1566.89	0	0	0	0	0	8	0	0	1.059	295.316	0.9279	0	2.1051	0.553
32	-0.0002	0	0.0195	-0.025	0	0	-0.0746	0.0138	0	0.011	0	0	0	-0.0842	24.3511	3.183	5.1605	3.086	3.1568	1269	0	3.3861	2.9669	2.9865	0	2.1097	1.6549	7.8477	0.8948	505	275.999	38068	26177.4	11992.1	1303.72	0	0	1	0	0.9218	6	0	0	0.6596	218.034	0.817	0	2.1314	0.7208
33	0.1088	0	0.016	0.0854	0	0	-0.0268	-0.2329	0	0.11	0	0	0	0.0337	25.5408	3.2731	5.0574	3.081	3.2039	1236	0	3.2985	3.066	3.054	0.0909	4.9561	4.7839	10.4173	0.8811	579.444	281.356	39775.2	29821.3	13318.6	1450.79	0	0	0	0	0.6673	6	0	0	0.5355	205.061	0.8744	0	2.0272	0.5682
34	-0.0039	1	-0.0277	-0.034	1	0	-0.0027	0.0048	4.8971	0.0347	4.9643	0	0.6538	-0.0698	32.5294	3.3198	0	3.2096	3.2879	1154	0.1111	3.4566	3.1456	3.1557	0	2.4495	1.6394	36.9241	0.9188	932.75	401.053	56626.8	41111.1	18348.8	2069.84	0	0	3	0	0	5	5.0286	0	0.0827	230.572	1.0275	0	1.9563	0.6322
35	-0.0312	0	-0.0008	-0.1235	1	0	0.1032	0.0515	5.6769	0.1367	0.2348	0.2423	0	-0.177	23.5106	3.0003	0	2.9614	2.9908	1101	0	3.686	2.8756	2.8772	0	0	0	15.5381	0.8664	534.222	178.456	25826.4	18316.6	8985.19	940.13	0	0	0	0	0	4	0	0	0	192.738	0.7071	0	2.0134	0.6971
36	-0.0241	0	0.0559	-0.0709	0	0	0.0235	0.0721	0	0.0372	0	0	0	-0.0597	25.9504	3.208	4.6735	3.0904	3.1729	1337	0	3.7548	2.9357	2.9484	0	2.1467	1.247	13.678	0.8657	612.111	259.387	36626.8	29910.6	12446	1454.06	0	0	0	0	0.559	6	0	0	0.5053	233.349	0.8436	0	1.9761	0.6639
37	0.0196	0	-0.0517	0.0155	0	0	-0.0483	-0.0231	0	-0.0016	0	0	0	0.0243	30.173	3.3173	0	3.1769	3.2838	1550	0	3.811	3.1062	3.1216	0	0	0	18.146	0.9103	661.167	261.398	38050	28502.9	13643.5	1435.91	0	0	4	0	0	6	0	1	0.3613	273.089	0.9001	0	1.9289	0.666
38	-0.0099	0	0.0152	0.0238	1	0	-0.0623	-0.1824	0.6118	0.0143	0.9202	6.1495	-0.8879	-0.0071	23.4168	3.098	8.7955	2.8966	3.0408	1115	0	3.3785	2.9105	2.8947	0.25	4.0909	5.5208	18.5626	0.8869	466.488	191.664	26800.4	19960.6	9622.44	980.739	0	0	0	0	0.6575	4	0	0	0	172.956	0.8349	0	2.0651	0.6288
39	-0.0371	0	0.0033	-0.1383	0	0	-0.0289	-0.1308	0	0.0831	0	0	0	-0.1856	22.771	3.0075	4.4107	2.9	2.974	888	0	3.2914	2.8422	2.8568	0	0	0	38.482	0.8978	348.556	137.15	20099.3	12599.1	7198.58	657.142	0	0	0	0	0.0981	5	0	0	0	142.525	0.6605	0	2.0335	0.674
40	-0.0028	0	-0.0151	-0.0912	2	0	-0.0356	-0.019	5.9588	0.0922	0	1.2346	6.007	-0.1512	29.901	3.1872	0	3.142	3.1744	1640	0	3.7357	3.046	3.0532	0	0	0	20.3175	0.7395	624.917	216.146	30639.7	21286.7	10558.9	1081.35	0	0	0	0	0	7	5.8986	0	0	286.349	0.7387	0	2.0163	0.6284
41	0.0054	0	0.0401	-0.0319	2	0.7664	-0.0201	0.0096	0	0.0244	0.5222	0	1.6598	-0.0118	26.2513	3.2653	0	3.185	3.2449	1554	0.0526	3.787	3.0151	3.0535	0	1.9247	2.2381	8.8642	0.8596	644.028	254.387	36084	30471.3	12219.9	1488.26	0	0	0	0.5915	0	7	0.8925	0	0.4872	286.297	0.9764	0	2.0345	0.6549
42	-0.0703	0	0.0546	-0.0922	0	0	0.0997	0.1935	0	-0.0002	0	0	0	-0.1202	20.4238	3.1095	0	2.8739	3.0262	1141	0	3.0482	2.8926	2.8703	0.3333	3.162	3.7376	8.083	0.8709	385.778	171.591	23862.4	18409.6	7473.33	911.876	0	0	0	0	0	6	0	0	-0.32	182.897	0.7689	0	2.1955	0.652
43	0.0096	0	0.0002	-0.0882	0	0	-0.0102	-0.1285	0	0.1225	0	0	0	-0.1548	54.7271	3.0424	0	3.0285	3.0543	1012	0	3.4115	2.8819	2.9055	0	0	0	111131	0.8262	494.889	170.591	24565.5	16316	8265.17	848.082	0	0	0	0	0	5	0	0	0	169.083	0.7139	0	2.0369	0.6863
44	-0.0402	0	-0.0516	-0.0589	0	0	-0.0555	-0.1234	0	-0.0528	0	0	0	-0.0354	24.6545	3.0276	0	3.0601	2.9845	960	0	3.4232	2.9066	2.8942	0	0	0	21.1675	0.9116	593.165	249.558	35310.4	25422.1	12334.6	1277.92	0	0	4	0	0	5	0	1	0	176.682	0.8606	0	2.0341	0.5427
45	-0.019	0	0.0001	-0.0495	0	0	-0.052	-0.1199	0	0.0074	0	0	0	-0.0487	34.6447	3.2307	0	3.1428	3.1978	1388	0	3.3964	2.9877	3.0146	0	0	0	73.3834	0.8643	531.222	269.782	37025.8	31303.6	12119.5	1501.22	0	0	0	0	0.0405	6	0	0	0.5622	249.21	0.8178	0	1.9733	0.6187
46	0.0178	0	0.0275	-0.0003	0	0	-0.0528	-0.0356	0	0.0298	0	0	0	-0.0619	25.4389	3.1643	0	3.0345	3.1105	1277	0	3.384	2.9482	2.9518	0	2.593	2.3803	14.4521	0.8357	535.944	294.429	38952.7	36402.4	11695.1	1700.21	0	0	1	0	0.078	6	0	0	0.6346	220.905	0.9609	0	2.04	0.5213
47	-0.0095	0	-0.0288	-0.0159	0	0	-0.0763	-0.048	0	-0.0375	0	0	0	0.0064	24.0208	3.0725	0	3.0317	2.9815	1080	0	3.0198	2.8246	2.8033	0.1667	4.0849	4.5968	27.3232	0.8501	392.957	233.407	29079.2	30194.3	9070.69	1382.92	0	0	1	0	0.2832	4	0	0	0.8051	180.804	0.9744	0	1.9744	0.5106
48	-0.0495	0	0.0973	-0.0429	0	0	-0.0836	-0.0138	0	-0.0628	0	0	0	-0.02	28.0307	3.248	0	3.1362	3.2101	1314	0	3.1758	3.1486	3.1412	0	0	0	18.8461	0.7504	522.556	367.702	45858.6	42174.7	11194.1	1952.46	0	0	0	0	0	7	0	0	1.2025	216.437	1.1081	0	2.1536	0.4125
49	-0.0174	0	0.026	-0.0604	0	0	0.0429	-0.0428	0	0.0632	0	0	0	-0.1211	25.6649	3.2836	5.2287	3.1665	3.2363	1092	0	3.6473	3.0428	3.0312	0	0	0	10.7297	0.888	612.963	295.361	40547.1	27431	15422.5	1401.74	0	0	1	0	1.0648	7	0	0	0.7531	194.854	0.8883	0	2.1415	0.6079
50	-0.0619	0	0.0149	-0.1117	0	0	-0.0197	0.0505	0	0.0491	0	0	0	-0.1816	23.6577	3.1095	0	2.9584	3.0593	1001	0	3.7365	2.9174	2.9087	0	0	0	13.3047	0.9019	710.852	243.555	34339.8	25202	13780.9	1272.37	0	0	0	0	0	5	0	0	-0.1736	181.804	0.8473	0	1.9964	0.6253
51	-0.0921	0	0.0665	-0.1504	0	0	-0.013	0.0242	0	-0.0669	0	0	0	-0.2196	22.8486	3.1162	4.5061	3.0404	3.0841	1199	0	3.3024	2.9053	2.909	0	2.2079	2.2102	15.8524	0.895	479.278	171.844	23022.3	18896.4	8262.31	924.081	0	0	0	0	0	5	0	0	0.4285	170.886	0.8366	0	2.034	0.5668
52	0.0934	0	0.1826	0.0578	0	0	0.2267	0.1455	0	0.1663	0	0	0	-0.0161	21.7993	3.2659	0	3.1119	3.2002	1080	0	3.1678	3.0259	3.0358	0	0	0	11.8443	0.7169	396.917	249.691	32863.4	29393.4	9331.57	1368.94	0	0	0	0	0	2	0	2	0.9801	146.717	0.8934	0	1.9524	0.5519
53	-0.0348	2	-0.0384	-0.0447	2	4.0551	-0.0322	0.042	0	-0.0287	0.5772	0	0	-0.0308	26.3679	3.2415	0	3.1192	3.2187	1232	0	3.3884	2.9654	2.9979	0	0	0	15.1443	0.8198	609.25	280.067	36924.6	37790.4	11210.7	1749.21	0	0	1	0	0.0528	4	0	0	0.138	240.416	0.97	0	1.9639	0.5846
54	-0.0607	1	-0.0084	-0.0799	1	0	-0.0621	0.0433	0.7786	-0.0427	0	0.886	0	-0.0497	20.9053	3.1039	0	2.9468	3.0463	1208	0	3.3967	2.8246	2.8392	0	1.7372	1.5493	9.2396	0.8464	484.167	163.747	23581.7	20627.6	8799.41	989.274	0	0	0	0	0	5	0	0	0.5416	190.595	0.8039	0	2.001	0.6345
55	-0.0562	2	-0.0346	-0.0636	2	4.016	-0.0739	-0.0369	0	-0.0583	0.5651	0	0	-0.0584	25.2415	3.2091	0	3.0901	3.1684	1230	0.0833	3.3787	2.9815	2.9921	0	1.9271	1.6623	13.7562	0.8158	597.861	277.653	36774.3	36449.9	11075.8	1687.31	0	0	1	0	0.0092	4	0	0	0.1536	233.664	0.978	0	1.9639	0.6174
56	-0.0342	0	0.0403	-0.091	0	0	-0.0569	-0.0875	0	-0.0725	0	0	0	-0.066	26.9111	3.2603	0	3.1982	3.236	1343	0	3.399	3.1483	3.1078	0	2.7868	2.251	14.436	0.8533	569.556	290.399	38420.6	34776.6	12728.7	1632.01	0	0	0	0	0	6	0	0	0.4275	214.956	0.8888	0	2.0606	0.5296
57	0.0027	0	-0.034	-0.0164	1	0	-0.0469	-0.1544	0.6939	0.018	0	0	0	-0.0662	27.7487	3.3462	0	3.218	3.2979	1381	0	3.4158	3.0968	3.1193	0	2.8727	2.3248	14.761	0.8914	578.694	316.967	42501.8	36951.9	13091.4	1741.88	0	0	0	0	0	5	0.8362	0	0.5853	248.41	0.9095	0	2.0348	0.527
58	-0.018	0	0.0133	-0.0459	0	0	0.0096	-0.1095	0	0.0691	0	0	0	-0.0977	24.8634	2.9831	5.0912	2.9614	2.9908	1193	0	3.4466	2.8176	2.8296	0	0	0	15.0542	0.8639	416.179	240.494	31945.8	21045.3	11298.6	1056.07	0	0	1	0	1.0695	4	0	0	0.8234	201.493	0.7687	0	1.929	0.5812
59	-0.0442	0	-0.0235	-0.0311	0	0	-0.0489	0.0155	0	-0.084	0	0	0	0.0068	20.0408	3.0652	0	2.9504	3.0206	975	0.8165	3.1968	2.8351	2.8443	0.1429	4.1652	5.6041	10.6759	0.8791	406.603	190.357	25675.4	20214.9	8763.01	998.277	0	0	0	0	0.0004	4	0	0	0.2312	166.399	0.917	0	1.9729	0.5971
60	-0.0074	0	-0.0413	-0.028	0	0	-0.005	-0.1124	0	0.0142	0	0	0	-0.0287	30.6538	3.1783	0	3.0704	3.1293	1040	0	3.4234	2.9385	2.9531	0	0	0	66.4465	0.9176	648.667	250.071	36834.3	25881.4	13493.4	1304.86	0	0	4	0	0	5	0	1	0	187.152	0.8379	0	2.0341	0.592
61	-0.0508	0	-0.051	-0.0428	0	0	-0.0897	-0.0245	0	-0.0764	0	0	0	-0.0172	25.9997	3.2598	0	3.1564	3.222	1261	0.5	3.3996	3.0002	3.0259	0.125	5.9579	3.5371	13.8435	0.7939	717.361	323.149	42004	44385.6	12603.4	2027.79	0	0	1	0	0.0346	4	0	0	0.185	237.478	1.0107	0	1.9649	0.615
62	-0.0464	0	-0.0547	-0.0614	1	0	-0.0504	-0.1835	5.385	-0.0338	0	5.7176	0	-0.0545	23.8936	3.144	0	3.0571	3.1215	1268	0	3.4502	3.0166	3.0137	0	0	0	9.8211	0.8262	606.389	221.378	30814.2	24344.2	10071.9	1201.32	0	0	4	0	0	8	0.5365	0	0	222.274	0.8382	0	2.0781	0.602
63	-0.0452	0	0.0051	-0.0778	0	0	-0.0809	-0.0438	0	-0.0269	0	0	0	-0.1004	26.0509	3.243	0	3.1052	3.1719	1386	0	3.7409	3.009	2.9955	0.0909	4.7251	3.9043	9.9458	0.8733	692.972	296.588	40184.6	37462.3	13559.9	1748.41	0	0	0	0	0	4	0	0	0.4581	250.51	0.9245	0	1.9491	0.6424
64	-0.0363	2	-0.0384	-0.0474	2	4.0099	-0.0152	-0.0191	0	-0.0081	0.5698	0	0	-0.0243	25.2415	3.1869	0	3.2021	3.1558	1230	0	3.3836	2.9323	2.9626	0	0	0	13.7562	0.8174	628.308	270.835	35939.5	35689.5	11544.2	1657.05	0	0	1	0	0.0391	4	0	0	0.1957	232.057	0.9616	0	1.9639	0.6001
65	-0.0805	0	0.121	-0.1197	0	0	0.1433	-0.045	0	0.0299	0	0	0	-0.1208	24.7095	3.163	0	2.9411	3.0885	1138	0	3.2235	2.9376	2.9332	0.6128	7.2418	6.6598	17.5473	0.848	508.454	234.088	31124.7	28755.5	10993.5	1362.47	0	0	0	0	0	5	0	0	0.7773	177.221	0.961	0	2.0419	0.5543
66	-0.0831	2	-0.0665	-0.0919	2	3.9352	-0.0668	-0.0075	0	-0.0719	0.5701	0	0	-0.0947	25.5508	3.2387	0	3.0904	3.1826	1257	0.2823	3.3404	3.0406	3.0305	0.75	5.7045	6.4184	12.4078	0.8055	612.194	296.557	38643.3	40366.4	11556.5	1838.25	0	0	1	0	0.1062	4	0	0	0.2759	242.367	1.0782	0	1.9639	0.4596
67	-0.0325	0	0.0181	-0.0753	2	0	0.142	0.0491	6.3505	0.0914	6.4621	0	0.4692	-0.0542	38.6847	3.2735	0	3.1989	3.2415	1314	0	3.6856	3.0114	3.0387	0	0	0	396.345	0.7492	500.111	172.575	26520.1	17377	10546.1	899.427	0	0	0	0	0	5	0.4692	0	0	223.999	0.6808	0	2.0355	0.8394
68	-0.0098	0	0.0798	-0.0453	0	0	0.0513	0.0939	0	0.0424	0	0	0	-0.0552	51.6864	3.0888	0	2.9908	3.0701	902	0	3.211	2.937	2.9444	0	0	0	117656	0.7648	354.889	181.936	24914.3	17475.7	7295.86	872.173	0	0	0	0	0	5	0	0	1.0305	161.665	0.7991	0	2.0596	0.5594
69	-0.0907	0	0.1743	-0.225	0	0	0.0212	0.2122	0	0.1129	0	0	0	-0.3355	24.1926	2.981	0	2.891	2.9489	1104	0	2.9091	2.8897	2.8851	0	0	0	12.6754	0.6291	392.667	176.5	26478	15619.9	10398.3	821.429	0	0	0	0	0	4	0	0	0	171.71	0.6337	0	2.0139	0.6912
70	-0.0005	0	-0.1174	-0.0164	2	0	-0.1484	-0.1648	5.9343	-0.0264	5.9343	0	1.2795	-0.0329	60.8076	3.0268	0	2.9072	2.9882	1194	0	3.0798	2.8367	2.8461	0	0	0	100010	0.7968	468.889	221.124	30479.9	24198.5	9712.52	1174.45	0	0	2	0	0	7	2.6218	0	0	226.208	0.7691	0	1.9782	0.6079
71	0.0043	0	0.2181	-0.0515	0	0	0.2495	0.201	0	0.1313	0	0	0	-0.1352	63.8479	3.1207	0	3.051	3.0915	1344	0	3.063	3.025	3.0267	0	0	0	95245.9	0.7369	478.333	268.525	37106.1	24423	11633.1	1212.85	0	0	0	0	0	7	0	0	0	196.729	0.6854	0	2.0696	0.6828
72	0.0153	0	0.0272	-0.0137	0	0	-0.0851	0.0195	0	0.0153	0	0	0	-0.0743	25.0644	3.2755	5.098	3.2109	3.2521	1302	0	3.5921	2.9182	2.9671	0	2.0308	1.6549	7.9068	0.8948	531	273.137	38063.2	26333	12456	1314.88	0	0	1	0	0.8559	6	0	0	0.5917	226.705	0.8071	0	2.1314	0.639
73	-0.0743	0	0.0613	-0.111	0	0	-0.0171	0.0009	0	-0.0396	0	0	0	-0.1775	22.86	3.1	4.5061	3.0914	3.0609	1199	0	3.2624	2.9137	2.9021	0	2.1781	2.1002	15.9024	0.895	486.63	175.219	23669	18583	8430.71	920.395	0	0	0	0	0	5	0	0	0.4285	168.007	0.8368	0	2.0284	0.5668
74	-0.0599	0	-0.0392	-0.0723	0	0	-0.0298	-0.1418	0	-0.041	0	0	0	-0.0654	26.765	3.338	0	3.2271	3.302	1401	0	3.3935	3.1512	3.1595	0	2.5134	1.4281	9.9619	0.8167	586.556	327.718	42982.8	39561.7	12634.8	1839.05	0	0	1	0	0.1313	6	0	0	0.6117	266.007	0.8938	0	1.951	0.6524
75	-0.099	0	-0.0467	-0.087	0	0	0.0244	-0.1181	0	-0.0754	0	0	0	-0.021	29.02	3.261	13.0551	3.0939	3.1964	1421	0	3.7439	3.0428	3.0349	0.0714	4.3786	3.6411	16.631	0.8821	693.944	290.751	39931.5	35627.6	13319.3	1696.84	0	0	4	0	1.1118	4	0	1	-0.2881	267.827	1.0354	0	1.9253	0.7119
76	-0.0854	0	-0.0787	-0.0905	2	4.9075	-0.0776	-0.1012	4.9247	-0.0755	1.1365	0	0	-0.1134	21.599	3.0569	0	2.921	3.0104	1079	0	2.9959	2.9282	2.919	0	0	0	13.6781	0.837	333.111	193.785	25535.6	20138.9	7080.72	962.437	0	0	1	0	0	5	0	0	0	180.227	0.6717	0	2.0491	0.5378
77	-0.0975	4	-0.0337	-0.165	1	0	-0.0545	-0.1003	7.1134	-0.0125	0	8.8221	0	-0.1765	28.1692	3.1139	0	3.0532	3.0885	1120	0	3.8552	2.9206	2.9125	0.6845	5.804	10.7868	16.2772	0.8401	900.556	269.278	40257.9	25524.3	14819.7	1364.59	0	0	0	0	0	4	0	0	0	228.34	0.9381	1	1.9528	0.7145
78	-0.0419	0	-0.0343	-0.0501	2	5.9137	-0.0372	-0.0416	0.386	-0.0433	0.7526	0	0	0.0089	23.2101	3.0841	0	2.9555	3.0395	1223	1	3.5076	2.8981	2.8948	0	2.3911	1.9075	14.3262	0.8743	510	187.768	26028.3	25296	8642.08	1206.9	0	0	1	5.1305	0	4	0.6395	0	-0.3139	223.973	0.936	0	2.0446	0.5233
79	-0.0974	2	-0.1206	-0.0691	3	0.3509	-0.2119	-0.2349	0.7419	-0.1602	1.1598	0	6.1917	-0.0595	21.5416	3.0239	9.1541	3.093	2.9835	1109	0	3.6374	2.8609	2.863	0	1.2725	1.3173	9.126	0.8921	473.849	193.881	27260.6	21175.2	11914.9	1045.11	0	0	1	0.6999	0.6978	4	0	0	0	179.448	0.8036	0	1.9274	0.6306
80	-0.0067	0	-0.024	-0.0178	0	0	-0.0723	-0.0959	0	-0.0145	0	0	0	-0.0269	26.6848	3.2446	0	3.1404	3.2063	1325	0	3.4146	3.0484	3.0607	0	2.6625	2.5143	13.6788	0.8615	560.611	289.878	38565.3	35527.7	11951.4	1654.46	0	0	0	0	0.0457	6	0	0	0.5664	235.438	0.876	0	2.0454	0.6379
81	0.1411	0	0.0516	0.1028	0	0	0.0187	-0.1981	0	0.1684	0	0	0	0.01	26.2887	3.3597	5.1754	3.1494	3.2908	1259	0	3.3034	3.1429	3.1279	0.0833	5.1016	4.3036	10.5113	0.8822	611.944	306.294	43041.8	32595	14306.8	1579.19	0	0	0	0	0.7553	6	0	0	0.5468	211.546	0.9094	0	2.0273	0.5657
82	-0.0515	0	-0.0317	-0.0304	0	0	-0.056	-0.045	0	-0.0916	0	0	0	0.0718	23.3828	3.0782	0	3.045	3.0086	1118	0	2.9792	2.86	2.8557	0.3242	6.8952	6.1962	18.3881	0.8479	409.568	256.647	31450.3	33708.3	9342.82	1532.25	0	0	0	0	0	5	0	0	0.9788	185.951	0.9572	0	2.0559	0.503
83	-0.0251	0	-0.0077	-0.163	0	0	-0.0595	-0.113	0	0.1204	0	0	0	-0.2358	24.1184	3.0489	8.835	3.0021	3.0332	1285	0	3.7216	2.8701	2.8894	0	0	0	12.4365	0.8331	489.333	176.32	26031.1	16682.6	9865.39	875.355	0	0	0	0	0.0665	6	0	0	0	208.734	0.7117	0	1.9271	0.6977
84	-0.0387	0	0.0574	-0.1188	0	0	-0.0238	0.0788	0	0.0427	0	0	0	-0.1135	19.8484	3.0648	0	2.7501	2.9815	1016	0	3.4525	2.8246	2.793	0	0	0	12.4056	0.8441	343.25	141.952	20000.7	17717.5	7244.46	842.758	0	0	0	0	0	4	0	0	0.4392	176.295	0.7741	0	1.989	0.7882
85	-0.0367	0	-0.1017	-0.0453	1	0	-0.1597	-0.4729	0.5839	-0.0634	0.5232	0	4.8597	-0.0766	28.4355	3.2325	4.492	3.1223	3.1895	1270	0	3.3783	2.9695	3.0026	0.4725	5.6248	8.464	20.7529	0.8584	635	276.626	39974.4	28519.2	13590	1419.24	0	0	0	0	0.4867	7	0	0	0	214.474	0.882	0	2.0416	0.6869
86	-0.083	0	0.0111	-0.0941	1	0	0.075	0.1121	4.8475	-0.0283	0	0.4968	0	-0.0927	27.8307	3.2151	9.1541	3.1055	3.1735	1404	0	3.3994	3.0481	3.0542	0.2375	6.2932	5.9632	17.9696	0.8623	608.5	252.959	34252.8	31274.7	10774	1492.41	0	0	0	0.4552	0.6906	6	4.9032	0	-0.214	260.325	0.8901	0	1.9758	0.5616
87	-0.0334	0	0.1072	-0.0265	2	0	0.186	0.0989	7.2817	-0.0018	0	0	0	0.0029	22.9552	3.1638	4.3093	3.0368	3.1205	1098	0	3.207	3.0403	3.0285	0	0	0	16.3287	0.8931	355.722	153.233	21461	17975.7	7267.04	860.945	0	0	0	1.4222	0	5	0	0	1.0777	180.88	0.734	0	2.1314	0.6565
88	0.03	0	-0.0099	-0.0903	0	0	-0.0116	0.047	0	0.0442	0	0	0	-0.0947	25.1671	3.1143	0	3.1388	3.132	936	0	3.6035	2.965	2.993	0	0	0	30.185	0.8302	333.128	180.854	25834.9	13514.2	13805.9	735.614	0	0	0	0	0	7	0	0	0	147.028	0.7646	0	2.1212	0.5969
89	-0.0392	0	0.0065	-0.1076	4	0.568	-0.0637	-0.1371	0.3967	0.0361	0	0	0.568	-0.2188	66.8884	3.2924	0	3.1652	3.2364	1568	0	3.5176	3.0685	3.0802	0.0833	4.1012	5.6625	90918.8	0.7696	569.111	251.412	34208.1	27626.7	10610.2	1338.97	9.9411	0	2	0	0.6413	5	0	0	0	262.521	0.8469	2	1.9238	0.5984
90	-0.1167	0	0.0108	-0.1369	1	0	-0.004	-0.0358	0	-0.0693	0	1.0084	0	-0.1693	20.8124	3.0759	9.5722	2.8903	3.004	1101	0	2.999	2.8623	2.8567	0.0526	4.0355	2.875	13.3955	0.8611	313.444	176.774	23663.8	18880.4	7197.58	898.793	0	0	0	0	0.9184	5	0	0	0	159.807	0.7254	0	1.9914	0.6553
91	-0.084	0	0.0221	-0.1611	0	0	0.0881	-0.0618	0	0.0724	0	0	0	-0.1943	57.7672	3.1052	0	3.077	3.1147	1222	0	3.7526	2.9229	2.9528	0	0	0	105272	0.8272	376.778	159.11	23055.5	15977.6	7948.96	804.499	0	0	0	0	0	5	0	0	0.206	207.214	0.7131	0	1.953	0.6018
92	-0.0702	0	-0.0256	-0.1583	0	0	-0.0505	-0.129	0	0.0356	0	7.842	0	-0.1658	59.6569	3.1689	0	3.0718	3.1402	1347	0	3.5483	3.0446	3.0507	0.05	3.9359	3.3988	75008.2	0.8327	596.222	188.044	27254.9	17750.8	9584.34	913.851	0	0	0	0	0	4	0.6124	0	0	232.461	0.7001	0	1.9381	0.6727
93	0.0789	0	0.013	0.0127	0	0	-0.0239	-0.0876	0	0.1434	0	0	0	-0.109	32.902	3.3104	0	3.2347	3.2709	1118	0	3.4006	3.1164	3.1347	0	0	0	93.3748	0.7491	526.889	233.503	32981.7	21340.1	10935	1085.4	0	0	0	0	0	0	0	0	0	175.934	0.7852	0	2.1582	0
94	-0.0364	0	0.0838	-0.0277	1	0	0.0558	-0.0848	0.6388	0.0512	0.8781	0.2855	-0.7216	-0.1201	23.7619	3.1251	9.2656	3.2358	3.0899	1233	0	3.3651	2.9935	2.9836	0	0	0	11.3501	0.9109	451.091	232.593	32593.4	20764	12319.1	1047.79	0	0	0	0	1.0708	5	0	0	0.7018	201.406	0.8072	0	2.0487	0.6018
95	-0.0411	0	-0.0634	-0.0246	0	0	-0.0543	-0.0833	0	-0.0669	0	0	0	-0.0082	29.02	3.227	12.7387	3.0871	3.1707	1421	0	3.772	3.0008	3.0011	0	0	0	16.631	0.9052	744.944	267.942	37893.2	33526.8	13722.8	1613.46	0	0	4	0	0.9153	4	0	1	-0.4039	266.18	0.9661	0	1.9121	0.7232
96	0.0247	0	0.0284	-0.0221	0	0	-0.0397	-0.0991	0	0.0698	0	0	0	-0.1097	27.4993	3.2478	4.8633	3.1444	3.2219	1307	0	3.3087	2.9996	3.0275	0	2.3638	1.9814	13.9293	0.8933	545.167	249.962	36285.9	26718.7	13180	1310.57	0	0	0	0	0	6	0	0	0.1976	209.978	0.8255	0	2.0271	0.7373
97	-0.2369	0	0.0952	-0.3232	0	0	-0.0466	0.0747	0	-0.0847	0	0	0	-0.3399	56.2471	2.9973	0	2.8887	2.976	1354	0	3.1387	2.8424	2.8344	0	0	0	108119	0.7143	337.611	173.792	24282.4	20042.6	8141.09	995.197	0	0	2	0	0	6	0	0	0.5	214.283	0.8388	0	1.9694	0.5703
98	-0.0516	0	0.0052	-0.1283	0	0	-0.0201	-0.1262	0	0.0448	0	0	0	-0.1399	65.6228	3.2286	0	3.1392	3.2044	1691	0	3.6561	3.0605	3.0759	0	0	0	68191.5	0.8172	613.556	221.634	32486.8	20386.3	11583.8	1059.34	0	0	0	0	0	6	0	0	0	274.543	0.7451	0	2.0335	0.6625
99	0.058	0	-0.008	0.0318	0	0	-0.0814	-0.1409	0	0.0518	0	0	0	-0.0235	28.305	3.2873	5.0578	3.1682	3.2562	1328	0	3.3282	3.0416	3.0632	0.0909	4.5996	5.1596	14.1365	0.8878	602.889	281.581	40386.6	30592.6	14286.2	1489.84	0	0	0	0	0.5949	6	0	0	0.1966	218.083	0.8832	0	2.0272	0.6041
100	-0.0616	0	0.0227	-0.0883	2	0	-0.0079	0.035	5.027	-0.0139	1.1709	0	0	-0.1408	54.7268	3.2496	0	3.1603	3.2302	1084	0	3.273	3.0837	3.1026	0	0	0	111120	0.7666	359.111	179.634	25100.1	17637.8	7977.39	872.104	0	0	0	0	0	5	0	0	1.0422	191.475	0.792	0	2.0328	0.5939
101	-0.0416	1	-0.0352	-0.0298	1	0	0.0522	0.1049	0	-0.0426	0.4462	0	0	0.0336	33.0053	3.2331	0	3.1593	3.2136	1360	0	3.4208	3.0434	3.0516	0	0	0	61.6041	0.8839	689.556	341.93	45801.3	40093.8	13813.8	1905.66	0	0	3	0.4428	0.0947	7	3.2965	0	0.1483	247.398	1.0052	0	2.0578	0.4771
102	-0.0782	0	-0.0354	-0.1398	1	0	-0.0436	-0.2254	0	-0.0019	4.3522	4.3223	0.3635	-0.17	29.2178	3.1542	0	3.0318	3.0886	1061	0	3.8123	2.9516	2.9395	0.226	6.1441	7.4414	25.002	0.8164	879.167	298.205	42837.6	29351.3	14741.5	1517.85	0	0	0	0	0	7	0.362	0	0	204.353	0.8972	0	2.1283	0.642
103	0.0024	0	0.0163	-0.0161	0	0	-0.0341	-0.1144	0	0.0664	0	0	0	-0.073	50.7811	2.9717	0	2.9007	2.958	1016	0	3.1899	2.8473	2.8479	0	0	0	57155.4	0.8265	334.08	159.416	22451.2	12639.6	9556.32	679.631	0	0	0	0	0.4935	6	0	0	0	163.298	0.7154	0	2.0621	0.602
104	-0.0301	0	0.0371	-0.0462	0	0	0.0914	-0.0456	0	0.0143	0	0	0	-0.0137	23.6067	3.1163	0	2.9796	3.0705	1260	0	3.0846	2.9456	2.9444	0	0	0	10.9075	0.8931	433.639	224.08	31599.5	23270.1	10491.6	1146.1	0	0	1	0	0	7	0	0	0.2429	197.007	0.7439	0	2.078	0.772
105	0.0091	4	-0.0313	-0.0783	5	0	-0.0386	-0.1401	0	0.092	0	0	4.7859	-0.1276	50.7808	3.1431	0	3.1053	3.1512	860	0	3.7446	2.9839	3.0118	0	0	0	57150.2	0.7035	440.222	192.64	27088.9	19720	8939.34	975.432	0	2	0	0	0	6	1.5694	0	0	154.065	0.7342	0	2.0371	0.6011
106	-0.0731	0	-0.0039	-0.1294	1	0	-0.0441	0.0015	5.7711	-0.0003	2.4038	2.4005	0	-0.1442	23.6123	2.9469	0	2.8694	2.9352	1225	0	3.174	2.7462	2.7651	0	0	0	15.9712	0.8444	452.139	175.51	24749.5	17774.4	8219.42	901.468	0	0	0	0	0.4026	6	0	0	0	208.888	0.7026	0	1.9663	0.6156
107	-0.0038	0	0.017	-0.0905	2	7.7408	0.1151	-0.0399	7.7408	0.1552	1.5097	8.105	0	-0.1693	72.0678	3.1414	0	3.1321	3.15	1059	0	3.7123	2.9267	2.9632	0	0	0	441865	0.7533	651.333	252.578	38441.5	26114.7	15681.9	1314.53	0	0	0	8.105	0	7	0.5367	0	0	206.539	0.7803	0	1.9247	0.6429
108	-0.0203	0	-0.0396	-0.0416	1	0	-0.0531	-0.1009	5.6206	-0.0142	4.4584	0	0	-0.0255	37.5624	3.2565	0	3.2003	3.2381	1092	0	3.7971	2.94	2.977	0	0	0	299.38	0.9201	629.667	252.019	36021.7	27145.8	12237.2	1356.92	0	0	4	0.7558	0	5	0.5016	1	0	207.331	0.8359	0	2.0373	0.6569
109	-0.0658	1	0.0056	-0.1057	1	0	-0.0367	0.0461	0.7553	-0.0127	0	0.9532	0	-0.1029	21.5845	3.1028	0	2.9805	3.0579	1153	0	3.4613	2.8246	2.8388	0.2	4.0287	3.1703	9.2324	0.8578	542.444	184.109	25068.3	26947.7	8952.84	1223.92	0	0	0	0	0	5	7.5035	0	0.593	196.489	0.8654	0	1.9988	0.6558
110	-0.0811	0	-0.0407	-0.1109	2	0	-0.0481	-0.0257	5.0634	-0.0541	0.289	4.0689	0.4261	-0.1136	25.1713	3.1479	0	3.185	3.1105	1310	0	3.7137	2.9522	2.9599	0	0	0	9.5401	0.9053	665.061	279.921	39636.1	29845.8	13651.9	1483.59	0	0	2	0.4579	0	5	0.3291	0	0.3222	234.742	0.8674	0	1.9217	0.6269
111	-0.0547	0	-0.0022	-0.0806	0	0	0.0269	0.1063	0	0.0092	0	0	0	-0.0484	25.0398	3.1439	0	3.1396	3.1059	1457	0	3.2468	2.9755	2.9603	0	2.6799	1.7744	13.0798	0.8742	473.617	256.327	33263.7	27568.3	10438.7	1320.7	0	0	0	0	0.0679	6	0	0	0.5666	243.452	0.8629	0	2.0342	0.5078
112	-0.1016	0	0.0489	-0.1721	1	0	-0.0185	0.0762	4.9594	-0.095	0	0.6337	0	-0.1903	21.1826	3.1119	0	3.0406	3.0841	1044	0	3.2722	2.8967	2.9006	0	0	0	14.9365	0.9004	453.244	163.886	22302.7	17755.1	7731.38	872.573	0	0	0	0	0	5	0	0	0.4327	163.56	0.814	0	2.0314	0.5542
113	-0.036	1	-0.0116	-0.0905	1	2.3786	0.0219	-0.1663	0	0.0471	0	0	0	-0.1492	24.1966	3.1285	0	2.9961	3.0713	1181	0	3.1487	2.9279	2.9316	0	2.3177	3.0815	10.5937	0.8827	537.889	257.354	36295.6	28406.1	12188.5	1375.76	0	0	1	0	0	6	0	0	0	180.638	0.7847	1	2.0591	0.7897
114	-0.1197	0	-0.0282	-0.1142	0	0	0.0903	-0.118	0	-0.0778	0	0	0	-0.0382	30.0318	3.267	13.2548	3.1	3.2037	1478	0	3.7394	3.0502	3.0427	0.1783	6.1055	5.3467	20.931	0.8543	670.778	302.78	41351.5	36214.8	13468.1	1725.22	0	0	4	0	1.1424	4	0	1	-0.214	270.111	1.067	0	1.9253	0.5574
115	-0.0404	2	-0.0319	-0.0441	2	4.0156	-0.0796	-0.0188	0	-0.0493	0.571	0	0	-0.0362	25.0444	3.2305	0	3.1351	3.1862	1230	0	3.3629	3.0261	3.0431	0	0	0	13.0949	0.8164	623.417	275.587	36397	36279	11024.4	1674.98	9.2592	0	1	0	0.0405	4	0	0	0.1966	233.623	0.9255	0	1.9639	0.5688
116	-0.1292	1	-0.0506	-0.1369	2	1.5646	-0.0894	-0.2554	-0.7087	-0.0758	0	0	2.6048	-0.2097	23.3408	3.1394	4.7237	2.9267	3.0691	1155	0	3.3133	2.9396	2.9265	0.3333	3.4117	4.7348	12.2402	0.8995	430.031	212.55	29617.7	19188.2	11280.3	987.882	0	0	0	0	0.3174	5	0	0	0	196.447	0.7913	1	2.0629	0.6564
117	-0.0297	0	-0.0678	0.0089	4	0	-0.1356	-0.0843	4.8978	-0.0207	1.001	4.4456	0	-0.0773	26.2496	3.277	0	3.2602	3.2664	1374	0	3.8182	3.1007	3.1068	0	0	0	17.6993	0.8625	584.864	172.621	23827.9	17550.6	9435.32	893.7	0	0	0	0	0	5	0.9755	0	0	183.247	0.7553	0	2.0667	0.5892
118	-0.0432	2	-0.0507	-0.0451	2	3.9577	-0.0947	-0.0241	0	-0.0654	0.5781	0	0	-0.0234	25.9152	3.1834	0	3.2021	3.1532	1199	0	3.3407	2.9381	2.9631	0	0	0	19.7146	0.8083	550.952	274.168	35922.8	35440.2	11717.9	1640.24	0	0	1	0	0.1094	4	0	0	0.2873	222.162	0.9529	0	1.9639	0.477
119	-0.0056	2	-0.0472	0.0106	2	4.0296	-0.0541	0.0016	0	-0.0417	0.5757	0	0	0.0155	26.9536	3.3555	0	3.2019	3.2969	1390	0	3.393	3.1493	3.1526	0	0	0	14.5828	0.8157	619.944	288.651	38666.2	37826.8	11997.8	1766.88	0	0	1	0	0.0647	5	0	0	0.222	256.874	0.9884	0	1.9639	0.5987
120	-0.0828	0	0.0876	-0.0997	2	0	0.1158	0.1533	5.2522	-0.0244	0.3674	0	0	-0.0724	22.1469	3.0861	0	2.9078	3.024	1198	0	3.1691	2.8374	2.8265	0.3333	3.8015	4.7922	8.9402	0.8969	539.889	257.502	33368.7	33220.5	9449.52	1549.51	0	0	5	0.6176	0.7136	5	0	0	1.2693	216.22	1.0442	0	1.9813	0.528
121	-0.0552	0	0.0273	-0.0975	1	2.1399	-0.0088	0.021	5.096	0.0086	0	0	0	-0.1347	19.8289	2.9358	0	2.8322	2.9131	936	0	3.1664	2.7438	2.7565	0	0	0	15.345	0.9111	279.444	137.738	19176.8	13200.4	6092.36	661.806	0	0	0	0	0.4751	5	0	0	1.0499	157.565	0.7161	0	2.0309	0.5817
122	-0.0531	0	0.0031	-0.0728	1	0	-0.0166	-0.123	-0.663	-0.0191	0	0	0	-0.1014	24.1461	3.1186	0	3.0556	3.0719	1096	0	3.0195	3.0044	2.976	0	0	0	28.3188	0.908	292.515	153.858	20387	14342.4	8382.5	715.197	0	0	0	0	0	4	5.4137	0	0.9434	174.26	0.7074	0	1.991	0.5689
123	0.0161	0	-0.0765	-0.0941	4	4.0632	-0.0689	-0.1142	0	0.1044	3.3506	4.0367	4.1273	-0.1205	21.3522	3.0809	0	3.0258	3.0799	928	0	4.053	2.9204	2.9386	0	0	0	10.461	0.8058	599.889	161.498	24412.3	17618.8	9347.6	928.837	0	0	0	0	0	6	3.3506	0	0	153.913	0.7534	4	2.0871	0.7349
124	0.0289	0	0.0372	-0.0137	0	0	-0.0549	0.0082	0	0.0511	0	0	0	-0.0759	23.6721	3.2708	5.0866	3.2029	3.2456	1238	0	3.5807	2.9144	2.9668	0	0	0	7.8468	0.8946	499.056	263.277	36239.4	25428.8	11494.8	1255.36	0	0	1	0	0.8819	6	0	0	0.6311	205.315	0.7747	0	2.1314	0.6336
125	0.042	0	0.0266	0.0089	0	0	-0.0362	-0.0244	0	0.0699	0	0	0	-0.0622	21.5917	3.0293	5.182	2.9449	2.9984	1042	0	3.2813	2.8697	2.8767	0	0	0	7.7248	0.8932	435.111	256.374	34500.3	24681.9	10180.8	1205.44	0	0	1	0	1.012	6	0	0	0.7679	177.06	0.7756	0	2.1314	0.552
126	-0.026	0	0.0095	-0.0442	0	0	-0.0304	-0.0842	0	-0.0083	0	0	0	-0.0462	26.4489	3.1788	0	3.0585	3.1276	1318	0	3.3693	2.9623	2.9715	0	2.7868	2.3472	15.4465	0.8573	516.944	278.786	37162.6	33944.3	11345.4	1579.04	0	0	0	0	0.0704	6	0	0	0.6221	230.625	0.8636	0	2.04	0.5277
127	0.0581	0	0.038	-0.016	1	0	-0.0139	-0.0917	0.6969	0.1054	0	0	0	-0.0943	25.9792	3.3073	0	3.2103	3.2665	1287	0.0909	3.5976	3.0207	3.0511	0	1.9769	1.4318	13.7745	0.8661	623.222	239.247	33764.2	29101.4	12114.7	1421.77	0	0	0	0	0	5	0.8057	0	0.426	236.304	0.9257	0	2.0349	0.7385
128	-0.1198	0	-0.0402	-0.1588	2	0	0.0255	-0.0524	4.9615	-0.0379	0.6237	0	0.4421	-0.1824	25.1713	3.1965	0	3.0546	3.148	1310	0	3.4484	3.0333	3.024	0.0556	4.2378	3.6836	9.5401	0.8767	651.306	297.272	41295.5	32815.1	13127.3	1596.86	0	0	2	0.4532	0	5	0.3212	0	0.3346	238.245	0.9182	0	1.9289	0.5867
129	-0.0413	0	-0.0799	-0.0594	0	0	-0.1052	-0.051	0	-0.0504	0	0	0	-0.1405	29.8094	3.225	0	3.2455	3.1806	1346	0	3.4029	3.0401	3.0483	0	1.6132	2.0973	28.7838	0.8784	507.716	249.487	34502.7	21755.1	14881.4	1120.79	0	0	0	0	0	4	0	1	0	195.067	0.7369	0	2.0614	0.6219
130	-0.072	0	-0.0532	-0.0962	2	0	-0.0564	-0.0233	5.4463	-0.0366	0.6257	4.1463	0.4387	-0.0949	25.1713	3.1479	0	3.0461	3.1105	1310	0	3.7158	2.9522	2.9599	0	0	0	9.5401	0.9006	682.806	276.128	39397	29956.5	13437.7	1486.39	0	0	2	0.4555	0	5	0.3194	0	0.1374	236.522	0.8511	0	1.9217	0.6322
131	0.0795	0	0.0022	0.1037	0	0	-0.0333	0.1076	0	0.0086	0	0	0	0.1211	22.3305	3.0725	0	2.9673	3.0192	1392	0	3.4051	2.9165	2.9178	0	2.5347	2.443	7.8633	0.8638	433.222	184.969	25347.6	23250.1	8263.71	1103.41	0	0	1	0	0	6	0	0	0.5644	223.172	0.8482	0	2.063	0.624
132	-0.0629	0	0.1298	-0.1351	1	0	0.196	-0.0876	0	0.0894	4.5206	0	0	-0.2115	22.8536	3.1428	0	2.906	3.0703	859	0	3.24	2.9527	2.9319	0.7488	6.0061	7.4965	24.4175	0.851	446.207	205.602	28540.9	18280.6	10686.6	952.518	0	0	1	0	0	4	0	0	0	133.874	0.8606	0	2.0413	0.5701
133	-0.0163	0	0.0433	-0.065	0	0	-0.0768	0.0615	0	-0.0826	0	0	0	0.0205	25.4586	3.2082	0	3.0907	3.1708	1393	0	3.4124	2.9819	2.9885	0.1111	5.1707	3.413	12.1319	0.8556	669.068	271.612	36107	34200.9	11905.3	1618	0	0	0	0	0	5	0	0	0.3066	217.086	0.8886	0	2.0605	0.5406
134	0.0842	0	0.0344	0.0358	0	0	-0.007	-0.0734	0	0.1136	0	0	0	-0.0189	24.4427	3.2445	0	3.0748	3.1837	1184	0	3.416	3.0151	3.0124	0	2.2767	1.2795	13.5148	0.8834	512.222	259.299	35457.4	30931.6	11506.1	1481.52	0	0	0	0	0	4	0	0	0.5303	209.805	0.9336	0	2.0738	0.6263
135	0.1043	1	0.0019	0.129	1	0.7339	0.0218	0.0467	5.4595	0.049	0	0	0	0.1375	24.5192	3.3181	0	3.2098	3.2898	1455	0	3.3131	3.1051	3.1256	0	2.1939	1.6619	9.6478	0.9014	404.167	178.132	24186.7	22224.7	7863.5	1055.66	0	0	0	2.5094	0	6	0.9637	0	-0.1428	231.462	0.7718	0	2.063	0.6286
136	-0.064	0	-0.0043	-0.0856	0	0	0.045	0.0049	0	-0.0029	0	0	0	-0.0926	23.1296	3.1022	0	3.0082	3.0732	1211	0	3.3041	2.9291	2.9343	0	1.7822	2.3509	9.6514	0.9002	554.778	220.265	31924.5	23108	11030	1187.35	0	0	1	0	0.2791	5	0	0	0.4294	204.61	0.7999	0	2.0554	0.6613
137	-0.1211	1	-0.0419	-0.1671	2	5.385	-0.0827	-0.1471	5.8704	-0.0561	1.1997	0	2.6637	-0.2255	21.645	3.0804	4.6494	2.8844	3.0205	1102	0	3.0231	2.8392	2.8514	0	2.1431	1.7455	11.3473	0.9123	409.333	193.99	27314.3	19646.9	8741.27	983.093	0	0	0	0	0.3579	5	0	0	0	186.153	0.6996	0	1.9407	0.6098
138	-0.0457	0	-0.0159	-0.1161	2	0	-0.0491	0.0148	5.9765	0.0315	1.2438	0	0	-0.1318	66.8884	3.1612	0	3.1492	3.1717	1698	0	3.7357	3.0087	3.0293	0	0	0	90919.1	0.7347	516.556	195.745	27667.2	20336.7	9383.17	1012.38	0	0	0	0	0	7	5.9451	0	0	293.165	0.7299	0	2.0141	0.6509
139	0.0743	0	-0.006	0.0397	2	0	-0.0265	-0.1426	0	0.0623	0	1.025	3.1292	-0.0094	18.1146	3.0423	0	2.8884	2.9991	806	0.1952	3.5474	2.8033	2.8107	0.0833	3.6175	3.194	11.1276	0.8766	446.042	164.468	22509.3	23478.6	7822.81	1094.72	0	0	0	0	0.6907	2	0.8051	0	0.3674	0	1.0436	0	1.904	0.6702
140	-0.0471	0	-0.0375	0.0292	2	0	-0.1508	-0.1754	1.5697	-0.1846	0	0	7.2662	0.1437	8.3568	2.3867	0	2.1291	2.2346	288	0	2.4438	1.7712	1.8015	0	1.3698	1.4939	5.7679	0.8805	119.333	40.6133	5834.57	5649.11	2063.05	269.835	0	0	0	0	0	1	0	0	0	50.7931	0.4968	0	1.8782	0.7481
141	-0.0578	0	-0.1038	-0.0401	2	0	-0.1511	-0.1119	5.5	-0.1104	0	5.4379	0.7832	-0.0434	22.6234	2.9932	0	2.8145	2.913	1082	0	2.9987	2.772	2.7708	0.0909	2.8825	3.7707	22.8188	0.8851	357.222	145.37	20703.2	17118	7575.46	828.831	0	0	0	0	0	3	1.3081	0	0	170.333	0.6947	0	2.008	0.6282
142	-0.0213	1	-0.1173	0.0148	4	0.9326	-0.1444	-0.1566	0.9951	-0.0987	1.2486	1.0846	4.5071	-0.0293	22.8917	3.2557	4.6435	3.0976	3.1974	1079	0	3.285	2.9914	3.003	0	1.5245	1.4164	13.1449	0.9026	412.056	179.052	25213.4	21652.6	8746.69	1039.88	0	0	0	0	0.3125	4	1.1382	0	0.4733	212.486	0.7992	0	1.9002	0.6475
143	0.0506	0	0.1057	0.0346	1	0	0.1514	-0.0025	0	0.1063	0	0	0	0.0222	9.9389	2.2451	0	2.0418	2.1528	217	0	2.2365	1.8709	1.9021	0	0	0	20.353	0.8674	70.6667	15.3031	2114.79	2896.81	726.794	136.742	0	0	0	0	0	3	0	0	0	33.8062	0.4966	1	2.0382	0.5366
144	0.0598	0	0.0596	0.0655	2	0	0.0807	-0.0424	0	0.0564	0	0	0	0.0871	9.9389	2.2623	0	2.0418	2.158	217	0	2.2356	1.8715	1.9026	0	0	0	20.353	0.8575	61.3333	20.9787	2554.83	3596.95	688.338	158.639	0	1	0	0	0	3	0	0	0	34.0624	0.5016	0	2.0383	0.5264
145	-0.0022	0	-0.0279	-0.0207	1	0.6583	-0.0196	-0.0757	5.3726	-0.0021	0	5.8061	-0.6114	-0.0191	25.733	3.0903	9.8016	3.0506	3.024	1064	0	3.4193	2.8624	2.8285	0.7728	4.5766	10.0207	18.8149	0.8765	525.019	243.449	32844.4	25171.3	12792.8	1248.6	0	0	0	-0.8867	0.6772	4	0.6415	0	0.5984	184.25	1.0165	0	1.9071	0.5761
146	-0.0189	0	-0.1454	0.0653	1	0	-0.1778	-0.0888	5.5223	-0.0519	5.9344	-0.8532	2.6176	-0.0054	20.712	3.0123	0	2.9382	2.9901	1020	0	3.2815	2.8135	2.8343	0	1.3179	1.6771	13.0061	0.8933	375.676	164.934	23000.3	16366.6	8872.01	822.346	0	0	0	0	0.9225	5	0	0	0.7647	151.223	0.7709	0	2.068	0.6376
147	-0.108	0	-0.0577	-0.1198	2	0.9507	-0.0658	-0.1208	0.85	-0.0892	1.1532	5.5787	0	-0.1338	20.757	3.1238	0	3.0204	3.0918	894	3	3.2963	2.9225	2.9375	1.5	4.5505	4.6481	13.1791	0.8436	507.639	188.162	25489.7	23726.8	8041.02	1134.01	0	0	2	6.2401	0	4	0.54	0	0.5383	167.36	0.9739	0	1.906	0.6143
148	-0.125	1	-0.0113	-0.1141	3	4.3121	-0.0763	0.0595	5.0375	-0.0747	0.9939	0.653	0	-0.133	30.7149	3.2327	0	3.0833	3.1893	1333	0	3.8109	3.0461	3.0419	0	1.3433	1.313	67.495	0.9091	486.356	209.825	28482.6	23762.2	10793.1	1171.28	0	0	2	0.6144	0.7347	5	0	1	0.3405	223.752	0.9344	1	1.9494	0.6198
149	-0.1213	1	0.0262	-0.1669	1	0	-0.0622	0.02	5.2879	-0.122	0.7401	0	0	-0.1368	24.3408	3.2275	0	3.0703	3.1788	1153	0.0556	3.8722	2.9671	3.0032	0	1.4756	1.2696	19.4468	0.8953	628.758	193.428	26716.7	23514.7	11008.1	1144.53	0	0	2	0	0.7023	5	0	1	0.255	200.753	0.9754	0	1.9784	0.6948
150	-0.0846	2	-0.1705	-0.0603	2	0.5115	-0.1886	-0.0885	5.5939	-0.155	0	5.5792	0	-0.1077	26.2963	3.0022	4.2841	2.9179	2.9662	1197	0	3.5768	2.8543	2.8575	0	1.1879	1.2864	41.3055	0.8976	383.194	131.88	19867.3	15418.5	8029.33	762.123	0	0	0	0.5101	0.3727	3	0.6321	0	-0.3415	204.168	0.711	0	1.9039	0.7153
151	-0.1042	1	0.033	-0.1708	1	0	-0.044	-0.2215	0.2805	-0.0223	0.8275	0.8681	6.1067	-0.1282	20.5637	3.0921	3.6843	2.9903	3.0125	786	0.3162	4.1106	2.766	2.7789	0	2.0582	1.5403	8.4032	0.8965	1018.96	204.643	31112.1	29797.3	13630.4	1464.17	0	0	1	0	0	5	0	0	-0.261	165.454	0.9843	1	1.9846	0.7838
152	-0.0077	0	0.0095	-0.0162	2	1.249	-0.0265	-0.0249	5.0383	-0.0026	0	0.8609	0.8723	-0.0082	22.9255	3.0862	0	2.9447	3.0288	1010	0	3.3403	2.8246	2.8047	0	2.2517	1.5036	13.2655	0.8421	534.333	266.601	36033.6	33515.5	11319.2	1579.27	0	0	2	0	0.6879	4	0.7385	0	0.7595	195.601	1.0435	1	1.9564	0.5315
153	0.0057	0	0.0517	-0.0205	1	0	-0.0105	0.0054	5.1108	0.0245	0	0.8366	0.8642	-0.0176	28.9631	3.2449	0	3.0386	3.1876	1134	0	3.5144	2.9116	2.9665	0	2.2517	1.5036	43.0721	0.8425	545.333	271.521	37071.4	33893.1	12007.7	1597.87	0	0	2	0	0.6468	4	0.736	0	0.6862	218.112	1.0198	0	1.9565	0.6009
154	0.0247	1	0.0756	0.0089	1	0	0.0936	0.1031	5.1348	0.0567	0	0.6824	0.8465	0.0091	22.9918	3.157	0	3.0059	3.1173	982	0	3.3614	2.8723	2.9032	0	2.2238	1.5252	11.1662	0.8479	552.556	275.092	36958.9	35438.4	11630	1657.76	0	0	2	0	0.6282	4	0.741	0	0.5203	205.982	1.0615	0	1.9564	0.6756
155	0.0384	0	0.0355	0.0252	1	0	-0.0663	-0.0187	5.3911	0.0198	0	0.8757	0.9	0.0076	34.2538	3.2978	0	3.1298	3.2633	1199	0	3.5149	2.9163	2.9747	0	2.0015	1.2826	130.918	0.845	577.833	273.962	37627	34417.2	12501.9	1631.2	0	0	2	0	0.5963	4	0.7671	0	0.5551	227.567	1.0084	0	1.9401	0.605
156	-0.0528	0	0.0758	-0.0578	1	0	0.0806	0.1523	0	-0.0225	1.0725	0	0	0.0165	22.6708	3.1308	4.6247	2.9586	3.0753	1259	0	3.1621	2.8862	2.877	0.2778	5.3211	4.0301	15.0883	0.8572	435.694	180.384	24843	22073.4	8058.24	1062.05	0	0	0	0.9304	0.7216	4	0	0	0.5584	213.127	0.9034	0	1.9414	0.6151
157	-0.3115	0	-0.0157	-0.3485	2	0	-0.0332	-0.0808	7.2342	-0.1987	0	0	2.5088	-0.351	17.1145	2.865	0	2.7589	2.8476	693	5.3666	3.2892	2.6455	2.6714	3.8796	5.6935	11.0974	8.0591	0.7529	469.833	198.783	25431.8	27584.5	6801.53	1304.01	0	0	0	0	0.3116	3	1.9731	0	0	133.409	1.0581	1	1.9856	0.6367
158	-0.1644	1	0.0083	-0.156	2	1.4	-0.0482	0.0102	0.831	-0.1222	1.2383	1.4283	0	-0.1946	23.6042	2.9871	0	2.8928	2.9427	766	0	2.9319	2.8332	2.8246	0	2.098	2.6706	65.3834	0.8921	347.901	208.908	27308.6	22729.6	9788.87	1107.78	0	0	2	0	1.4126	4	1.2677	0	0.2974	137.8	0.9549	0	1.9616	0.5536
159	-0.0676	0	-0.019	-0.2005	2	0	-0.0722	-0.3387	0.528	0.0579	4.7734	0.4052	0.3447	-0.2963	22.5636	3.2356	0	3.1429	3.2015	1016	0.63	3.6372	2.9458	2.9704	0.3107	4.1951	5.0884	12.0294	0.8613	542.333	191.092	26217.9	25649.4	8833.09	1225.38	0	0	1	0	0	4	0.8243	0	-0.0549	194.765	1.002	0	1.9587	0.6997
160	0.0073	0	-0.0307	0.0189	1	0.6581	-0.0833	-0.0293	5.4823	-0.0445	0	0	0	0.0144	20.2009	3.1053	4.6074	3.0245	3.0907	966	0	3.2264	2.8867	2.9098	0	1.8238	2.4743	11.1907	0.9053	378.889	156.409	22482	18558.3	8080.85	913.397	0	0	1	2.6025	0.5472	4	0	0	0.1559	169.104	0.8312	0	1.9311	0.6568
161	-0.0318	0	-0.0771	-0.0574	2	0	-0.1368	-0.3358	1.1657	-0.0577	5.213	0.3084	4.4957	-0.1426	21.9101	3.0681	4.988	3.046	3.0271	913	0	3.091	2.8823	2.8687	0	0	0	12.2144	0.9028	409.411	225.111	30131.9	23954.2	15261.9	1156.74	0	0	1	0	0.9643	6	0	0	0.5822	162.51	0.8798	0	2.0624	0.5283
162	-0.1103	0	-0.0126	-0.1461	1	0	0.0451	0.1019	0	-0.025	0	0	1.7019	-0.1643	9.7339	2.4139	0	2.2511	2.3856	235	0	2.4547	2.1331	2.1569	0.2	2.2976	5.0611	12.3956	0.8379	128.333	47.5052	5803.57	9922.04	1773.68	423.293	0	0	0	0	0	2	0	0	0.9089	41.7418	0.7084	0	1.9543	0.4399
163	-0.0462	0	0.0831	-0.0429	1	1.6771	0.0175	-0.0104	0	-0.0216	0	0.1902	4.1968	-0.1319	21.808	3.0901	0	3.0443	3.086	939	0	3.3125	2.9004	2.9171	0.3041	4.3436	6.4605	11.873	0.8947	532.547	237.847	33421.1	21990	14997.7	1144.75	0	0	1	0.4876	0.109	3	-0.5836	0	0.5253	166.404	0.9271	1	1.9121	0.575
164	0.03	0	0.0201	0.0314	1	1.8155	-0.0588	-0.0227	0	-0.0218	0	0.1941	4.5388	-0.0331	21.8046	2.9276	0	3.0185	2.9088	910	0	3.3145	2.8154	2.8023	0	1.6481	1.4364	14.5058	0.9107	526.436	218.748	30941.7	20759.8	14466.9	1081.86	0	0	1	0.4862	0.0334	3	-0.7046	0	0.5024	158.252	0.8309	1	1.9001	0.6404
165	-0.0325	0	0.017	-0.0181	1	1.793	-0.0082	-0.0089	0	0.012	0	4.7001	4.4906	-0.0929	21.808	3.0903	0	3.0158	3.086	939	0	3.3917	2.8986	2.9169	0.3041	4.3436	6.4605	11.873	0.8947	701	224.739	32463.5	22333.1	13252.6	1155.17	0	0	1	0.4649	0	3	-0.6633	0	0.4859	167.069	0.9045	1	1.9121	0.6541
166	-0.096	0	-0.0478	-0.084	2	0	-0.0739	-0.2315	1.566	-0.1133	0	0	7.1066	0.0243	8.3016	2.3869	0	2.1295	2.2453	309	0	2.4528	1.979	2.0053	0	0	0	5.5937	0.896	117.667	43.7382	6201.4	5633.24	2188.99	268.257	0	0	0	0	0	2	0	0	0	52.7315	0.469	0	2.0387	0.7365
167	-0.0064	1	-0.1222	0.0013	1	0	-0.1873	-0.2181	5.5404	-0.0757	0	0	2.8914	0.0002	21.1175	2.9781	0	2.8752	2.9503	875	0	3.0407	2.82	2.8371	0	1.5001	1.5518	22.9537	0.9099	349.278	146.821	20642.8	15584.2	6646.1	781.285	0	0	0	0	0	4	0	0	0	148.108	0.6861	0	2.0366	0.6658
168	0.0096	2	-0.1846	0.0058	1	0	-0.1293	-0.0979	5.3976	0.0409	0	-0.9139	0	-0.0675	21.073	2.9462	0	3.0637	2.8929	956	0	2.9705	2.8086	2.769	0	1.4196	1.2488	14.4627	0.8813	303.231	160.777	20526.6	19204.8	7827.91	896.949	0	0	0	0	0.0922	3	0.822	0	0.4699	152.695	0.8135	0	1.9129	0.578
169	-0.0736	2	-0.1267	-0.0345	2	0.5346	-0.0361	0.0151	5.519	-0.1025	0	2.9612	0	0.0525	22.6406	3.1432	9.0215	2.9082	3.0714	1135	0	3.2084	2.9412	2.9315	0.3087	4.3432	5.5002	12.2822	0.8881	475.667	183.448	26848.3	20292.8	10114.5	1002.14	0	0	0	0.5225	0.2056	4	0.6755	0	-0.3143	202.675	0.8262	0	1.9019	0.6117
170	-0.1864	0	-0.002	-0.1968	1	8.1414	-0.0529	-0.0059	0	-0.093	0	0	0	-0.1385	7.7282	1.9163	0	1.6085	1.8102	199	0.2	2.6528	1.3239	1.3676	0	1.2086	2.1257	7.8266	0.8495	151.167	12.368	2315.65	4847.61	1124.74	214.83	0	0	0	0	0	2	0	0	0	38.2202	0.6363	1	2.0188	0.7017
[truncated: 1,155 more columns]
