# Supplementary material for: Feature selection based on neighborhood rough sets and Gini index
Source: PeerJ Comput Sci. 2023 Dec 12;9:e1711. doi: 10.7717/peerj-cs.1711 (PMC10773927; doi:10.7717/peerj-cs.1711)
Supplement: Supplemental Information 1 [file peerj-cs-09-1711-s001.zip › upload code/data/Wine.xlsx]

## Sheet: Sheet1
	1	2	3	4	5	6	7	8	9	10	11	12	13	class
0	14.23	1.71	2.43	15.6	127	2.8	3.06	0.28	2.29	5.64	1.04	3.92	1065	1
1	13.2	1.78	2.14	11.2	100	2.65	2.76	0.26	1.28	4.38	1.05	3.4	1050	1
2	13.16	2.36	2.67	18.6	101	2.8	3.24	0.3	2.81	5.68	1.03	3.17	1185	1
3	14.37	1.95	2.5	16.8	113	3.85	3.49	0.24	2.18	7.8	0.86	3.45	1480	1
4	13.24	2.59	2.87	21	118	2.8	2.69	0.39	1.82	4.32	1.04	2.93	735	1
5	14.2	1.76	2.45	15.2	112	3.27	3.39	0.34	1.97	6.75	1.05	2.85	1450	1
6	14.39	1.87	2.45	14.6	96	2.5	2.52	0.3	1.98	5.25	1.02	3.58	1290	1
7	14.06	2.15	2.61	17.6	121	2.6	2.51	0.31	1.25	5.05	1.06	3.58	1295	1
8	14.83	1.64	2.17	14	97	2.8	2.98	0.29	1.98	5.2	1.08	2.85	1045	1
9	13.86	1.35	2.27	16	98	2.98	3.15	0.22	1.85	7.22	1.01	3.55	1045	1
10	14.1	2.16	2.3	18	105	2.95	3.32	0.22	2.38	5.75	1.25	3.17	1510	1
11	14.12	1.48	2.32	16.8	95	2.2	2.43	0.26	1.57	5	1.17	2.82	1280	1
12	13.75	1.73	2.41	16	89	2.6	2.76	0.29	1.81	5.6	1.15	2.9	1320	1
13	14.75	1.73	2.39	11.4	91	3.1	3.69	0.43	2.81	5.4	1.25	2.73	1150	1
14	14.38	1.87	2.38	12	102	3.3	3.64	0.29	2.96	7.5	1.2	3	1547	1
15	13.63	1.81	2.7	17.2	112	2.85	2.91	0.3	1.46	7.3	1.28	2.88	1310	1
16	14.3	1.92	2.72	20	120	2.8	3.14	0.33	1.97	6.2	1.07	2.65	1280	1
17	13.83	1.57	2.62	20	115	2.95	3.4	0.4	1.72	6.6	1.13	2.57	1130	1
18	14.19	1.59	2.48	16.5	108	3.3	3.93	0.32	1.86	8.7	1.23	2.82	1680	1
19	13.64	3.1	2.56	15.2	116	2.7	3.03	0.17	1.66	5.1	0.96	3.36	845	1
20	14.06	1.63	2.28	16	126	3	3.17	0.24	2.1	5.65	1.09	3.71	780	1
21	12.93	3.8	2.65	18.6	102	2.41	2.41	0.25	1.98	4.5	1.03	3.52	770	1
22	13.71	1.86	2.36	16.6	101	2.61	2.88	0.27	1.69	3.8	1.11	4	1035	1
23	12.85	1.6	2.52	17.8	95	2.48	2.37	0.26	1.46	3.93	1.09	3.63	1015	1
24	13.5	1.81	2.61	20	96	2.53	2.61	0.28	1.66	3.52	1.12	3.82	845	1
25	13.05	2.05	3.22	25	124	2.63	2.68	0.47	1.92	3.58	1.13	3.2	830	1
26	13.39	1.77	2.62	16.1	93	2.85	2.94	0.34	1.45	4.8	0.92	3.22	1195	1
27	13.3	1.72	2.14	17	94	2.4	2.19	0.27	1.35	3.95	1.02	2.77	1285	1
28	13.87	1.9	2.8	19.4	107	2.95	2.97	0.37	1.76	4.5	1.25	3.4	915	1
29	14.02	1.68	2.21	16	96	2.65	2.33	0.26	1.98	4.7	1.04	3.59	1035	1
30	13.73	1.5	2.7	22.5	101	3	3.25	0.29	2.38	5.7	1.19	2.71	1285	1
31	13.58	1.66	2.36	19.1	106	2.86	3.19	0.22	1.95	6.9	1.09	2.88	1515	1
32	13.68	1.83	2.36	17.2	104	2.42	2.69	0.42	1.97	3.84	1.23	2.87	990	1
33	13.76	1.53	2.7	19.5	132	2.95	2.74	0.5	1.35	5.4	1.25	3	1235	1
34	13.51	1.8	2.65	19	110	2.35	2.53	0.29	1.54	4.2	1.1	2.87	1095	1
35	13.48	1.81	2.41	20.5	100	2.7	2.98	0.26	1.86	5.1	1.04	3.47	920	1
36	13.28	1.64	2.84	15.5	110	2.6	2.68	0.34	1.36	4.6	1.09	2.78	880	1
37	13.05	1.65	2.55	18	98	2.45	2.43	0.29	1.44	4.25	1.12	2.51	1105	1
38	13.07	1.5	2.1	15.5	98	2.4	2.64	0.28	1.37	3.7	1.18	2.69	1020	1
39	14.22	3.99	2.51	13.2	128	3	3.04	0.2	2.08	5.1	0.89	3.53	760	1
40	13.56	1.71	2.31	16.2	117	3.15	3.29	0.34	2.34	6.13	0.95	3.38	795	1
41	13.41	3.84	2.12	18.8	90	2.45	2.68	0.27	1.48	4.28	0.91	3	1035	1
42	13.88	1.89	2.59	15	101	3.25	3.56	0.17	1.7	5.43	0.88	3.56	1095	1
43	13.24	3.98	2.29	17.5	103	2.64	2.63	0.32	1.66	4.36	0.82	3	680	1
44	13.05	1.77	2.1	17	107	3	3	0.28	2.03	5.04	0.88	3.35	885	1
45	14.21	4.04	2.44	18.9	111	2.85	2.65	0.3	1.25	5.24	0.87	3.33	1080	1
46	14.38	3.59	2.28	16	102	3.25	3.17	0.27	2.19	4.9	1.04	3.44	1065	1
47	13.9	1.68	2.12	16	101	3.1	3.39	0.21	2.14	6.1	0.91	3.33	985	1
48	14.1	2.02	2.4	18.8	103	2.75	2.92	0.32	2.38	6.2	1.07	2.75	1060	1
49	13.94	1.73	2.27	17.4	108	2.88	3.54	0.32	2.08	8.9	1.12	3.1	1260	1
50	13.05	1.73	2.04	12.4	92	2.72	3.27	0.17	2.91	7.2	1.12	2.91	1150	1
51	13.83	1.65	2.6	17.2	94	2.45	2.99	0.22	2.29	5.6	1.24	3.37	1265	1
52	13.82	1.75	2.42	14	111	3.88	3.74	0.32	1.87	7.05	1.01	3.26	1190	1
53	13.77	1.9	2.68	17.1	115	3	2.79	0.39	1.68	6.3	1.13	2.93	1375	1
54	13.74	1.67	2.25	16.4	118	2.6	2.9	0.21	1.62	5.85	0.92	3.2	1060	1
55	13.56	1.73	2.46	20.5	116	2.96	2.78	0.2	2.45	6.25	0.98	3.03	1120	1
56	14.22	1.7	2.3	16.3	118	3.2	3	0.26	2.03	6.38	0.94	3.31	970	1
57	13.29	1.97	2.68	16.8	102	3	3.23	0.31	1.66	6	1.07	2.84	1270	1
58	13.72	1.43	2.5	16.7	108	3.4	3.67	0.19	2.04	6.8	0.89	2.87	1285	1
59	12.37	0.94	1.36	10.6	88	1.98	0.57	0.28	0.42	1.95	1.05	1.82	520	2
60	12.33	1.1	2.28	16	101	2.05	1.09	0.63	0.41	3.27	1.25	1.67	680	2
61	12.64	1.36	2.02	16.8	100	2.02	1.41	0.53	0.62	5.75	0.98	1.59	450	2
62	13.67	1.25	1.92	18	94	2.1	1.79	0.32	0.73	3.8	1.23	2.46	630	2
63	12.37	1.13	2.16	19	87	3.5	3.1	0.19	1.87	4.45	1.22	2.87	420	2
64	12.17	1.45	2.53	19	104	1.89	1.75	0.45	1.03	2.95	1.45	2.23	355	2
65	12.37	1.21	2.56	18.1	98	2.42	2.65	0.37	2.08	4.6	1.19	2.3	678	2
66	13.11	1.01	1.7	15	78	2.98	3.18	0.26	2.28	5.3	1.12	3.18	502	2
67	12.37	1.17	1.92	19.6	78	2.11	2	0.27	1.04	4.68	1.12	3.48	510	2
68	13.34	0.94	2.36	17	110	2.53	1.3	0.55	0.42	3.17	1.02	1.93	750	2
69	12.21	1.19	1.75	16.8	151	1.85	1.28	0.14	2.5	2.85	1.28	3.07	718	2
70	12.29	1.61	2.21	20.4	103	1.1	1.02	0.37	1.46	3.05	0.906	1.82	870	2
71	13.86	1.51	2.67	25	86	2.95	2.86	0.21	1.87	3.38	1.36	3.16	410	2
72	13.49	1.66	2.24	24	87	1.88	1.84	0.27	1.03	3.74	0.98	2.78	472	2
73	12.99	1.67	2.6	30	139	3.3	2.89	0.21	1.96	3.35	1.31	3.5	985	2
74	11.96	1.09	2.3	21	101	3.38	2.14	0.13	1.65	3.21	0.99	3.13	886	2
75	11.66	1.88	1.92	16	97	1.61	1.57	0.34	1.15	3.8	1.23	2.14	428	2
76	13.03	0.9	1.71	16	86	1.95	2.03	0.24	1.46	4.6	1.19	2.48	392	2
77	11.84	2.89	2.23	18	112	1.72	1.32	0.43	0.95	2.65	0.96	2.52	500	2
78	12.33	0.99	1.95	14.8	136	1.9	1.85	0.35	2.76	3.4	1.06	2.31	750	2
79	12.7	3.87	2.4	23	101	2.83	2.55	0.43	1.95	2.57	1.19	3.13	463	2
80	12	0.92	2	19	86	2.42	2.26	0.3	1.43	2.5	1.38	3.12	278	2
81	12.72	1.81	2.2	18.8	86	2.2	2.53	0.26	1.77	3.9	1.16	3.14	714	2
82	12.08	1.13	2.51	24	78	2	1.58	0.4	1.4	2.2	1.31	2.72	630	2
83	13.05	3.86	2.32	22.5	85	1.65	1.59	0.61	1.62	4.8	0.84	2.01	515	2
84	11.84	0.89	2.58	18	94	2.2	2.21	0.22	2.35	3.05	0.79	3.08	520	2
85	12.67	0.98	2.24	18	99	2.2	1.94	0.3	1.46	2.62	1.23	3.16	450	2
86	12.16	1.61	2.31	22.8	90	1.78	1.69	0.43	1.56	2.45	1.33	2.26	495	2
87	11.65	1.67	2.62	26	88	1.92	1.61	0.4	1.34	2.6	1.36	3.21	562	2
88	11.64	2.06	2.46	21.6	84	1.95	1.69	0.48	1.35	2.8	1	2.75	680	2
89	12.08	1.33	2.3	23.6	70	2.2	1.59	0.42	1.38	1.74	1.07	3.21	625	2
90	12.08	1.83	2.32	18.5	81	1.6	1.5	0.52	1.64	2.4	1.08	2.27	480	2
91	12	1.51	2.42	22	86	1.45	1.25	0.5	1.63	3.6	1.05	2.65	450	2
92	12.69	1.53	2.26	20.7	80	1.38	1.46	0.58	1.62	3.05	0.96	2.06	495	2
93	12.29	2.83	2.22	18	88	2.45	2.25	0.25	1.99	2.15	1.15	3.3	290	2
94	11.62	1.99	2.28	18	98	3.02	2.26	0.17	1.35	3.25	1.16	2.96	345	2
95	12.47	1.52	2.2	19	162	2.5	2.27	0.32	3.28	2.6	1.16	2.63	937	2
96	11.81	2.12	2.74	21.5	134	1.6	0.99	0.14	1.56	2.5	0.95	2.26	625	2
97	12.29	1.41	1.98	16	85	2.55	2.5	0.29	1.77	2.9	1.23	2.74	428	2
98	12.37	1.07	2.1	18.5	88	3.52	3.75	0.24	1.95	4.5	1.04	2.77	660	2
99	12.29	3.17	2.21	18	88	2.85	2.99	0.45	2.81	2.3	1.42	2.83	406	2
100	12.08	2.08	1.7	17.5	97	2.23	2.17	0.26	1.4	3.3	1.27	2.96	710	2
101	12.6	1.34	1.9	18.5	88	1.45	1.36	0.29	1.35	2.45	1.04	2.77	562	2
102	12.34	2.45	2.46	21	98	2.56	2.11	0.34	1.31	2.8	0.8	3.38	438	2
103	11.82	1.72	1.88	19.5	86	2.5	1.64	0.37	1.42	2.06	0.94	2.44	415	2
104	12.51	1.73	1.98	20.5	85	2.2	1.92	0.32	1.48	2.94	1.04	3.57	672	2
105	12.42	2.55	2.27	22	90	1.68	1.84	0.66	1.42	2.7	0.86	3.3	315	2
106	12.25	1.73	2.12	19	80	1.65	2.03	0.37	1.63	3.4	1	3.17	510	2
107	12.72	1.75	2.28	22.5	84	1.38	1.76	0.48	1.63	3.3	0.88	2.42	488	2
108	12.22	1.29	1.94	19	92	2.36	2.04	0.39	2.08	2.7	0.86	3.02	312	2
109	11.61	1.35	2.7	20	94	2.74	2.92	0.29	2.49	2.65	0.96	3.26	680	2
110	11.46	3.74	1.82	19.5	107	3.18	2.58	0.24	3.58	2.9	0.75	2.81	562	2
111	12.52	2.43	2.17	21	88	2.55	2.27	0.26	1.22	2	0.9	2.78	325	2
112	11.76	2.68	2.92	20	103	1.75	2.03	0.6	1.05	3.8	1.23	2.5	607	2
113	11.41	0.74	2.5	21	88	2.48	2.01	0.42	1.44	3.08	1.1	2.31	434	2
114	12.08	1.39	2.5	22.5	84	2.56	2.29	0.43	1.04	2.9	0.93	3.19	385	2
115	11.03	1.51	2.2	21.5	85	2.46	2.17	0.52	2.01	1.9	1.71	2.87	407	2
116	11.82	1.47	1.99	20.8	86	1.98	1.6	0.3	1.53	1.95	0.95	3.33	495	2
117	12.42	1.61	2.19	22.5	108	2	2.09	0.34	1.61	2.06	1.06	2.96	345	2
118	12.77	3.43	1.98	16	80	1.63	1.25	0.43	0.83	3.4	0.7	2.12	372	2
119	12	3.43	2	19	87	2	1.64	0.37	1.87	1.28	0.93	3.05	564	2
120	11.45	2.4	2.42	20	96	2.9	2.79	0.32	1.83	3.25	0.8	3.39	625	2
121	11.56	2.05	3.23	28.5	119	3.18	5.08	0.47	1.87	6	0.93	3.69	465	2
122	12.42	4.43	2.73	26.5	102	2.2	2.13	0.43	1.71	2.08	0.92	3.12	365	2
123	13.05	5.8	2.13	21.5	86	2.62	2.65	0.3	2.01	2.6	0.73	3.1	380	2
124	11.87	4.31	2.39	21	82	2.86	3.03	0.21	2.91	2.8	0.75	3.64	380	2
125	12.07	2.16	2.17	21	85	2.6	2.65	0.37	1.35	2.76	0.86	3.28	378	2
126	12.43	1.53	2.29	21.5	86	2.74	3.15	0.39	1.77	3.94	0.69	2.84	352	2
127	11.79	2.13	2.78	28.5	92	2.13	2.24	0.58	1.76	3	0.97	2.44	466	2
128	12.37	1.63	2.3	24.5	88	2.22	2.45	0.4	1.9	2.12	0.89	2.78	342	2
129	12.04	4.3	2.38	22	80	2.1	1.75	0.42	1.35	2.6	0.79	2.57	580	2
130	12.86	1.35	2.32	18	122	1.51	1.25	0.21	0.94	4.1	0.76	1.29	630	3
131	12.88	2.99	2.4	20	104	1.3	1.22	0.24	0.83	5.4	0.74	1.42	530	3
132	12.81	2.31	2.4	24	98	1.15	1.09	0.27	0.83	5.7	0.66	1.36	560	3
133	12.7	3.55	2.36	21.5	106	1.7	1.2	0.17	0.84	5	0.78	1.29	600	3
134	12.51	1.24	2.25	17.5	85	2	0.58	0.6	1.25	5.45	0.75	1.51	650	3
135	12.6	2.46	2.2	18.5	94	1.62	0.66	0.63	0.94	7.1	0.73	1.58	695	3
136	12.25	4.72	2.54	21	89	1.38	0.47	0.53	0.8	3.85	0.75	1.27	720	3
137	12.53	5.51	2.64	25	96	1.79	0.6	0.63	1.1	5	0.82	1.69	515	3
138	13.49	3.59	2.19	19.5	88	1.62	0.48	0.58	0.88	5.7	0.81	1.82	580	3
139	12.84	2.96	2.61	24	101	2.32	0.6	0.53	0.81	4.92	0.89	2.15	590	3
140	12.93	2.81	2.7	21	96	1.54	0.5	0.53	0.75	4.6	0.77	2.31	600	3
141	13.36	2.56	2.35	20	89	1.4	0.5	0.37	0.64	5.6	0.7	2.47	780	3
142	13.52	3.17	2.72	23.5	97	1.55	0.52	0.5	0.55	4.35	0.89	2.06	520	3
143	13.62	4.95	2.35	20	92	2	0.8	0.47	1.02	4.4	0.91	2.05	550	3
144	12.25	3.88	2.2	18.5	112	1.38	0.78	0.29	1.14	8.21	0.65	2	855	3
145	13.16	3.57	2.15	21	102	1.5	0.55	0.43	1.3	4	0.6	1.68	830	3
146	13.88	5.04	2.23	20	80	0.98	0.34	0.4	0.68	4.9	0.58	1.33	415	3
147	12.87	4.61	2.48	21.5	86	1.7	0.65	0.47	0.86	7.65	0.54	1.86	625	3
148	13.32	3.24	2.38	21.5	92	1.93	0.76	0.45	1.25	8.42	0.55	1.62	650	3
149	13.08	3.9	2.36	21.5	113	1.41	1.39	0.34	1.14	9.4	0.57	1.33	550	3
150	13.5	3.12	2.62	24	123	1.4	1.57	0.22	1.25	8.6	0.59	1.3	500	3
151	12.79	2.67	2.48	22	112	1.48	1.36	0.24	1.26	10.8	0.48	1.47	480	3
152	13.11	1.9	2.75	25.5	116	2.2	1.28	0.26	1.56	7.1	0.61	1.33	425	3
153	13.23	3.3	2.28	18.5	98	1.8	0.83	0.61	1.87	10.52	0.56	1.51	675	3
154	12.58	1.29	2.1	20	103	1.48	0.58	0.53	1.4	7.6	0.58	1.55	640	3
155	13.17	5.19	2.32	22	93	1.74	0.63	0.61	1.55	7.9	0.6	1.48	725	3
156	13.84	4.12	2.38	19.5	89	1.8	0.83	0.48	1.56	9.01	0.57	1.64	480	3
157	12.45	3.03	2.64	27	97	1.9	0.58	0.63	1.14	7.5	0.67	1.73	880	3
158	14.34	1.68	2.7	25	98	2.8	1.31	0.53	2.7	13	0.57	1.96	660	3
159	13.48	1.67	2.64	22.5	89	2.6	1.1	0.52	2.29	11.75	0.57	1.78	620	3
160	12.36	3.83	2.38	21	88	2.3	0.92	0.5	1.04	7.65	0.56	1.58	520	3
161	13.69	3.26	2.54	20	107	1.83	0.56	0.5	0.8	5.88	0.96	1.82	680	3
162	12.85	3.27	2.58	22	106	1.65	0.6	0.6	0.96	5.58	0.87	2.11	570	3
163	12.96	3.45	2.35	18.5	106	1.39	0.7	0.4	0.94	5.28	0.68	1.75	675	3
164	13.78	2.76	2.3	22	90	1.35	0.68	0.41	1.03	9.58	0.7	1.68	615	3
165	13.73	4.36	2.26	22.5	88	1.28	0.47	0.52	1.15	6.62	0.78	1.75	520	3
166	13.45	3.7	2.6	23	111	1.7	0.92	0.43	1.46	10.68	0.85	1.56	695	3
167	12.82	3.37	2.3	19.5	88	1.48	0.66	0.4	0.97	10.26	0.72	1.75	685	3
168	13.58	2.58	2.69	24.5	105	1.55	0.84	0.39	1.54	8.66	0.74	1.8	750	3
169	13.4	4.6	2.86	25	112	1.98	0.96	0.27	1.11	8.5	0.67	1.92	630	3
170	12.2	3.03	2.32	19	96	1.25	0.49	0.4	0.73	5.5	0.66	1.83	510	3
171	12.77	2.39	2.28	19.5	86	1.39	0.51	0.48	0.64	9.9	0.57	1.63	470	3
172	14.16	2.51	2.48	20	91	1.68	0.7	0.44	1.24	9.7	0.62	1.71	660	3
173	13.71	5.65	2.45	20.5	95	1.68	0.61	0.52	1.06	7.7	0.64	1.74	740	3
174	13.4	3.91	2.48	23	102	1.8	0.75	0.43	1.41	7.3	0.7	1.56	750	3
175	13.27	4.28	2.26	20	120	1.59	0.69	0.43	1.35	10.2	0.59	1.56	835	3
176	13.17	2.59	2.37	20	120	1.65	0.68	0.53	1.46	9.3	0.6	1.62	840	3
177	14.13	4.1	2.74	24.5	96	2.05	0.76	0.56	1.35	9.2	0.61	1.6	560	3
