# Supplementary material for: Feature selection based on neighborhood rough sets and Gini index
Source: PeerJ Comput Sci. 2023 Dec 12;9:e1711. doi: 10.7717/peerj-cs.1711 (PMC10773927; doi:10.7717/peerj-cs.1711)
Supplement: Supplemental Information 1 [file peerj-cs-09-1711-s001.zip › upload code/data/anneal.xlsx]

## Sheet: Sheet1
	0	2	3	4	6	7	8	11	12	16	26	31	32	33	34	35	36	37	class
0	0.459459	6	8	0	1	2.2233	0	3	1.61538	0.227513	1	0	0.7	610	0	0.637931	0	2.88889	0
1	0.459459	4	0	0	1	2	0	1	1.61538	0.227513	1	0	3.2	610	0	0.637931	0	2.88889	0
2	0.459459	4	0	0	1	2	0	1	1.61538	0	1	1	0.7	1300	762	0.637931	0	2.88889	0
3	0.459459	6	0	60	0.939279	2.2233	0	3	1.61538	1	1	0	2.801	385.1	0	0.637931	0	2.88889	0
4	0.459459	6	0	60	0.939279	2.2233	0	3	1.61538	0	1	1	0.801	255	269	0.637931	0	2.88889	0
5	0.459459	6	0	45	1	2.2233	0	0	1.61538	0.227513	1	0	1.6	610	0	0.637931	0	2.88889	0
6	0.459459	4	0	0	1	2	0	1	1.61538	0.227513	1	1	0.699	610	4880	1	0	2.88889	0
7	0.459459	6	0	0	1	2	0	1	1.61538	0.227513	1	0	3.3	152	0	0.637931	0	2.88889	0
8	0.459459	4	0	0	1	2	0	1	1.61538	0.227513	1	0	0.699	1320	0	0.637931	0	2.88889	0
9	0.459459	6	0	0	1	3	0	1	1.61538	0.227513	1	1	1	1320	762	0.637931	0	2.88889	0
10	0.459459	4	0	0	1	2	0	1	1.61538	0.227513	1	0	1.2	610	0	0.637931	0	2.88889	0
11	0.459459	4	0	0	1	2	0	1	1.61538	0.227513	1	1	0.3	1320	4880	1	0	2.88889	0
12	0.459459	4	0	0	1	2	0	1	1.61538	0	1	1	1.2	610	150	0.637931	0	2.88889	0
13	0.459459	6	0	45	1	2.2233	0	0	1.61538	0.227513	1	0	1.2	609.9	0	0.637931	0	2.88889	0
14	0.459459	6	0	0	1	2	0	2	1.61538	0.227513	1	1	0.6	1220	761	0.637931	0	2.88889	0
15	0.459459	6	0	0	1	2	0	1	1.61538	0.227513	1	1	4	1320	762	0.637931	0	2.88889	0
16	0.459459	6	10	0	0.939279	2.2233	0	1	1.61538	0.227513	1	0	3.201	600	0	0.637931	0	2.88889	1
17	0.459459	6	0	80	0.939279	2.2233	0	3	1.61538	0.227513	1	1	0.8	610	4170	1	0	2.88889	1
18	0.459459	6	0	0	1	2	0	1	1.61538	0.227513	1	1	3.2	1320.1	762	0.637931	0	2.88889	0
19	0.459459	6	0	70	0.939279	2.2233	0	3	1.61538	0.227513	1	0	0.501	1200.1	0	0.637931	0	2.88889	0
20	0.459459	6	0	0	1	2	0	2	1.61538	0.227513	1	1	0.6	610	761	0.637931	0	2.88889	0
21	0.459459	1	55	0	0.939279	2.2233	0	1.69363	1.61538	0.227513	1	0	0.8	610	0	0.637931	0	2.88889	0
22	0.459459	6	0	85	0.939279	2.2233	0	3	1.61538	0.227513	1	0	1.001	50	0	0.637931	0	2.88889	1
23	0.459459	0	70	0	0.939279	2.2233	0	1.69363	1.61538	0.227513	1	0	3.2	609.9	0	0.637931	0	2.88889	0
24	0.459459	6	3	0	0.939279	2.2233	0	1.69363	1.61538	0.227513	1	0	0.5	610	0	0.637931	0	2.88889	3
25	0.459459	4.81868	0	50	0.939279	2.2233	0	3	1.61538	0.227513	1	0	3.2	1320	0	0.637931	0	2.88889	0
26	0.459459	6	0	60	0.939279	2.2233	0	3	1.61538	0	1	1	0.8	356	4880	0.637931	0	2.88889	0
27	0.459459	4	0	0	1	2	0	1	1.61538	0.227513	1	1	0.7	609.9	4170	0.637931	0	2.88889	0
28	0.459459	1	55	0	0.939279	2.2233	0	1.69363	1.61538	0.227513	1	0	0.8	900	0	0.637931	0	2.88889	0
29	0.459459	5	0	0	0.939279	2.2233	310	3	1.61538	0.227513	1	0	1.6	610	0	0.637931	500	2.88889	0
30	0	6	0	0	0.939279	3	0	1.69363	1.61538	0	1	1	0.6	610	4880	0.637931	0	2.88889	2
31	0.459459	4.81868	0	45	1	2.2233	0	1	1.61538	0.227513	1	1	1.4	1320	4170	0.637931	0	2.88889	0
32	0.459459	6	0	45	1	2.2233	0	0	1.61538	0	1	1	0.699	1320	762	0.637931	0	2.88889	0
33	0.459459	6	0	85	0.939279	2.2233	0	3	1.61538	0.227513	1	0	4	450	0	0.637931	0	2.88889	1
34	0.459459	6	0	0	1	3	0	2	1.61538	0.227513	1	1	0.75	1320	4880	0.637931	0	2.88889	0
35	0	6	0	0	0.939279	3	0	1.69363	1.61538	0	1	0	1.6	1220	0	0.637931	0	2.88889	2
36	0.459459	2	0	0	0.939279	2.2233	350	3	1.61538	0.227513	1	0	1.399	1320	0	0.637931	0	2.88889	0
37	0.459459	6	0	50	0.939279	2.2233	0	3	1.61538	0.227513	1	0	0.6	1320	0	0.637931	0	2.88889	0
38	0.459459	4	0	0	1	2	0	1	1.61538	0.227513	1	0	0.651	20	0	0.637931	0	2.88889	0
39	0.459459	4	0	0	1	2	0	1	1.61538	0.227513	1	1	1.6	374.9	4880	0.637931	0	2.88889	0
40	1	6	0	0	1	3	0	1	1.61538	0.227513	1	0	1.6	50	0	0.637931	0	2.88889	0
41	0.459459	4	0	0	1	2	0	1	1.61538	0.227513	1	1	0.699	1320	4880	1	0	2.88889	0
42	1	6	0	50	0.939279	2.2233	0	1	1.61538	0.227513	1	0	0.7	610	0	0.637931	0	2.88889	0
43	0.459459	4	0	0	1	3	0	1	1.61538	0.227513	1	1	0.6	610	762	0.637931	0	2.88889	0
44	0	6	0	0	0.939279	3	0	1.69363	1.61538	0.227513	1	0	0.799	20	0	0.637931	0	2.88889	2
45	0.459459	6	0	0	1	2	0	2	1.61538	0.227513	1	1	0.6	610	301	0.637931	0	2.88889	0
46	0.459459	4	0	0	1	3	0	1	1.61538	0.227513	1	1	0.601	610	4880	0.637931	0	2.88889	0
47	0.459459	6	0	45	1	2.2233	0	0	1.61538	0.227513	1	1	0.7	1320	4880	0.637931	0	2.88889	0
48	0.459459	5	0	0	0.939279	2.2233	310	3	1.61538	0	1	0	2.5	1274.9	0	0.637931	500	2.88889	0
49	0.459459	6	0	0	1	2	0	3	1.61538	0.227513	1	1	0.699	1320	4880	0	0	2.88889	0
50	0.459459	6	0	0	1	2	0	1	1.61538	0	1	1	0.7	609.9	762	0.637931	0	2.88889	0
51	0.459459	4.81868	0	0	1	1	0	3	1.61538	0.227513	1	1	0.3	1320	761	0.637931	0	2.88889	0
52	0.459459	4	0	0	1	2	0	1	1.61538	0	1	1	1.599	1300	762	0.637931	0	2.88889	0
53	0.459459	6	0	45	1	2.2233	0	0	1.61538	0.227513	1	1	0.599	150	4880	0.637931	0	2.88889	0
54	0.459459	6	0	0	1	2	0	1	1.61538	0.227513	1	0	0.7	1320	0	0.637931	0	2.88889	0
55	0.459459	4	0	0	1	2	0	1	1.61538	0.227513	1	1	0.7	374.9	4880	0.637931	0	2.88889	0
56	0.459459	4.81868	0	0	0	2	0	3	1.61538	0.227513	1	1	0.301	610	762	1	0	2.88889	0
57	0.459459	6	0	0	0.939279	2.2233	500	3	1.61538	0.227513	1	0	1.6	1320	0	0.637931	0	2.88889	0
58	0.459459	6	0	0	1	2	0	3	1.61538	0.227513	1	1	3.2	1300	762	0.637931	0	2.88889	0
59	1	6	0	0	1	5	0	1	1.61538	0.227513	1	1	1.2	610	762	0.637931	0	2.88889	0
60	1	6	0	0	1	5	0	1	1.61538	0.227513	1	1	1.2	610	4880	0.637931	0	2.88889	0
61	0.459459	6	0	0	1	3	0	2	1.61538	0	1	1	0.6	1220	762	0.637931	0	2.88889	0
62	0.459459	6	0	45	1	2.2233	0	0	1.61538	0.227513	1	0	0.301	610	0	0.637931	0	2.88889	0
63	1	6	0	85	0.939279	2.2233	0	1	1.61538	0.227513	1	1	1	610	762	0.637931	0	2.88889	1
64	0.459459	4	0	0	1	2	0	1	1.61538	0	1	1	1.6	500	762	0.637931	0	2.88889	0
65	0.459459	4.81868	0	0	1	1	0	3	1.61538	0	1	1	0.301	515	610	1	0	2.88889	0
66	0	6	0	0	0.939279	3	0	1.69363	1.61538	0.227513	1	1	1.2	335	611	0.637931	0	2.88889	2
67	0.459459	4	0	0	1	3	0	1.69363	1.61538	0.227513	1	1	0.8	1320	762	0.637931	0	2.88889	4
68	0.459459	6	0	0	1	2	0	1	1.61538	0.227513	1	0	0.4	20	0	0.637931	0	2.88889	0
69	0	6	0	0	0.939279	3	0	1.69363	1.61538	0.227513	1	0	0.6	250	0	0.637931	0	2.88889	2
70	0.459459	6	0	70	0.939279	2.2233	0	3	1.61538	0.227513	1	0	0.801	610	0	0.637931	600	2.88889	0
71	0.459459	4	0	0	1	2	0	1	1.61538	1	1	0	3.5	610	0	0.637931	600	2.88889	0
72	0.459459	4.81868	0	0	1	1	0	3	1.61538	0.227513	1	1	0.699	610	762	1	0	2.88889	0
73	0.459459	4	0	0	1	2	0	1	1.61538	0	1	0	0.799	1300	0	0.637931	0	2.88889	0
74	0.459459	6	4	0	0.939279	2.2233	0	3	1.61538	0.227513	1	0	0.5	1130	0	0.637931	0	2.88889	0
75	0.459459	4	0	0	1	3	0	1	1.61538	0.227513	1	1	0.6	609	612	0.637931	0	2.88889	0
76	0.459459	4.81868	0	0	0.939279	2.2233	500	1.69363	1.61538	0.227513	1	1	1.6	609.9	4880	0.637931	0	2.88889	4
77	0.459459	6	0	0	1	3	0	3	1.61538	0.227513	1	0	0.601	1320	0	0.637931	0	2.88889	0
78	1	6	0	70	0.939279	2.2233	0	1	1.61538	0.227513	1	0	2	1250	0	0.637931	0	2.88889	0
79	0.459459	4	0	0	1	2	0	1	1.61538	0.227513	1	1	3.2	1320	4880	0.637931	0	2.88889	0
80	0.459459	6	0	45	1	2.2233	0	1	1.61538	0.227513	1	0	0.7	610	0	0.637931	0	2.88889	0
81	0.459459	6	0	0	1	2	0	2	1.61538	0.227513	1	1	0.6	610	762	0.637931	0	2.88889	0
82	0.459459	3	0	0	1	2	0	1.69363	2	0.227513	1	1	1.599	610	1	0.637931	0	2.88889	4
83	0.459459	6	0	50	0.939279	2.2233	0	3	1.61538	0.227513	1	0	0.8	609.9	0	0.637931	0	2.88889	0
84	1	4	0	0	1	3	0	1	1.61538	0.227513	1	1	1.6	610	4880	0.637931	0	2.88889	0
85	0.459459	1	45	0	0.939279	2.2233	0	1.69363	1.61538	1	1	0	3.2	640	0	0.637931	600	2.88889	0
86	0.459459	4	0	0	1	3	0	1.69363	1.61538	0	1	1	0.8	1320	4880	0.637931	0	2.88889	4
87	0.459459	6	0	0	1	2	0	1	1.61538	0.227513	1	0	1.6	610	0	0.637931	0	3	0
88	0.459459	2	0	0	0.939279	2.2233	600	3	1.61538	0.227513	1	0	1.6	1090	0	0.637931	0	2.88889	4
89	0	4.81868	0	0	0	1	0	1.69363	1.61538	0.227513	1	0	0.5	610	0	0.637931	0	2.88889	2
90	0.459459	6	10	0	0.939279	2.2233	0	1	1.61538	0.227513	1	0	1.201	1320	0	0.637931	0	2.88889	1
91	0.459459	4.81868	0	0	1	1	0	3	1.61538	0.227513	1	1	0.3	610	762	1	0	2.88889	0
92	0.459459	6	0	0	1	2	0	1	1.61538	0.227513	1	1	0.7	1320.1	4880	0.637931	0	2.88889	0
93	0.459459	6	0	0	1	2	0	1	1.61538	0.227513	1	1	0.7	610	4880	0.637931	0	2.88889	0
94	0.459459	1	55	0	0.939279	2.2233	0	1.69363	1.61538	1	1	0	1.5	640	0	0.637931	0	2.88889	0
95	0.459459	6	0	45	1	2.2233	0	0	1.61538	0.227513	1	1	0.599	609.9	4880	0.637931	0	2.88889	0
96	0.459459	4	0	0	1	3	0	1.69363	1.61538	0	1	1	0.8	610	762	0.637931	0	2.88889	4
97	0	6	0	0	0.939279	3	0	1.69363	1.61538	0.227513	1	1	1.6	610	761	0.637931	0	2.88889	2
98	0	6	0	0	0.939279	3	0	1.69363	1.61538	0	1	0	0.6	610	0	0.637931	0	2.88889	2
99	0.459459	4	0	0	1	2	0	1.69363	1.61538	0.227513	1	1	1.599	610	4880	0.637931	0	2.88889	4
100	0.459459	4	0	0	1	2	0	1.69363	1.61538	0	1	1	2	610	612	0.637931	0	2.88889	4
101	0.459459	4	0	0	0.939279	2.2233	500	1.69363	1.61538	0.227513	1	1	1	610	4880	0.637931	0	2.88889	0
102	0.459459	6	0	0	1	2	0	2	1.61538	0.227513	1	1	0.999	610	762	0.637931	0	2.88889	0
103	0.459459	6	0	0	1	2	0	2	1.61538	0	1	1	0.699	610	761	0.637931	0	2.88889	0
104	0.459459	4	6	0	0.939279	2.2233	0	1.69363	1.61538	0.227513	1	0	0.5	25	0	0.637931	0	2.88889	0
105	0.459459	6	0	45	1	2.2233	0	0	1.61538	0.227513	1	1	0.7	610	762	0.637931	0	2.88889	0
106	0.459459	6	0	45	1	2.2233	0	0	1.61538	0	1	0	1.6	610	0	0.637931	0	2.88889	0
107	0	6	0	0	0.939279	3	0	1.69363	1.61538	0.227513	1	1	0.5	1220	4880	0.637931	0	2.88889	2
108	0.459459	4	0	0	1	2	0	1	1.61538	0	1	1	0.7	1300	4880	0.637931	0	2.88889	0
109	0.459459	6	0	0	1	2	0	1	1.61538	0	1	1	0.7	609.9	762	0.637931	0	2.88889	0
110	0.459459	4.81868	0	0	1	2	0	1.69363	1.61538	0.227513	1	0	0.7	1320	0	0.637931	0	2.88889	0
111	0.459459	6	0	70	0.939279	2.2233	0	3	1.61538	0	1	0	0.8	50	0	0.637931	0	2.88889	0
112	0	6	0	0	0.939279	3	0	1.69363	1.61538	0.227513	1	1	0.6	1220	761	0.637931	0	2.88889	2
113	0.459459	4	0	0	1	2	0	1	1.61538	0.227513	1	1	0.699	610	4880	1	0	2.88889	0
114	0.459459	4	0	0	0.939279	2.2233	500	1.69363	1.61538	0.227513	1	1	1	1100	762	0.637931	0	2.88889	0
115	0.459459	2	0	0	0.939279	2.2233	600	3	1.61538	0.227513	1	0	1.6	1090	0	0.637931	0	2.88889	4
116	0.459459	6	0	85	0.939279	2.2233	0	3	1.61538	0.227513	1	0	3.2	610	0	1	0	2.88889	1
117	0.459459	6	0	45	1	2.2233	0	0	1.61538	0.227513	1	1	0.599	520	4880	0.637931	0	2.88889	0
118	1	4	0	0	0	2	0	3	1.61538	0.227513	1	0	0.25	20	0	0.637931	0	2.88889	0
119	0.459459	0	0	0	0.939279	2.2233	400	1.69363	1.61538	0.227513	0	0	0.8	75	0	0.637931	0	2.88889	3
120	0.459459	4	0	0	1	2	0	1	1.61538	0.227513	1	1	0.699	610	4880	1	0	2.88889	0
121	0.459459	6	0	0	1	2	0	3	1.61538	0.227513	1	1	0.7	1300	4880	0.637931	0	2.88889	0
122	0.459459	6	0	45	1	2.2233	0	0	1.61538	0	1	0	0.699	1320	0	0.637931	0	2.88889	0
123	0.459459	6	4	0	0.939279	2.2233	0	3	1.61538	0.227513	1	0	1	1130	0	0.637931	0	2.88889	0
124	0.459459	4.81868	0	50	0.939279	2.2233	0	3	1.61538	0.227513	1	0	0.451	1320	0	0.637931	0	2.88889	0
125	0	6	0	0	0.939279	3	0	1.69363	1.61538	0.227513	1	0	1.6	1220	0	0.637931	0	2.88889	2
126	0.459459	5	0	0	0.939279	2.2233	310	3	1.61538	0.227513	1	0	1.599	1275	0	0.637931	0	2.88889	0
127	0	6	0	0	0.939279	3	0	1.69363	1.61538	0.227513	1	1	1.6	610	4880	0.637931	0	2.88889	2
128	0.459459	4	0	0	1	3	0	1.69363	1.61538	0.227513	1	0	1.599	610	0	0.637931	0	2.88889	4
129	0.459459	4	0	0	1	2	0	1.69363	1.61538	0	1	1	2	610	4170	0.637931	0	2.88889	4
130	0.459459	4	0	0	1	2	0	1	1.61538	0.227513	1	0	1.2	1220	0	0.637931	0	2.88889	0
131	0.459459	1	45	0	0.939279	2.2233	0	1.69363	1.61538	0.227513	1	0	1.09	610	0	0.637931	0	2.88889	0
132	0.459459	4	0	0	1	2	0	1.69363	1.61538	0	1	1	1.599	1300	762	0.637931	0	2.88889	4
133	0.459459	3	0	0	1	2	0	1.69363	2	0.227513	1	0	1.201	1525	0	0.637931	0	2.88889	4
134	0.459459	1	55	0	0.939279	2.2233	0	1.69363	1.61538	0.227513	1	0	1.1	900	0	0.637931	0	2.88889	0
135	0.459459	4	0	0	1	3	0	1.69363	1.61538	0.227513	1	1	2	1525	612	0.637931	0	2.88889	4
136	0.459459	6	0	0	1	2	0	1	1.61538	1	1	0	3.5	610	0	0.637931	600	2.88889	0
137	0.459459	6	0	50	0.939279	2.2233	0	3	1.61538	0.227513	1	0	0.6	610	0	0.637931	0	2.88889	0
138	0	6	0	0	0.939279	3	0	1.69363	1.61538	0.227513	1	0	1.6	610	0	0.637931	0	2.88889	2
139	0.459459	5	0	0	0.939279	2.2233	310	3	1.61538	0.227513	1	1	2.5	610	4880	0.637931	0	2.88889	0
140	0.459459	6	0	60	0.939279	2.2233	0	3	1.61538	0.227513	1	0	0.6	50	0	0.637931	0	2.88889	0
141	0.459459	6	0	45	1	2.2233	0	0	1.61538	0.227513	1	1	0.699	1320	760	0	0	2.88889	0
142	0.459459	4	0	0	0	3	0	3	1.61538	0.227513	1	0	0.4	58	0	0.637931	0	2.88889	0
143	0.459459	4	0	0	1	2	0	1	1.61538	0	1	0	3.2	609.9	0	0.637931	0	2.88889	0
144	0.459459	4.81868	0	0	0	2	0	3	1.61538	0.227513	1	0	0.7	1320	0	0.637931	0	2.88889	0
145	1	6	0	50	0.939279	2.2233	0	1	1.61538	0.227513	1	0	1.6	1250	0	0.637931	0	2.88889	0
146	0.459459	4	0	0	1	3	0	1.69363	1.61538	0.227513	1	1	1.601	830	881	0.637931	0	2.88889	4
147	0.459459	2	0	0	0.939279	2.2233	350	3	1.61538	0.227513	1	0	0.9	1320	0	0.637931	0	2.88889	0
148	0.459459	3	0	0	1	2	0	1.69363	2	0.227513	1	0	2	1525	0	0.637931	0	2.88889	4
149	0.459459	6	0	0	1	2	0	2	1.61538	0	1	1	0.699	520	762	0.637931	0	2.88889	0
150	0.459459	6	0	60	0.939279	2.2233	0	3	1.61538	0.227513	1	0	0.8	710.1	0	0.637931	0	2.88889	0
151	1	6	0	50	0.939279	2.2233	0	1	1.61538	0.227513	1	0	0.6	610	0	0.637931	0	2.88889	0
152	0.459459	4	0	0	0.939279	2.2233	500	1.69363	1.61538	0.227513	1	0	1.6	1320	0	0.637931	0	2.88889	0
153	0.459459	4	0	0	1	3	0	1	1.61538	0.227513	1	1	0.6	610	4880	0.637931	0	2.88889	0
154	0.459459	6	0	0	1	2	0	1	1.61538	0	1	1	1.6	1320	1000	0.637931	0	2.88889	0
155	0.459459	6	0	0	1	2	0	3	1.61538	0	1	1	0.7	610	4880	0.637931	0	2.88889	0
156	0.459459	6	0	45	1	2.2233	0	0	1.61538	0.227513	1	0	0.699	1320	0	0	0	2.88889	0
157	0.459459	6	0	85	0.939279	2.2233	0	3	1.61538	1	1	0	3.201	1000	0	0.637931	600	2.88889	1
158	0	6	0	0	0.939279	3	0	1.69363	1.61538	0	1	1	0.6	1220	4880	0.637931	0	2.88889	2
159	1	6	0	0	1	3	0	1	1.61538	0.227513	1	0	1	75	0	0.637931	0	2.88889	0
160	0	4.81868	0	0	0	1	0	1.69363	1.61538	0.227513	1	0	1.6	1220	0	0.637931	0	2.88889	2
161	0.459459	6	0	0	1	2	0	1	1.61538	0	1	0	3.2	609.9	0	0.637931	0	2.88889	0
162	0.459459	4	0	0	1	2	0	1	1.61538	0.227513	1	0	0.7	1320	0	0.637931	0	2.88889	0
163	0.459459	6	0	70	0.939279	2.2233	0	3	1.61538	0	1	0	2.5	609.9	0	0.637931	0	2.88889	0
164	0.459459	6	0	0	1	2	0	2	1.61538	0	1	1	0.699	609.9	0	0.637931	0	2.88889	0
165	0.459459	4	0	0	1	2	0	1	1.61538	0	1	1	3.2	610	1000	0.637931	0	2.88889	0
166	0.459459	4	0	0	1	2	0	1	1.61538	0.227513	1	0	0.9	966.1	0	0.637931	0	2.88889	0
167	0.459459	6	0	0	1	3	0	1	1.61538	0.227513	1	0	1.001	610	0	0.637931	0	2.88889	0
168	0.459459	4	0	0	1	3	0	1	1.61538	0.227513	1	1	0.601	375	612	0.637931	0	2.88889	0
169	0	6	0	0	0.939279	3	0	1.69363	1.61538	0.227513	1	0	0.8	50	0	0.637931	0	2.88889	2
170	0.459459	1	45	0	0.939279	2.2233	0	1.69363	1.61538	0.227513	1	0	0.6	610	0	0.637931	0	2.88889	0
171	0.459459	6	0	0	1	2	0	1	1.61538	0.227513	1	0	3.2	1320	0	0.637931	0	2.88889	0
172	0	6	0	0	0.939279	3	0	1.69363	1.61538	0.227513	1	1	0.6	610	4880	0.637931	0	2.88889	2
173	0.459459	6	0	0	1	2	0	2	1.61538	0.227513	1	1	0.999	1220	762	0.637931	0	2.88889	0
174	0.459459	4	0	0	1	2	0	1.69363	1.61538	0.227513	1	0	1.6	50	0	0.637931	0	2.88889	4
175	0.459459	6	0	0	1	2	0	3	1.61538	0.227513	1	1	1.2	335	4170	0.637931	0	2.88889	0
176	1	6	0	0	1	5	0	1	1.61538	0.227513	1	1	1.2	1250	4880	0	0	2.88889	0
177	0.459459	5	0	0	0.939279	2.2233	310	3	1.61538	0.227513	1	0	2.5	1274.9	0	0.637931	600	2.88889	0
178	0.459459	4	0	0	1	2	0	1	1.61538	0.227513	1	0	0.7	610	0	0.637931	0	2.88889	0
179	0.459459	3	0	0	1	2	0	1.69363	2	0.227513	1	1	0.8	1320	1	0.637931	0	2.88889	4
180	0.459459	6	0	85	0.939279	2.2233	0	3	1.61538	0.227513	1	0	3.2	609.9	0	0.637931	0	2.88889	1
181	0	6	0	0	0.939279	3	0	1.69363	1.61538	0.227513	1	0	1.6	50	0	0.637931	0	2.88889	2
182	0.459459	6	0	0	1	2	0	1	1.61538	0.227513	1	1	0.699	610	4880	1	0	2.88889	0
183	0.459459	6	0	0	1	2	0	1	1.61538	0	1	1	1.599	1300	4880	0.637931	0	2.88889	0
184	0.459459	6	0	0	1	2	0	1	1.61538	0.227513	1	1	0.7	610	4880	0.637931	0	2.88889	0
185	0.459459	6	0	0	1	3	0	1	1.61538	0.227513	1	0	0.6	1320	0	0.637931	0	2.88889	0
186	0.459459	4.81868	0	0	0	2	0	3	1.61538	0.227513	1	1	0.301	610	4880	1	0	2.88889	0
187	0.459459	6	0	0	1	2	0	2	1.61538	0	1	1	0.6	1220	762	0.637931	0	2.88889	0
188	1	4	0	0	0.939279	2.2233	300	1.69363	1.61538	0.227513	1	0	0.8	915.1	0	0.637931	0	2.88889	3
189	0.459459	6	0	85	0.939279	2.2233	0	3	1.61538	1	1	0	4	1000	0	0.637931	600	2.88889	1
190	0.459459	1	65	0	0.939279	2.2233	0	1.69363	1.61538	1	1	0	1.5	640	0	0.637931	0	2.88889	0
191	0	6	0	0	0.939279	3	0	1.69363	1.61538	0.227513	1	1	1.2	335	612	0.637931	0	2.88889	2
192	0.459459	6	0	0	1	2	0	2	1.61538	0.227513	1	1	0.6	520	4880	0.637931	0	2.88889	0
193	0.459459	6	0	0	1	2	0	1	1.61538	0.227513	1	0	1.6	1320	0	0.637931	0	2.88889	0
194	0.459459	4	0	0	1	2	0	1	1.61538	0.227513	1	0	3.2	1320	0	0.637931	0	2.88889	0
195	0.459459	6	0	0	1	2	0	3	1.61538	0.227513	1	0	0.4	20	0	0.637931	0	2.88889	0
196	0.459459	6	0	0	1	2	0	1	1.61538	0.227513	1	1	0.3	610	4880	1	0	2.88889	0
197	0.459459	6	0	0	1	2	0	2	1.61538	0	1	1	0.6	610	4880	0.637931	0	2.88889	0
198	0.459459	6	0	0	1	2	0	2	1.61538	0.227513	1	1	0.699	520	4880	0.637931	0	2.88889	0
199	0.459459	6	0	45	1	2.2233	0	0	1.61538	0	1	1	0.3	610	762	0.637931	0	2.88889	0
200	0.459459	4	0	0	1	2	0	1	1.61538	0.227513	1	0	0.699	610	0	0.637931	0	3	0
201	0.459459	4	0	0	1	2	0	1	1.61538	0.227513	1	1	3.2	610	762	0.637931	0	2.88889	0
202	1	6	0	50	0.939279	2.2233	0	1	1.61538	0.227513	1	0	0.6	1250	0	0.637931	0	2.88889	0
203	0.459459	6	0	0	1	2	0	1	1.61538	0.227513	1	0	1.6	1320	0	0.637931	0	2.88889	0
204	0.459459	6	0	0	1	2	0	1	1.61538	0.227513	1	1	0.3	1320	762	1	0	2.88889	0
205	0.459459	4	0	0	1	2	0	1	1.61538	0.227513	1	1	0.699	610	762	0	0	2.88889	0
206	0.459459	4	0	0	1	2	0	1	1.61538	0.227513	1	0	0.901	966.1	0	0.637931	0	2.88889	0
207	0.459459	4	0	0	1	2	0	1	1.61538	0	1	1	0.3	595	4880	0.637931	0	2.88889	0
208	0.459459	6	0	0	1	2	0	2	1.61538	0	1	1	0.6	1220	4880	0.637931	0	2.88889	0
209	0.459459	6	0	0	1	2	0	2	1.61538	0.227513	1	1	0.699	609.9	4880	0.637931	0	2.88889	0
210	0.459459	0	70	0	0.939279	2.2233	0	1.69363	1.61538	1	1	1	2	1000	4880	0.637931	0	2.88889	0
211	0.459459	6	0	0	1	3	0	1	1.61538	0.227513	1	1	1	610	4880	0.637931	0	2.88889	0
212	0.459459	4.81868	0	0	1	1	0	3	1.61538	0.227513	1	0	3.2	60	0	0.637931	0	2.88889	0
213	0.459459	1	55	0	0.939279	2.2233	0	1.69363	1.61538	0.227513	1	0	1	900	0	0.637931	0	2.88889	0
214	0.459459	6	0	45	1	2.2233	0	0	1.61538	0.227513	1	0	0.7	1320	0	0.637931	0	2.88889	0
215	0.459459	4	0	0	1	2	0	1	1.61538	0.227513	1	0	1.6	1320	0	0.637931	0	3	0
216	0.459459	6	0	45	1	2.2233	0	0	1.61538	0.227513	1	1	1.6	610	762	0.637931	0	2.88889	0
217	0.459459	1	55	0	0.939279	2.2233	0	1.69363	1.61538	1	1	0	2.3	900	0	0.637931	500	2.88889	0
218	0.459459	4	0	0	1	2	0	1.69363	1.61538	0.227513	1	1	0.8	1300	762	0.637931	0	2.88889	4
219	0.459459	4.81868	0	0	0	2	0	3	1.61538	0.227513	1	1	0.301	1320	4880	1	0	2.88889	0
220	0.459459	6	0	50	0.939279	2.2233	0	3	1.61538	0.227513	1	0	0.601	610	0	0.637931	0	2.88889	0
221	0.459459	4	0	0	1	2	0	1	1.61538	0.227513	1	1	3.2	1320	762	0.637931	0	2.88889	0
222	0.459459	2	0	0	0.939279	2.2233	600	3	1.61538	0.227513	1	0	1.3	1090	0	0.637931	0	2.88889	4
223	0.459459	6	0	0	1	2	0	2	1.61538	0.227513	1	1	0.699	520	4880	0.637931	0	2.88889	0
224	0.459459	2	0	0	0.939279	2.2233	600	3	1.61538	0.227513	1	1	0.9	610	1220	0.637931	0	2.88889	4
225	0.459459	4	0	0	1	2	0	1	1.61538	0.227513	1	1	3.2	1300	762	0.637931	0	2.88889	0
226	0.459459	2	0	0	0.939279	2.2233	350	3	1.61538	0.227513	1	0	1.399	609.9	0	0.637931	0	2.88889	0
227	0.459459	4	0	0	1	3	0	1.69363	1.61538	0.227513	1	1	1.599	610	761	0.637931	0	2.88889	4
228	0.459459	6	0	0	1	2	0	1	1.61538	0.227513	1	0	0.699	610	0	0	0	2.88889	0
229	0.459459	4	0	0	1	2	0	1	1.61538	0.227513	1	0	0.7	1220	0	0.637931	0	2.88889	0
230	0.459459	4	0	0	1	2	0	1	1.61538	0.227513	1	0	0.699	1320	0	0.637931	0	2.88889	0
231	0.459459	6	0	45	1	2.2233	0	0	1.61538	0.227513	1	1	0.599	610	761	0.637931	0	2.88889	0
232	0.459459	6	0	0	1	2	0	2	1.61538	0.227513	1	1	0.699	610	400	0.637931	0	2.88889	0
233	0.459459	6	0	45	1	2.2233	0	0	1.61538	0.227513	1	1	1.6	1320	612	0.637931	0	2.88889	0
234	0	4.81868	0	0	0	1	0	1.69363	1.61538	0.227513	1	1	0.5	609.9	612	0.637931	0	2.88889	2
235	0.459459	6	0	45	1	2.2233	0	0	1.61538	0	1	0	0.301	1320	0	0.637931	0	2.88889	0
236	0.459459	1	65	0	0.939279	2.2233	0	1.69363	1.61538	1	1	0	3.2	640	0	0.637931	500	2.88889	0
237	0.459459	6	0	0	1	3	0	2	1.61538	0	1	1	0.6	610	762	0.637931	0	2.88889	0
238	0	6	0	0	0.939279	3	0	1.69363	1.61538	0.227513	1	0	0.6	249.9	0	0.637931	0	2.88889	2
239	0.459459	4	0	0	1	2	0	1	1.61538	0.227513	1	0	0.7	610	0	0.637931	0	2.88889	0
240	0.459459	4	0	0	1	2	0	1	1.61538	0.227513	1	1	3.2	1300	762	0.637931	0	2.88889	0
241	0.459459	6	0	0	1	2	0	1	1.61538	0.227513	1	1	1.599	1320	762	0.637931	0	2.88889	0
242	0.459459	6	0	0	1	2	0	1	1.61538	0.227513	1	0	0.8	609.9	0	0.637931	0	2.88889	0
243	0.459459	6	0	60	0.939279	2.2233	0	3	1.61538	0.227513	1	0	1.9	1135	0	0.637931	600	2.88889	0
244	0.459459	3	0	0	1	2	0	1.69363	1	0.227513	1	0	0.699	609.9	0	0.637931	0	2.88889	0
245	0.459459	6	0	0	1	2	0	1	1.61538	0.227513	1	0	0.699	610	0	0.637931	0	2.88889	0
246	0.459459	4	0	0	1	3	0	1.69363	1.61538	0.227513	1	1	0.8	1320	762	0.637931	0	2.88889	4
247	0.459459	4	0	0	1	2	0	1	1.61538	0.227513	1	0	0.901	966	0	0.637931	0	2.88889	0
248	0.459459	6	0	0	1	2	0	3	1.61538	0	1	1	0.7	610	762	0.637931	0	2.88889	0
249	1	6	0	0	1	5	0	1	1.61538	0.227513	1	0	0.8	75	0	0.637931	0	2.88889	0
250	0.459459	4	0	0	1	2	0	1	1.61538	0.227513	1	1	0.7	1320	762	0.637931	0	2.88889	0
251	1	6	0	50	0.939279	2.2233	0	1	1.61538	0.227513	1	1	0.601	1250	762	0.637931	0	2.88889	0
252	0.459459	6	0	60	0.939279	2.2233	0	3	1.61538	0.227513	1	0	0.799	609	0	0.637931	0	2.88889	0
253	0.459459	4	6	0	0.939279	2.2233	0	1.69363	1.61538	0.227513	1	1	1	610	4880	0.637931	0	2.88889	0
254	1	6	0	50	0.939279	2.2233	0	1	1.61538	0.227513	1	0	0.6	20	0	0.637931	0	2.88889	0
255	0.459459	1	45	0	0.939279	2.2233	0	1.69363	1.61538	0.227513	1	0	0.6	900	0	0.637931	0	2.88889	0
256	0.459459	4	6	0	0.939279	2.2233	0	1.69363	1.61538	0.227513	1	1	1	610	762	0.637931	0	2.88889	0
257	0	4.81868	0	0	0	1	0	1.69363	1.61538	0.227513	1	0	0.5	250	0	0.637931	0	2.88889	2
258	0	6	0	0	0.939279	3	0	1.69363	1.61538	0.227513	1	0	0.6	50	0	0.637931	0	2.88889	2
259	0.459459	5	0	0	0.939279	2.2233	310	3	1.61538	0.227513	1	1	2.5	1274.9	762	0.637931	0	2.88889	0
260	0.459459	6	0	60	0.939279	2.2233	0	3	1.61538	0	1	1	0.801	255.1	270	0.637931	0	2.88889	0
261	0.459459	4	0	0	1	2	0	1.69363	1.61538	0.227513	1	1	1.6	1500	4170	0.637931	0	2.88889	4
262	0.459459	4	0	0	1	2	0	1.69363	1.61538	0	1	1	0.8	610	4880	0.637931	0	2.88889	4
263	0.459459	6	0	0	1	3	0	1	1.61538	0.227513	1	0	0.6	20	0	0.637931	0	2.88889	0
264	0.459459	6	0	0	1	2	0	3	1.61538	0.227513	1	0	0.7	1320	0	0.637931	0	2.88889	0
265	0	4.81868	0	0	0	1	0	1.69363	1.61538	0.227513	1	0	1.6	610	0	0.637931	0	2.88889	2
266	0.459459	6	0	0	1	2	0	2	1.61538	0.227513	1	1	0.7	1220	4880	0.637931	0	2.88889	0
267	0.459459	6	0	85	0.939279	2.2233	0	3	1.61538	0.227513	1	1	0.3	1220	762	0.637931	0	2.88889	1
268	0.459459	6	0	0	1	2	0	3	1.61538	0.227513	1	0	3.2	610	0	0.637931	0	2.88889	0
269	0.459459	6	0	0	1	3	0	1	1.61538	0.227513	1	1	0.601	610	762	0.637931	0	2.88889	0
270	0.459459	4	0	0	1	2	0	1	1.61538	0.227513	1	0	0.321	610	0	0.637931	0	2.88889	0
271	0.459459	6	0	0	1	3	0	1	1.61538	0.227513	1	0	0.601	1220	0	0.637931	0	2.88889	0
272	0.459459	4	0	0	1	2	0	1	1.61538	0.227513	1	0	0.699	610	0	0.637931	0	2.88889	0
273	0.459459	4	0	0	1	2	0	1	1.61538	0.227513	1	1	3.2	150	4880	0.637931	0	2.88889	0
274	0.459459	6	0	0	1	2	0	2	1.61538	0.227513	1	1	0.7	1220	762	0.637931	0	2.88889	0
275	0	4.81868	0	0	0	1	0	1.69363	1.61538	0.227513	1	0	0.6	250	0	0.637931	0	2.88889	2
276	0.459459	6	0	85	0.939279	2.2233	0	3	1.61538	0.227513	1	0	3.2	1220	0	1	0	2.88889	1
277	0.459459	4	0	0	1	2	0	1.69363	1.61538	0.227513	1	1	0.8	1320	762	0.637931	0	2.88889	4
278	0.459459	0	0	0	0.939279	2.2233	400	1.69363	1.61538	0.227513	1	0	0.8	609.9	0	0.637931	0	2.88889	3
279	0.459459	6	0	0	1	3	0	2	1.61538	0	1	1	1.2	610	4170	0.637931	0	2.88889	0
280	0.459459	6	0	0	1	2	0	2	1.61538	0	1	1	0.699	1320	761	0.637931	0	2.88889	0
281	0.459459	4	0	0	1	3	0	1.69363	1.61538	0	1	1	0.8	1320	4880	0.637931	0	2.88889	4
282	0.459459	4	0	0	1	2	0	1	1.61538	0.227513	1	1	3.2	150	762	0.637931	0	2.88889	0
283	0.459459	2	0	0	0.939279	2.2233	600	3	1.61538	0.227513	1	1	1.299	1050	1220	0.637931	0	2.88889	4
284	0.459459	4	0	0	1	2	0	1	1.61538	0.227513	1	1	3.2	1300	4880	0.637931	0	2.88889	0
285	0.459459	4	0	0	1	3	0	1	1.61538	0.227513	1	1	0.6	375	4880	0.637931	0	2.88889	0
286	0.459459	6	0	0	1	2	0	3	1.61538	0	1	1	0.7	610	762	0.637931	0	2.88889	0
287	0.459459	4	6	0	0.939279	2.2233	0	1.69363	1.61538	0.227513	1	0	1.2	1220	0	0.637931	0	2.88889	0
288	0.459459	0	0	0	0.939279	2.2233	400	1.69363	1.61538	0.227513	1	0	1	75	0	0.637931	0	2.88889	3
289	0.459459	4	6	0	0.939279	2.2233	0	1.69363	1.61538	0.227513	1	1	1	1320	762	0.637931	0	2.88889	0
290	0.459459	6	0	70	0.939279	2.2233	0	3	1.61538	0.227513	1	0	2.5	610	0	0.637931	600	2.88889	0
291	0.459459	4	0	0	1	2	0	1.69363	1.61538	0.227513	1	1	0.8	610	4880	0.637931	0	2.88889	4
292	0.459459	4	0	0	1	3	0	1	1.61538	0.227513	1	1	0.6	520	762	0.637931	0	2.88889	0
293	0.459459	4.81868	0	70	0.939279	2.2233	0	3	1.61538	0.227513	1	0	0.8	50	0	0.637931	0	2.88889	0
294	0.459459	6	0	0	1	2	0	1	1.61538	0.227513	1	1	0.3	1320	4880	1	0	2.88889	0
295	0.459459	6	0	0	1	2	0	3	1.61538	0.227513	1	0	0.7	610	0	0.637931	0	2.88889	0
296	0.459459	4.81868	0	0	0.939279	2.2233	500	1.69363	1.61538	0.227513	1	1	2	610	762	0.637931	0	2.88889	4
297	0	4.81868	0	0	0	1	0	1.69363	1.61538	0.227513	1	1	0.5	609.9	3000	0.637931	0	2.88889	2
298	0.459459	4.81868	0	0	1	1	0	3	1.61538	0.227513	1	0	0.7	610	0	0.637931	0	2.88889	0
299	0.459459	4	0	0	1	2	0	1	1.61538	0.227513	1	1	1	610	4880	0.637931	0	2.88889	0
300	0.459459	4	0	0	1	2	0	1	1.61538	0.227513	1	0	1.601	1320	0	0.637931	0	2.88889	0
301	0.459459	4	0	0	1	2	0	1	1.61538	0.227513	1	1	0.301	610	762	0.637931	0	2.88889	0
302	0.459459	4	0	0	1	2	0	1.69363	1.61538	0.227513	1	1	1.2	609.9	612	0.637931	0	2.88889	4
303	0.459459	4	0	0	1	2	0	1.69363	1.61538	0.227513	1	1	0.8	1500	4170	0.637931	0	2.88889	4
304	0.459459	6	0	45	1	2.2233	0	0	1.61538	0	1	1	0.7	1300	762	0.637931	0	2.88889	0
305	0.459459	4	0	0	1	2	0	1	1.61538	0.227513	1	0	1.201	50	0	0.637931	0	2.88889	0
306	0.459459	6	0	0	1	3	0	2	1.61538	0.227513	1	1	0.75	610	4880	0.637931	0	2.88889	0
307	0.459459	4	0	0	1	2	0	1	1.61538	0.227513	1	1	0.7	374.9	762	0.637931	0	2.88889	0
308	0.459459	4	0	0	0.939279	2.2233	500	1.69363	1.61538	0.227513	1	0	1.6	609.9	0	0.637931	0	2.88889	0
309	0.459459	4	0	0	1	2	0	1.69363	1.61538	0	1	1	0.8	610	4880	0.637931	0	2.88889	4
310	0.459459	1	65	0	0.939279	2.2233	0	1.69363	1.61538	0.227513	1	0	1.09	900	0	0.637931	0	2.88889	0
311	0.459459	4	0	0	1	2	0	1	1.61538	0	1	0	0.699	1320	0	0.637931	0	2.88889	0
312	0.459459	4	0	0	1	2	0	1	1.61538	0.227513	1	1	0.7	150	762	0.637931	0	2.88889	0
313	0.459459	1	55	0	0.939279	2.2233	0	1.69363	1.61538	1	1	0	2.2	900	0	0.637931	0	2.88889	0
314	0.459459	3	0	0	1	2	0	1.69363	1	0.227513	1	1	0.7	610	4880	0.637931	0	2.88889	0
315	0.459459	6	4	0	0.939279	2.2233	0	3	1.61538	0.227513	1	0	1	25	0	0.637931	0	2.88889	0
316	0.459459	4	0	0	1	2	0	1	1.61538	0	1	0	0.699	610	0	0.637931	0	2.88889	0
317	0.459459	6	0	0	1	2	0	1	1.61538	0.227513	1	0	0.7	610	0	0.637931	0	3	0
318	0.459459	4	0	0	1	2	0	1.69363	1.61538	0.227513	1	1	1.599	1320	4880	0.637931	0	2.88889	4
319	0.459459	3	0	0	1	2	0	1.69363	1	0.227513	1	1	0.7	1320	762	0.637931	0	2.88889	0
320	0.459459	4	0	0	1	2	0	1	1.61538	0.227513	1	1	3.2	1320	4880	0.637931	0	2.88889	0
321	0.459459	4	0	0	1	2	0	1	1.61538	0.227513	1	1	0.699	1320	762	0	0	2.88889	0
322	0.459459	6	0	50	0.939279	2.2233	0	3	1.61538	0.227513	1	0	0.601	610	0	0.637931	0	2.88889	0
323	0	6	0	0	0.939279	3	0	1.69363	1.61538	0.227513	1	1	0.6	610	761	0.637931	0	2.88889	2
324	0.459459	4	0	0	1	2	0	1	1.61538	0.227513	1	0	3.2	610	0	0.637931	0	2.88889	0
325	0.459459	1	65	0	0.939279	2.2233	0	1.69363	1.61538	1	1	0	2.3	900	0	0.637931	600	2.88889	0
326	0.459459	6	0	0	1	2	0	2	1.61538	0.227513	1	1	0.6	300.1	4880	0.637931	0	2.88889	0
327	0.459459	6	0	0	1	2	0	2	1.61538	0	1	1	0.699	300.1	4880	0.637931	0	2.88889	0
328	0.459459	4	0	0	1	2	0	1	1.61538	1	1	0	4	610	0	0.637931	600	2.88889	0
329	0.459459	4	0	0	1	2	0	1	1.61538	0	1	1	1.599	610	762	0.637931	0	2.88889	0
330	1	6	0	85	0.939279	2.2233	0	1	1.61538	0.227513	1	1	0.4	1220	762	0.637931	0	2.88889	1
331	0.459459	2	0	0	0.939279	2.2233	350	3	1.61538	0.227513	1	0	1.601	609.9	0	0.637931	0	2.88889	0
332	0.459459	6	0	45	1	2.2233	0	0	1.61538	0	1	1	0.4	1220	300	0.637931	0	2.88889	0
333	1	4	0	0	1	3	0	1	1.61538	0.227513	1	0	1.6	1220	0	0.637931	0	3	0
334	0.459459	4	0	0	1	2	0	1	1.61538	0	1	1	0.7	1300	762	0.637931	0	2.88889	0
335	0.459459	6	0	85	0.939279	2.2233	0	3	1.61538	0.227513	1	1	0.3	1220	4880	0.637931	0	2.88889	1
336	0	6	0	0	0.939279	3	0	1.69363	1.61538	0.227513	1	1	1.6	1220	761	0.637931	0	2.88889	2
337	0.459459	6	0	0	1	2	0	3	1.61538	0	1	0	0.4	610	0	0.637931	0	2.88889	0
338	0.459459	6	0	45	1	2.2233	0	0	1.61538	0	1	1	0.3	610	762	0.637931	0	2.88889	0
339	0.459459	4	6	0	0.939279	2.2233	0	1.69363	1.61538	0.227513	1	0	1	610	0	0.637931	0	2.88889	0
340	0.459459	6	0	0	1	2	0	3	1.61538	0	1	1	0.7	610	4880	0.637931	0	2.88889	0
341	0.459459	0	0	0	0.939279	2.2233	400	1.69363	1.61538	0.227513	1	0	0.8	75	0	0.637931	0	2.88889	3
342	0.459459	6	0	0	1	3	0	1	1.61538	0.227513	1	0	2.5	1320	0	0.637931	0	2.88889	0
343	1	6	0	50	0.939279	2.2233	0	1	1.61538	0.227513	1	1	1.6	1250	4880	0.637931	0	2.88889	0
344	0.459459	6	0	0	1	2	0	1	1.61538	0.227513	1	0	0.7	610	0	0.637931	0	2.88889	0
345	0.459459	4.81868	0	50	0.939279	2.2233	0	3	1.61538	0.227513	1	0	0.601	1320	0	0.637931	0	2.88889	0
346	0.459459	6	0	0	1	2	0	1	1.61538	0.227513	1	1	0.7	1320.1	762	0.637931	0	2.88889	0
347	0.459459	4	0	0	1	2	0	1	1.61538	1	1	0	3.201	385.1	0	0.637931	0	2.88889	0
348	0.459459	4	0	0	1	2	0	1	1.61538	0.227513	1	1	1.6	500	4880	0.637931	0	2.88889	0
349	0.459459	4.81868	0	0	0	2	0	3	1.61538	0.227513	1	1	0.7	1320	4880	0.637931	0	2.88889	0
350	0.459459	6	0	0	1	2	0	3	1.61538	0.227513	1	0	4	500	0	0.637931	0	2.88889	0
351	0.459459	6	0	0	1	2	0	3	1.61538	0.227513	1	0	0.4	609.9	0	0.637931	0	2.88889	0
352	0.459459	4	0	0	1	3	0	1.69363	1.61538	0.227513	1	1	1.6	610	4170	0.637931	0	2.88889	4
353	0	4.81868	0	0	0	1	0	1.69363	1.61538	0.227513	1	1	1.6	610	762	0.637931	0	2.88889	2
354	0.459459	6	0	45	1	2.2233	0	0	1.61538	0	1	1	1.6	1300	4880	0.637931	0	2.88889	0
355	0.459459	4	0	0	1	2	0	1	1.61538	0.227513	1	0	3.2	50	0	0.637931	0	2.88889	0
356	0.459459	6	0	80	0.939279	2.2233	0	3	1.61538	0.227513	1	0	0.5	29	0	0.637931	0	2.88889	0
357	0.459459	4.81868	0	0	1	1	0	3	1.61538	0	1	1	0.3	595	762	0.637931	0	2.88889	0
358	1	6	0	85	0.939279	2.2233	0	1	1.61538	0.227513	1	1	1.2	1200	611	0.637931	0	2.88889	1
359	0.459459	6	0	60	0.939279	2.2233	0	3	1.61538	1	1	0	2.801	355	0	0.637931	0	2.88889	0
360	0.459459	6	0	85	0.939279	2.2233	0	3	1.61538	1	1	0	4	610	0	0.637931	500	2.88889	1
361	0.459459	6	0	0	1	2	0	2	1.61538	0.227513	1	1	0.699	609.9	0	0.637931	0	2.88889	0
362	0.459459	1	65	0	0.939279	2.2233	0	1.69363	1.61538	1	1	0	1.5	900	0	0.637931	0	2.88889	0
363	0.459459	4	0	0	1	2	0	1	1.61538	1	1	0	4	1000	0	0.637931	600	2.88889	0
364	1	4	0	0	0.939279	2.2233	300	1.69363	1.61538	0.227513	1	0	0.8	915	0	0.637931	0	2.88889	3
365	0.459459	6	0	0	1	2	0	1	1.61538	0.227513	1	0	0.7	610	0	0.637931	0	2.88889	0
366	0.459459	6	0	85	0.939279	2.2233	0	3	1.61538	1	1	0	3.201	610	0	0.637931	600	2.88889	1
367	0.459459	6	0	0	1	3	0	2	1.61538	0.227513	1	1	1	1320	762	0.637931	0	2.88889	0
368	0.459459	4	0	0	1	2	0	1	1.61538	0	1	0	0.4	1320	0	0.637931	0	2.88889	0
369	0	6	0	0	0.939279	3	0	1.69363	1.61538	0.227513	1	1	1.6	610	762	0.637931	0	2.88889	2
370	0.459459	6	0	0	1	3	0	1	1.61538	0.227513	1	0	0.7	610	0	0.637931	0	2.88889	0
371	1	6	0	85	0.939279	2.2233	0	1	1.61538	0.227513	1	1	0.4	1220	0	0.637931	0	2.88889	1
372	0.459459	1	65	0	0.939279	2.2233	0	1.69363	1.61538	1	1	0	3.2	900	0	0.637931	500	2.88889	0
373	0	4.81868	0	0	0	1	0	1.69363	1.61538	0.227513	1	1	0.5	609.9	612	0.637931	0	2.88889	2
374	0.459459	4	0	0	1	2	0	1.69363	1.61538	0.227513	1	1	1.599	1500	612	0.637931	0	2.88889	4
375	0.459459	4	0	0	1	2	0	1.69363	1.61538	0.227513	1	1	0.8	1320	4880	0.637931	0	2.88889	4
376	0.459459	6	0	0	1	3	0	3	1.61538	0.227513	1	0	2.5	1320	0	0.637931	0	2.88889	0
377	0.459459	6	0	0	1	3	0	1	1.61538	0.227513	1	0	0.8	900.1	0	0.637931	0	2.88889	0
378	0.459459	4	0	0	1	2	0	1	1.61538	1	1	0	4	385.1	0	0.637931	0	2.88889	0
379	0.459459	4.81868	0	0	1	1	0	3	1.61538	0	1	1	0.699	1300	762	0.637931	0	2.88889	0
380	0.459459	6	0	0	1	2	0	2	1.61538	0	1	1	0.6	610	4880	0.637931	0	2.88889	0
381	0.459459	6	0	0	1	3	0	1	1.61538	0	1	1	0.7	375	612	0.637931	0	2.88889	0
382	0.459459	4.81868	0	0	1	1	0	3	1.61538	0.227513	1	1	0.4	610	762	0.637931	0	2.88889	0
383	0.459459	6	0	0	1	2	0	1	1.61538	0.227513	1	0	0.3	1320	0	0.637931	0	2.88889	0
384	0.459459	4	0	0	1	2	0	1	1.61538	0.227513	1	0	3.2	610	0	0.637931	0	3	0
385	0.459459	6	0	85	0.939279	2.2233	0	3	1.61538	0.227513	1	0	1.201	1220	0	1	0	2.88889	1
386	0.459459	6	0	45	1	2.2233	0	0	1.61538	0.227513	1	1	0.7	1320	762	0.637931	0	2.88889	0
387	0.459459	4	0	0	1	2	0	1.69363	1.61538	0.227513	1	0	0.8	610	0	0.637931	0	2.88889	4
388	0.459459	6	0	45	1	2.2233	0	0	1.61538	0.227513	1	0	0.699	610	0	0	0	2.88889	0
389	0.459459	2	0	0	0.939279	2.2233	350	3	1.61538	0.227513	1	0	1.6	609.9	0	0.637931	0	2.88889	0
390	0.459459	1	65	0	0.939279	2.2233	0	1.69363	1.61538	0.227513	1	0	1.09	610	0	0.637931	0	2.88889	0
391	0.459459	6	0	45	1	2.2233	0	0	1.61538	0	1	1	0.3	610	4880	0.637931	0	2.88889	0
392	0.459459	6	0	0	1	3	0	1	1.61538	0	1	1	1.2	609.9	612	0.637931	0	2.88889	0
393	0.459459	1	65	0	0.939279	2.2233	0	1.69363	1.61538	0.227513	1	0	0.6	900	0	0.637931	0	2.88889	0
394	0.459459	4	0	0	1	2	0	1.69363	1.61538	0.227513	1	1	2	1500	612	0.637931	0	2.88889	4
395	0.459459	3	0	0	1	2	0	1.69363	2	0.227513	1	0	0.8	20	0	0.637931	0	2.88889	4
396	0.459459	1	45	0	0.939279	2.2233	0	1.69363	1.61538	0.227513	1	0	0.6	900	0	0.637931	0	2.88889	0
397	0.459459	6	0	0	1	2	0	2	1.61538	0	1	1	0.999	1220	4880	0.637931	0	2.88889	0
398	0.459459	4	0	0	1	2	0	1	1.61538	0.227513	1	1	1.599	1320	4880	0.637931	0	2.88889	0
399	0.459459	4	0	0	1	2	0	1.69363	1.61538	0.227513	1	1	2	610	612	0.637931	0	2.88889	4
400	0.459459	4	6	0	0.939279	2.2233	0	1.69363	1.61538	0.227513	1	1	0.6	610	762	0.637931	0	2.88889	0
401	0.459459	6	0	0	1	2	0	2	1.61538	0.227513	1	1	0.6	609.9	762	0.637931	0	2.88889	0
402	0.459459	2	0	0	0.939279	2.2233	350	3	1.61538	0.227513	1	0	0.9	610	0	0.637931	0	2.88889	0
403	0.459459	4	0	0	1	2	0	1.69363	1.61538	0.227513	1	1	1.599	610	4880	0.637931	0	2.88889	4
404	1	6	0	50	0.939279	2.2233	0	1	1.61538	0.227513	1	0	0.4	1320	0	0.637931	0	2.88889	0
405	0.459459	4	0	0	1	2	0	1.69363	1.61538	0.227513	1	1	1.2	335	612	0.637931	0	2.88889	4
406	0.459459	0	0	0	0.939279	2.2233	700	1.69363	1.61538	0.227513	1	0	1	609.9	0	0.637931	0	2.88889	3
407	0.459459	2	0	0	0.939279	2.2233	600	3	1.61538	0.227513	1	1	0.9	1050	1220	0.637931	0	2.88889	4
408	0.459459	6	0	0	1	3	0	1	1.61538	0.227513	1	0	1.201	75	0	0.637931	0	2.88889	0
409	0.459459	2	0	0	0.939279	2.2233	600	3	1.61538	0.227513	1	0	1.3	1090	0	0.637931	0	2.88889	4
410	0.459459	6	0	0	1	2	0	1	1.61538	0.227513	1	0	0.7	20	0	0.637931	0	2.88889	0
411	0.459459	4.81868	0	0	0.939279	2.2233	500	1.69363	1.61538	0.227513	1	1	2	609.9	301	0.637931	0	2.88889	4
412	0.459459	6	0	85	0.939279	2.2233	0	3	1.61538	0.227513	1	0	1.201	610	0	1	0	2.88889	1
413	0	4.81868	0	0	0	1	0	1.69363	1.61538	0.227513	1	0	0.799	249.9	0	0.637931	0	2.88889	2
414	0.459459	6	0	0	1	2	0	1	1.61538	0.227513	1	1	0.3	610	762	1	0	2.88889	0
415	0.459459	6	0	45	1	2.2233	0	0	1.61538	0.227513	1	1	0.599	1320	761	0.637931	0	2.88889	0
416	0.459459	5	0	0	0.939279	2.2233	310	3	1.61538	0.227513	1	1	1.6	610	762	0.637931	0	2.88889	0
417	0.459459	6	0	0	1	2	0	1	1.61538	0.227513	1	0	0.699	1320	0	0.637931	0	2.88889	0
418	0.459459	1	55	0	0.939279	2.2233	0	1.69363	1.61538	0.227513	1	0	1.09	610	0	0.637931	0	2.88889	0
419	0.459459	1	65	0	0.939279	2.2233	0	1.69363	1.61538	0.227513	1	0	0.8	900	0	0.637931	0	2.88889	0
420	0.459459	6	0	0	0.939279	2.2233	500	3	1.61538	0.227513	1	0	1.6	1320	0	0.637931	0	2.88889	0
421	0.459459	3	0	0	1	2	0	1.69363	2	0.227513	1	1	1.599	1320	762	0.637931	0	2.88889	4
422	0.459459	6	0	0	1	2	0	1	1.61538	0.227513	1	1	3.2	1320	4880	0.637931	0	2.88889	0
423	0.459459	4.81868	0	0	0	2	0	3	1.61538	0.227513	1	0	0.301	20	0	0.637931	0	2.88889	0
424	1	6	0	0	1	3	0	1	1.61538	0.227513	1	1	0.7	335	612	0.637931	0	2.88889	0
425	0.459459	6	0	0	1	2	0	1	1.61538	0.227513	1	1	0.699	1320	762	1	0	2.88889	0
426	0.459459	6	0	45	1	2.2233	0	0	1.61538	0	1	1	0.699	1220	761	0.637931	0	2.88889	0
427	0.459459	1	55	0	0.939279	2.2233	0	1.69363	1.61538	0.227513	1	0	1.09	900	0	0.637931	0	2.88889	0
428	0.459459	6	0	60	0.939279	2.2233	0	3	1.61538	0	1	1	0.801	255.1	269	0.637931	0	2.88889	0
429	1	6	0	85	0.939279	2.2233	0	1	1.61538	0.227513	1	1	1.2	600	150	0.637931	0	2.88889	1
430	0.459459	6	0	0	1	2	0	3	1.61538	0.227513	1	1	0.699	610	762	0	0	2.88889	0
431	0.459459	4	0	0	1	3	0	1.69363	1.61538	0.227513	1	1	1.6	831.9	881	0.637931	0	2.88889	4
432	1	4	0	0	0	2	0	3	1.61538	0.227513	1	0	0.699	20	0	0.637931	0	2.88889	0
433	0.459459	6	0	0	1	2	0	1	1.61538	0.227513	1	0	0.321	610	0	0.637931	0	2.88889	0
434	0.459459	5	0	0	0.939279	2.2233	310	3	1.61538	0.227513	1	1	0.8	1275	4880	0.637931	0	2.88889	0
435	0.459459	6	0	0	1	2	0	2	1.61538	0.227513	1	1	0.699	1220	4880	0.637931	0	2.88889	0
436	0.459459	4	0	0	1	2	0	1	1.61538	0	1	1	0.699	595	762	0.637931	0	2.88889	0
437	0.459459	1	55	0	0.939279	2.2233	0	1.69363	1.61538	1	1	0	2.2	900	0	0.637931	0	2.88889	0
438	1	6	0	0	1	5	0	1	1.61538	0.227513	1	0	1.201	50	0	0.637931	0	2.88889	0
439	0.459459	4	0	0	1	2	0	1.69363	1.61538	0.227513	1	1	1.2	335	3000	0.637931	0	2.88889	4
440	0.459459	2	0	0	0.939279	2.2233	350	3	1.61538	1	1	0	1.4	1310	0	0.637931	0	2.88889	0
441	0.459459	4	0	0	1	2	0	1.69363	1.61538	0.227513	1	1	0.8	610	762	0.637931	0	2.88889	4
442	0.459459	4	0	0	1	2	0	1	1.61538	1	1	0	4	610	0	0.637931	600	2.88889	0
443	0	6	0	0	0.939279	3	0	1.69363	1.61538	0.227513	1	1	0.5	610	762	0.637931	0	2.88889	2
444	0.459459	6	0	60	0.939279	2.2233	0	3	1.61538	0.227513	1	0	2.8	610	0	0.637931	600	2.88889	0
445	0.459459	6	0	0	1	2	0	3	1.61538	0	1	0	0.799	1300	0	0.637931	0	2.88889	0
446	0.459459	4	0	0	1	2	0	1.69363	1.61538	0.227513	1	1	1.6	1500	612	0.637931	0	2.88889	4
447	0.459459	4	0	0	1	2	0	1	1.61538	0.227513	1	1	1.2	609.9	4170	0.637931	0	2.88889	0
448	0.459459	6	0	0	1	2	0	1	1.61538	0.227513	1	0	3.201	152	0	0.637931	0	2.88889	0
449	0.459459	6	0	0	1	3	0	1	1.61538	0.227513	1	1	0.601	1320	4880	0.637931	0	2.88889	0
450	0.459459	6	0	0	1	2	0	3	1.61538	0.227513	1	1	0.4	1320	4880	0	0	2.88889	0
451	0.459459	4	0	0	1	2	0	1	1.61538	0.227513	1	1	0.7	610	762	0.637931	0	2.88889	0
452	0.459459	6	0	0	1	3	0	1	1.61538	0.227513	1	1	1	1320	762	0.637931	0	2.88889	0
453	0.459459	6	0	80	0.939279	2.2233	0	3	1.61538	0.227513	1	1	1.6	1320	612	1	0	2.88889	1
454	0.459459	6	0	0	0.939279	2.2233	500	3	1.61538	0.227513	1	0	1.6	1525	0	0.637931	0	2.88889	0
455	0.459459	4	0	0	1	3	0	1.69363	1.61538	0.227513	1	1	2	610	4170	0.637931	0	2.88889	4
456	0.459459	4.81868	0	0	1	1	0	3	1.61538	0.227513	1	0	0.799	20	0	0.637931	0	2.88889	0
457	0.459459	4	0	0	1	2	0	1.69363	1.61538	0	1	1	0.8	1300	762	0.637931	0	2.88889	4
458	0	6	0	0	0.939279	3	0	1.69363	1.61538	0.227513	1	1	0.6	610	300	0.637931	0	2.88889	2
459	0	4.81868	0	0	0	1	0	1.69363	1.61538	0.227513	1	0	1.6	610	0	0.637931	0	2.88889	2
460	0.459459	6	0	0	1	2	0	1	1.61538	0.227513	1	1	0.699	1320	762	1	0	2.88889	0
461	0.459459	6	0	70	0.939279	2.2233	0	3	1.61538	0.227513	1	0	2.5	610	0	0.637931	600	2.88889	0
462	1	6	0	50	0.939279	2.2233	0	1	1.61538	0.227513	1	0	0.451	20	0	0.637931	0	2.88889	0
463	0.459459	4	0	0	1	2	0	1.69363	1.61538	0.227513	1	1	0.8	1500	4170	0.637931	0	2.88889	4
464	0.459459	4	0	0	1	2	0	1	1.61538	0	1	1	0.699	1320	761	0.637931	0	2.88889	0
465	0.459459	6	0	0	1	2	0	1	1.61538	0.227513	1	1	3.201	1320	4880	0.637931	0	2.88889	0
466	0.459459	6	0	0	1	2	0	2	1.61538	0.227513	1	1	0.6	300.1	762	0.637931	0	2.88889	0
467	0.459459	6	4	0	0.939279	2.2233	0	3	1.61538	0	1	0	0.5	25	0	0.637931	0	2.88889	0
468	0.459459	4	0	0	1	2	0	1	1.61538	1	1	0	3.5	1000	0	0.637931	600	2.88889	0
469	0.459459	6	0	0	1	2	0	2	1.61538	0	1	1	0.6	609.9	4880	0.637931	0	2.88889	0
470	0.459459	6	0	70	0.939279	2.2233	0	3	1.61538	0.227513	1	0	0.8	50	0	0.637931	0	2.88889	0
471	0.459459	4	0	0	1	2	0	1	1.61538	0.227513	1	0	1.6	1320	0	0.637931	0	2.88889	0
472	0.459459	4.81868	0	0	1	1	0	3	1.61538	0.227513	1	0	0.3	609.9	0	0.637931	0	2.88889	0
473	0.459459	4	0	0	1	3	0	1	1.61538	0.227513	1	1	1.6	609.9	612	0.637931	0	2.88889	0
474	0.459459	6	0	0	1	3	0	2	1.61538	0	1	1	0.6	610	4170	0.637931	0	2.88889	0
475	0.459459	6	0	50	0.939279	2.2233	0	3	1.61538	0.227513	1	0	3.2	610	0	0.637931	0	2.88889	0
476	0.459459	6	0	70	0.939279	2.2233	0	3	1.61538	0.227513	1	0	0.6	610	0	0.637931	0	2.88889	0
477	0.459459	6	0	45	1	2.2233	0	0	1.61538	0.227513	1	0	0.7	1320	0	0.637931	0	2.88889	0
478	0.459459	6	0	60	0.939279	2.2233	0	3	1.61538	1	1	0	4	385.1	0	0.637931	0	2.88889	0
479	0.459459	6	0	70	0.939279	2.2233	0	3	1.61538	0.227513	1	0	0.6	1320	0	0.637931	600	2.88889	0
480	0.459459	1	45	0	0.939279	2.2233	0	1.69363	1.61538	1	1	0	2.2	640	0	0.637931	0	2.88889	0
481	0.459459	6	0	0	1	2	0	3	1.61538	0.227513	1	0	0.699	20	0	0.637931	0	2.88889	0
482	0.459459	6	0	0	1	2	0	1	1.61538	0	1	0	0.699	1320	0	0.637931	0	2.88889	0
483	0.459459	6	0	0	1	2	0	3	1.61538	0.227513	1	1	1.2	609.9	614	0.637931	0	2.88889	0
484	0.459459	6	0	0	1	3	0	1	1.61538	0.227513	1	1	1	1320	4880	0.637931	0	2.88889	0
485	0	6	0	0	1	3	0	1.69363	1.61538	0.227513	1	0	1.2	609.9	0	0.637931	0	2.88889	2
486	0.459459	1	65	0	0.939279	2.2233	0	1.69363	1.61538	0.227513	1	0	1	610	0	0.637931	0	2.88889	0
487	0.459459	1	55	0	0.939279	2.2233	0	1.69363	1.61538	1	1	0	1.5	900	0	0.637931	0	2.88889	0
488	0.459459	1	45	0	0.939279	2.2233	0	1.69363	1.61538	0.227513	1	0	3.2	900	0	0.637931	0	2.88889	0
489	0.459459	6	0	0	1	2	0	1	1.61538	0.227513	1	1	0.699	610	762	0	0	2.88889	0
490	1	4	0	0	0	2	0	3	1.61538	0.227513	1	0	0.699	609.9	0	0.637931	0	2.88889	0
491	1	6	0	0	1	3	0	1	1.61538	0.227513	1	0	0.699	610	0	0.637931	0	2.88889	0
492	0.459459	4	0	0	1	2	0	1	1.61538	0.227513	1	1	0.3	1320	762	1	0	2.88889	0
493	0.459459	5	0	0	0.939279	2.2233	310	3	1.61538	0.227513	1	1	2.501	1275	4880	0.637931	0	2.88889	0
494	1	6	0	85	0.939279	2.2233	0	1	1.61538	0.227513	1	1	1	1220	762	0.637931	0	2.88889	1
495	0.459459	6	0	45	1	2.2233	0	0	1.61538	0.227513	1	1	0.7	610	759	0.637931	0	2.88889	0
496	0.459459	6	0	45	1	2.2233	0	0	1.61538	0.227513	1	1	0.7	609.9	3000	0.637931	0	2.88889	0
497	0.459459	6	0	85	0.939279	2.2233	0	3	1.61538	0.227513	1	1	3.2	200.1	4880	0.637931	0	2.88889	1
498	0.459459	6	0	0	1	2	0	1	1.61538	0.227513	1	0	0.4	609.9	0	0.637931	0	2.88889	0
499	0	6	0	0	0.939279	3	0	1.69363	1.61538	0.227513	1	1	0.6	335	3000	0.637931	0	2.88889	2
500	1	6	0	50	0.939279	2.2233	0	1	1.61538	0	1	1	0.6	1250	4880	0.637931	0	2.88889	0
501	0.459459	4	0	0	1	2	0	1	1.61538	0	1	1	0.7	1300	762	0.637931	0	2.88889	0
502	0	6	0	0	0.939279	3	0	1.69363	1.61538	0.227513	1	1	0.6	610	612	0.637931	0	2.88889	2
503	0.459459	4	0	0	1	2	0	1	1.61538	0.227513	1	1	3.2	610	4880	0.637931	0	2.88889	0
504	0.459459	4.81868	0	0	1	1	0	3	1.61538	0.227513	1	1	0.3	610	762	0.637931	0	2.88889	0
505	0.459459	6	0	0	1	3	0	1	1.61538	0.227513	1	0	0.6	609	0	0.637931	0	2.88889	0
506	1	6	0	85	0.939279	2.2233	0	1	1.61538	0.227513	1	1	1.2	1200	150	0.637931	0	2.88889	1
507	0.459459	6	0	85	0.939279	2.2233	0	3	1.61538	0.227513	1	0	1.2	609.9	0	0.637931	0	2.88889	1
508	0.459459	6	0	0	1	3	0	1	1.61538	0	1	1	0.7	609.9	4170	0.637931	0	2.88889	0
509	0.459459	4	0	0	1	2	0	1.69363	1.61538	0	1	1	1.599	1300	4880	0.637931	0	2.88889	4
510	0.459459	6	0	0	1	2	0	1	1.61538	0	1	0	0.699	20	0	0.637931	0	2.88889	0
511	0.459459	4	0	0	1	2	0	1	1.61538	0.227513	1	0	0.699	1320	0	0.637931	0	2.88889	0
512	0.459459	4.81868	0	0	1	1	0	3	1.61538	0	1	1	0.3	1300	762	0.637931	0	2.88889	0
513	0.459459	4	0	0	1	2	0	1	1.61538	0.227513	1	1	1.2	1320	4170	0.637931	0	2.88889	0
514	0.459459	6	0	0	1	2	0	2	1.61538	0	1	1	0.6	520	4880	0.637931	0	2.88889	0
515	0.459459	6	0	0	1	2	0	3	1.61538	0.227513	1	0	0.3	610	0	0.637931	0	2.88889	0
516	0.459459	6	0	0	1	2	0	2	1.61538	0.227513	1	1	0.6	610	4880	0.637931	0	2.88889	0
517	0.459459	6	0	0	1	2	0	1	1.61538	0.227513	1	1	0.7	610	762	0.637931	0	2.88889	0
518	0.459459	6	0	0	1	3	0	1	1.61538	0.227513	1	1	0.601	610	4880	0.637931	0	2.88889	0
519	0	4.81868	0	0	0	1	0	1.69363	1.61538	0.227513	1	1	1.6	610	762	0.637931	0	2.88889	2
520	0.459459	6	0	0	1	2	0	1	1.61538	0.227513	1	0	0.6	609.9	0	0.637931	0	2.88889	0
521	0.459459	6	0	45	1	2.2233	0	0	1.61538	0.227513	1	1	0.3	519.9	762	0.637931	0	2.88889	0
522	0.459459	4	0	0	1	3	0	1	1.61538	0.227513	1	0	1	75	0	0.637931	0	2.88889	0
523	0.459459	1	55	0	0.939279	2.2233	0	1.69363	1.61538	1	1	0	2.3	900	0	0.637931	500	2.88889	0
524	0.459459	6	0	0	1	2	0	1	1.61538	0.227513	1	1	0.3	610	4880	1	0	2.88889	0
525	0.459459	6	0	60	0.939279	2.2233	0	3	1.61538	0	1	1	0.8	356.1	762	0.637931	0	2.88889	0
526	0.459459	4	0	0	1	2	0	1.69363	1.61538	0.227513	1	1	0.8	1300	4880	0.637931	0	2.88889	4
527	0.459459	6	0	85	0.939279	2.2233	0	3	1.61538	0.227513	1	0	3.201	190	0	0.637931	0	2.88889	1
528	0.459459	5	0	0	0.939279	2.2233	310	3	1.61538	0.227513	1	0	2.501	600.1	0	0.637931	0	2.88889	0
529	0.459459	6	0	0	1	2	0	2	1.61538	0.227513	1	1	0.999	610	762	0.637931	0	2.88889	0
530	0	6	0	0	0.939279	3	0	1.69363	1.61538	0.227513	1	0	1.2	609.9	0	0.637931	0	2.88889	2
531	0.459459	6	0	60	0.939279	2.2233	0	3	1.61538	0.227513	1	0	0.799	609.9	0	0.637931	0	2.88889	0
532	0.459459	4	0	0	1	2	0	1	1.61538	0	1	1	0.699	610	150	0.637931	0	2.88889	0
533	0.459459	3	0	0	1	2	0	1.69363	1	0.227513	1	0	0.7	1320	0	0.637931	0	2.88889	0
534	0.459459	1	45	0	0.939279	2.2233	0	1.69363	1.61538	1	1	0	1.5	640	0	0.637931	0	2.88889	0
535	0.459459	6	0	0	0.939279	2.2233	500	3	1.61538	0.227513	1	0	1.6	610	0	0.637931	0	2.88889	0
536	0.459459	4	0	0	1	2	0	1	1.61538	0.227513	1	1	3.2	1320	762	0.637931	0	2.88889	0
537	0.459459	4.81868	0	0	1	1	0	3	1.61538	0	1	1	0.301	500	4120	1	0	2.88889	0
538	0.459459	1	45	0	0.939279	2.2233	0	1.69363	1.61538	1	1	0	3.2	900	0	0.637931	0	2.88889	0
539	0.459459	4.81868	0	45	1	2.2233	0	1	1.61538	0.227513	1	1	0.7	1320	762	0.637931	0	2.88889	0
540	0.459459	4	0	0	1	2	0	1.69363	1.61538	0.227513	1	1	2	610	4170	0.637931	0	2.88889	4
541	0.459459	1	65	0	0.939279	2.2233	0	1.69363	1.61538	0.227513	1	0	1	610	0	0.637931	0	2.88889	0
542	0.459459	1	65	0	0.939279	2.2233	0	1.69363	1.61538	1	1	0	2.3	640	0	0.637931	500	2.88889	0
543	0.459459	4	0	0	1	2	0	1.69363	1.61538	0.227513	1	1	1.6	610	612	0.637931	0	2.88889	4
544	0.459459	4	0	0	1	3	0	1.69363	1.61538	0.227513	1	1	0.8	610	762	0.637931	0	2.88889	4
545	0.459459	6	0	0	1	2	0	2	1.61538	0.227513	1	1	0.6	520	762	0.637931	0	2.88889	0
546	1	6	0	0	1	5	0	1	1.61538	0.227513	1	0	0.8	609.9	0	0.637931	0	2.88889	0
547	0	6	0	0	0.939279	3	0	1.69363	1.61538	0	1	0	1.6	600.1	0	0.637931	0	2.88889	2
548	0.459459	3	0	0	1	2	0	1.69363	2	0.227513	1	1	0.8	1320	4880	0.637931	0	2.88889	4
549	0.459459	4	0	0	1	2	0	1	1.61538	0	1	1	1.601	610	762	0.637931	0	2.88889	0
550	0.459459	4	0	0	1	2	0	1	1.61538	0.227513	1	1	0.7	1320	762	0.637931	0	2.88889	0
551	0	6	0	0	0.939279	3	0	1.69363	1.61538	0.227513	1	1	1.6	1220	612	0.637931	0	2.88889	2
552	0.459459	6	0	45	1	2.2233	0	0	1.61538	0.227513	1	1	0.699	610	4880	0	0	2.88889	0
553	0.459459	6	0	0	1	2	0	2	1.61538	0	1	1	0.6	609.9	762	0.637931	0	2.88889	0
554	1	6	0	0	1	5	0	1	1.61538	0.227513	1	0	0.7	20	0	0.637931	0	2.88889	0
555	0.459459	4	0	0	1	2	0	1.69363	1.61538	0.227513	1	0	0.8	1320	0	0.637931	0	2.88889	4
556	0.459459	4	0	0	1	2	0	1	1.61538	0.227513	1	0	0.8	609.9	0	0.637931	0	2.88889	0
557	0.459459	6	0	0	1	3	0	1	1.61538	0.227513	1	0	0.601	610	0	0.637931	0	2.88889	0
558	0.459459	4	0	0	1	2	0	1.69363	1.61538	0.227513	1	1	0.8	610	762	0.637931	0	2.88889	4
559	0.459459	5	0	0	0.939279	2.2233	310	3	1.61538	0.227513	1	1	1.599	1275	762	0.637931	0	2.88889	0
560	0.459459	4.81868	0	0	1	1	0	3	1.61538	0.227513	1	1	0.4	1220	4170	0.637931	0	2.88889	0
561	1	6	0	0	1	3	0	1	1.61538	0.227513	1	0	0.799	20	0	0.637931	0	2.88889	0
562	0.459459	1	45	0	0.939279	2.2233	0	1.69363	1.61538	0.227513	1	0	1.5	640	0	0.637931	0	2.88889	0
563	0.459459	4	6	0	0.939279	2.2233	0	1.69363	1.61538	0.227513	1	1	1	1320	762	0.637931	0	2.88889	0
564	0.459459	4	0	0	1	2	0	1	1.61538	0	1	1	1.599	610	762	0.637931	0	2.88889	0
565	0.459459	1	45	0	0.939279	2.2233	0	1.69363	1.61538	1	1	0	3.2	900	0	0.637931	600	2.88889	0
566	0.459459	6	0	0	1	2	0	1	1.61538	0.227513	1	0	0.301	610	0	0	0	2.88889	0
567	0	6	0	0	0.939279	3	0	1.69363	1.61538	0.227513	1	1	0.6	609.9	1	0.637931	0	2.88889	2
568	0.459459	6	0	0	1	3	0	1	1.61538	0	1	1	0.7	609.9	612	0.637931	0	2.88889	0
569	1	6	0	50	0.939279	2.2233	0	1	1.61538	0.227513	1	0	0.3	1250	0	0.637931	0	2.88889	0
570	1	6	0	50	0.939279	2.2233	0	1	1.61538	0.227513	1	0	0.3	610	0	0.637931	0	2.88889	0
571	0.459459	4.81868	0	0	0.939279	2.2233	500	1.69363	1.61538	0.227513	1	1	2	300.1	301	0.637931	0	2.88889	4
572	0.459459	4	0	0	1	2	0	1	1.61538	0	1	1	1.599	1300	762	0.637931	0	2.88889	0
573	0.459459	6	0	0	1	2	0	3	1.61538	0	1	1	0.7	610	4880	0.637931	0	2.88889	0
574	0.459459	6	0	0	1	2	0	1	1.61538	0.227513	1	0	1.2	599.9	0	0.637931	0	2.88889	0
575	0.459459	6	0	60	0.939279	2.2233	0	3	1.61538	0	1	1	0.8	356.1	4880	0.637931	0	2.88889	0
576	0.459459	4	0	0	1	2	0	1	1.61538	0	1	1	1.601	610	4880	0.637931	0	2.88889	0
577	1	6	0	85	0.939279	2.2233	0	1	1.61538	0.227513	1	1	0.4	600	611	0.637931	0	2.88889	1
578	0.459459	4	0	0	0	3	0	3	1.61538	0.227513	1	0	0.601	610	0	0.637931	0	2.88889	0
579	0.459459	6	0	0	1	2	0	3	1.61538	0.227513	1	0	0.699	20	0	0.637931	0	2.88889	0
580	0.459459	6	0	0	1	3	0	2	1.61538	0	1	1	1.2	610	762	0.637931	0	2.88889	0
581	0.459459	6	0	0	1	3	0	1	1.61538	0.227513	1	0	0.6	610	0	0.637931	0	2.88889	0
582	0.459459	6	0	60	0.939279	2.2233	0	3	1.61538	0	1	1	0.801	356	762	0.637931	0	2.88889	0
583	0.459459	5	0	0	0.939279	2.2233	310	3	1.61538	0.227513	1	1	2.5	610	762	0.637931	0	2.88889	0
584	0.459459	4	0	0	1	2	0	1	1.61538	0	1	1	0.699	609	612	0.637931	0	2.88889	0
585	0.459459	4.81868	0	0	1	2	0	1.69363	1.61538	0.227513	1	0	3.2	610	0	0.637931	0	2.88889	0
586	0.459459	4.81868	0	0	0.939279	2.2233	500	1.69363	1.61538	0.227513	1	1	2	300.1	301	0.637931	0	2.88889	4
587	0.459459	6	0	0	1	3	0	3	1.61538	0.227513	1	0	1	1320	0	0.637931	0	2.88889	0
588	0.459459	4.81868	0	0	0.939279	2.2233	500	1.69363	1.61538	0.227513	1	1	1.6	610	762	0.637931	0	2.88889	4
589	0.459459	6	0	0	1	2	0	2	1.61538	0	1	1	0.6	1320	301	0.637931	0	2.88889	0
590	0.459459	6	0	0	1	2	0	1	1.61538	0.227513	1	0	3.2	609.9	0	0.637931	0	2.88889	0
591	0.459459	6	0	45	1	2.2233	0	0	1.61538	0.227513	1	0	0.7	610	0	0.637931	0	2.88889	0
592	0.459459	6	0	85	0.939279	2.2233	0	3	1.61538	0.227513	1	0	1.001	609.9	0	0.637931	0	2.88889	1
593	0.459459	6	0	0	1	2	0	2	1.61538	0.227513	1	1	0.699	519	762	0.637931	0	2.88889	0
594	0.459459	1	65	0	0.939279	2.2233	0	1.69363	1.61538	0.227513	1	0	3	65.1	0	0.637931	0	2.88889	0
595	0.459459	4	0	0	1	2	0	1	1.61538	0	1	1	1.599	610	4170	0.637931	0	2.88889	0
596	0.459459	6	0	0	1	2	0	1	1.61538	0	1	1	0.7	609.9	4880	0.637931	0	2.88889	0
597	0.459459	4.81868	0	50	0.939279	2.2233	0	3	1.61538	0.227513	1	0	0.6	610	0	0.637931	0	2.88889	0
598	0.459459	6	0	0	1	2	0	1	1.61538	0.227513	1	1	0.7	1320	762	0.637931	0	2.88889	0
599	0.459459	4	0	0	1	3	0	1.69363	1.61538	0.227513	1	1	0.8	1320	761	0.637931	0	2.88889	4
600	0.459459	1	45	0	0.939279	2.2233	0	1.69363	1.61538	0.227513	1	0	0.6	610	0	0.637931	0	2.88889	0
601	0.459459	4	0	0	1	2	0	1	1.61538	0.227513	1	0	0.7	1220	0	0.637931	0	2.88889	0
602	0.459459	6	0	0	1	2	0	2	1.61538	0	1	1	0.6	520	762	0.637931	0	2.88889	0
603	0.459459	6	0	45	1	2.2233	0	0	1.61538	0	1	1	0.3	1320	762	0.637931	0	2.88889	0
604	0.459459	6	0	0	1	2	0	3	1.61538	0.227513	1	1	0.4	1320	762	0	0	2.88889	0
605	0	4.81868	0	0	0	1	0	1.69363	1.61538	0.227513	1	1	0.5	1220	4880	0.637931	0	2.88889	2
606	0.459459	6	0	0	1	2	0	3	1.61538	0.227513	1	0	3.201	0	0	0.637931	0	2.88889	0
607	1	4	0	0	0	2	0	3	1.61538	0.227513	1	0	0.699	1250	0	0.637931	0	2.88889	0
608	0.459459	1	55	0	0.939279	2.2233	0	1.69363	1.61538	1	1	0	3.2	640	0	0.637931	600	2.88889	0
609	0	4.81868	0	0	0	1	0	1.69363	1.61538	0.227513	1	0	0.8	50	0	0.637931	0	2.88889	2
610	0.459459	6	0	0	1	3	0	1	1.61538	0.227513	1	1	1	610	762	0.637931	0	2.88889	0
611	0	6	0	0	1	3	0	1.69363	1.61538	0.227513	1	0	1.6	609.9	0	0.637931	0	2.88889	2
612	0.459459	6	0	60	0.939279	2.2233	0	3	1.61538	0.227513	1	0	0.799	20	0	0.637931	0	2.88889	0
613	0.459459	4	0	0	1	3	0	1	1.61538	0.227513	1	0	0.601	610	0	0.637931	0	3	0
614	0.459459	4.81868	0	0	1	1	0	3	1.61538	0.227513	1	1	0.3	1320	762	1	0	2.88889	0
615	0.459459	6	0	85	0.939279	2.2233	0	3	1.61538	0.227513	1	0	0.4	609.9	0	0.637931	0	2.88889	1
616	0.459459	4	0	0	1	2	0	1	1.61538	0	1	1	0.7	610	762	0.637931	0	2.88889	0
617	0.459459	6	0	0	1	2	0	2	1.61538	0.227513	1	1	0.6	610	761	0.637931	0	2.88889	0
618	0.459459	6	0	0	1	2	0	3	1.61538	0.227513	1	0	0.699	609.9	0	0.637931	0	2.88889	0
619	0.459459	6	0	80	0.939279	2.2233	0	3	1.61538	0.227513	1	0	0.5	28	0	0.637931	0	2.88889	0
620	0.459459	6	0	0	1	2	0	3	1.61538	0	1	1	0.7	610	4170	0.637931	0	2.88889	0
621	0.459459	6	0	45	1	2.2233	0	0	1.61538	0	1	1	0.4	1220	761	0.637931	0	2.88889	0
622	0.459459	4	0	0	1	2	0	1	1.61538	0	1	1	0.4	610	150	0.637931	0	2.88889	0
623	0.459459	4	0	0	1	2	0	1	1.61538	0.227513	1	1	3.2	610	762	0.637931	0	2.88889	0
624	0.459459	4.81868	0	0	1	1	0	3	1.61538	0.227513	1	1	0.3	610	761	0.637931	0	2.88889	0
625	0.459459	6	0	85	0.939279	2.2233	0	3	1.61538	1	1	0	4	1000	0	0.637931	600	2.88889	1
626	0.459459	4	6	0	0.939279	2.2233	0	1.69363	1.61538	0.227513	1	1	1	610	4880	0.637931	0	2.88889	0
627	0.459459	6	0	45	1	2.2233	0	0	1.61538	0.227513	1	1	1.6	610	4880	0.637931	0	2.88889	0
628	0.459459	4	0	0	1	3	0	1.69363	1.61538	0.227513	1	1	0.8	609.9	762	0.637931	0	2.88889	4
629	0.459459	6	0	50	0.939279	2.2233	0	3	1.61538	0.227513	1	0	0.601	610	0	0.637931	0	2.88889	0
630	0.459459	4	0	0	1	2	0	1	1.61538	0.227513	1	1	0.699	1320	762	1	0	2.88889	0
631	0.459459	6	0	60	0.939279	2.2233	0	3	1.61538	0.227513	1	0	4	50	0	0.637931	0	2.88889	0
632	0.459459	5	0	0	0.939279	2.2233	310	3	1.61538	0.227513	1	1	2.5	1274.9	762	0.637931	0	2.88889	0
633	0.459459	4	0	0	1	3	0	1.69363	1.61538	0.227513	1	1	1.599	150	762	0.637931	0	2.88889	4
634	0.459459	5	0	0	0.939279	2.2233	310	3	1.61538	0.227513	1	0	0.8	609.9	0	0.637931	0	2.88889	0
635	0.459459	6	0	0	1	2	0	2	1.61538	0.227513	1	1	0.6	609.9	4880	0.637931	0	2.88889	0
636	0.459459	6	0	45	1	2.2233	0	0	1.61538	0.227513	1	1	1.6	1320	759	0.637931	0	2.88889	0
637	0.459459	4	0	0	1	3	0	1.69363	1.61538	0.227513	1	1	1.601	830	881	0.637931	0	2.88889	4
638	0.459459	6	0	0	1	2	0	1	1.61538	0.227513	1	0	1.6	60	0	0.637931	0	2.88889	0
639	0.459459	6	0	70	0.939279	2.2233	0	3	1.61538	0.227513	1	0	0.801	1320	0	0.637931	600	2.88889	0
640	0.459459	4	0	0	1	2	0	1.69363	1.61538	0.227513	1	0	1.599	610	0	0.637931	0	2.88889	4
641	0.459459	4.81868	0	0	1	1	0	3	1.61538	0.227513	1	1	0.3	1220	4170	0.637931	0	2.88889	0
642	0.459459	4	0	0	1	2	0	1	1.61538	0.227513	1	1	1.601	150	4880	0.637931	0	2.88889	0
643	0.459459	6	0	60	0.939279	2.2233	0	3	1.61538	0.227513	1	0	1.001	1320	0	0.637931	500	2.88889	0
644	0.459459	6	0	45	1	2.2233	0	0	1.61538	0.227513	1	1	0.699	1320	4880	0	0	2.88889	0
645	0.459459	6	0	0	1	2	0	1	1.61538	0.227513	1	1	0.3	1320	762	1	0	2.88889	0
646	0.459459	2	0	0	0.939279	2.2233	600	3	1.61538	0.227513	1	1	1.299	1050	1220	0.637931	0	2.88889	4
647	0.459459	6	0	0	1	2	0	2	1.61538	0	1	1	0.6	300.1	4880	0.637931	0	2.88889	0
648	0	6	0	0	0.939279	3	0	1.69363	1.61538	0	1	1	0.6	1220	762	0.637931	0	2.88889	2
649	0.459459	4	0	0	1	2	0	1	1.61538	0.227513	1	1	0.699	610	761	0.637931	0	2.88889	0
650	0.459459	4.81868	0	0	1	1	0	3	1.61538	0.227513	1	1	0.699	610	612	0.637931	0	2.88889	0
651	0.459459	4	0	0	1	2	0	1	1.61538	0.227513	1	1	1.6	609.9	762	0.637931	0	2.88889	0
652	0.459459	6	0	45	1	2.2233	0	0	1.61538	0.227513	1	1	0.699	1320	4880	0	0	2.88889	0
653	1	6	0	0	1	5	0	1	1.61538	0.227513	1	0	1.2	610	0	0.637931	0	2.88889	0
654	0.459459	5	0	0	0.939279	2.2233	310	3	1.61538	0.227513	1	1	0.8	1275	762	0.637931	0	2.88889	0
655	0.459459	4	0	0	1	2	0	1	1.61538	0	1	1	1.2	1320	611	0.637931	0	2.88889	0
656	0.459459	4	0	0	1	3	0	1.69363	1.61538	0.227513	1	1	0.8	610	1	0.637931	0	2.88889	4
657	0.459459	6	0	60	0.939279	2.2233	0	3	1.61538	0	1	1	0.8	255	270	0.637931	0	2.88889	0
658	0.459459	6	8	0	1	2.2233	0	3	1.61538	0.227513	1	0	0.699	20	0	0.637931	0	2.88889	0
659	0.459459	6	0	0	1	2	0	2	1.61538	0.227513	1	1	0.6	520	0	0.637931	0	2.88889	0
660	0.459459	6	0	45	1	2.2233	0	0	1.61538	0	1	1	0.4	610	300	0.637931	0	2.88889	0
661	0.459459	6	0	45	1	2.2233	0	0	1.61538	0.227513	1	0	0.4	610	0	0	0	2.88889	0
662	0.459459	2	0	0	0.939279	2.2233	600	3	1.61538	0.227513	1	1	0.9	610	3000	0.637931	0	2.88889	4
663	0.459459	6	0	60	0.939279	2.2233	0	3	1.61538	1	1	0	2.801	610	0	0.637931	600	2.88889	0
664	0.459459	1	55	0	0.939279	2.2233	0	1.69363	1.61538	1	1	0	2.3	900	0	0.637931	600	2.88889	0
665	0.459459	4	6	0	0.939279	2.2233	0	1.69363	1.61538	0.227513	1	1	0.6	1320	4880	0.637931	0	2.88889	0
666	0	6	0	0	0.939279	3	0	1.69363	1.61538	0	1	1	1.6	610	4880	0.637931	0	2.88889	2
667	0.459459	4	0	0	1	2	0	1	1.61538	0.227513	1	1	1.2	610	4170	0.637931	0	2.88889	0
668	0.459459	6	0	0	1	2	0	1	1.61538	0.227513	1	1	1.599	1320	4880	0.637931	0	2.88889	0
669	0.459459	4.81868	0	0	1	1	0	3	1.61538	0.227513	1	1	0.3	374.9	762	0.637931	0	2.88889	0
670	0	6	0	0	0.939279	3	0	1.69363	1.61538	0.227513	1	0	0.6	609.9	0	0.637931	0	2.88889	2
671	1	6	0	50	0.939279	2.2233	0	1	1.61538	0	1	1	0.6	1250	4880	0.637931	0	2.88889	0
672	0.459459	4.81868	0	0	1	1	0	3	1.61538	0.227513	1	0	0.4	609.9	0	0.637931	0	2.88889	0
673	0.459459	4	0	0	1	2	0	1	1.61538	0.227513	1	1	0.699	610	4880	0	0	2.88889	0
674	0.459459	4.81868	0	70	0.939279	2.2233	0	3	1.61538	0.227513	1	0	0.799	609.9	0	0.637931	0	2.88889	0
675	0.459459	6	0	0	1	2	0	2	1.61538	0	1	1	0.699	519.9	762	0.637931	0	2.88889	0
676	0.459459	4	0	0	1	2	0	1.69363	1.61538	0.227513	1	1	0.8	610	762	0.637931	0	2.88889	4
677	1	6	0	50	0.939279	2.2233	0	1	1.61538	0.227513	1	1	0.601	1250	4880	0.637931	0	2.88889	0
678	0.459459	4	0	0	1	2	0	1	1.61538	0.227513	1	0	0.4	610	0	0.637931	0	2.88889	0
679	0.459459	4.81868	0	0	0	2	0	3	1.61538	0.227513	1	0	0.3	1320	0	0.637931	0	2.88889	0
680	0.459459	6	0	85	0.939279	2.2233	0	3	1.61538	0.227513	1	0	1	20	0	0.637931	0	2.88889	1
681	0	6	0	0	0.939279	3	0	1.69363	1.61538	0.227513	1	0	1.6	610	0	0.637931	0	2.88889	2
682	0.459459	2	0	0	0.939279	2.2233	600	1.69363	1.61538	0.227513	1	1	2	1320	4880	0.637931	0	2.88889	4
683	0.459459	6	0	45	1	2.2233	0	0	1.61538	0.227513	1	1	0.699	1320	760	0	0	2.88889	0
684	0.459459	1	55	0	0.939279	2.2233	0	1.69363	1.61538	1	1	0	2.3	640	0	0.637931	600	2.88889	0
685	0.459459	4.81868	0	0	0	2	0	3	1.61538	0.227513	1	0	3.2	1320	0	0.637931	0	2.88889	0
686	0.459459	4.81868	0	50	0.939279	2.2233	0	3	1.61538	0.227513	1	0	1.201	610	0	0.637931	0	2.88889	0
687	0.459459	6	0	0	1	2	0	1	1.61538	0.227513	1	1	0.3	1320	4880	1	0	2.88889	0
688	0.459459	4	0	0	1	3	0	1	1.61538	0.227513	1	1	0.699	609.9	762	0.637931	0	2.88889	0
689	0.459459	4	0	0	1	2	0	1.69363	1.61538	0.227513	1	1	0.8	610	4880	0.637931	0	2.88889	4
690	1	6	0	0	1	5	0	1	1.61538	0.227513	1	0	0.7	609.9	0	0.637931	0	2.88889	0
691	0.459459	4	0	0	1	2	0	1	1.61538	0	1	1	0.4	1320	761	0.637931	0	2.88889	0
692	0.459459	4	0	0	1	2	0	1.69363	1.61538	0	1	0	1.6	610	0	0.637931	0	2.88889	4
693	0	6	0	0	0.939279	3	0	1.69363	1.61538	0.227513	1	1	1.6	1220	761	0.637931	0	2.88889	2
694	0.459459	6	0	0	1	2	0	2	1.61538	0.227513	1	1	0.699	1220	4880	0.637931	0	2.88889	0
695	0.459459	4	0	0	1	2	0	1.69363	1.61538	0	1	1	1.599	1525	4170	0.637931	0	2.88889	4
696	0.459459	6	0	0	1	2	0	1	1.61538	0.227513	1	0	1.6	610	0	0.637931	0	2	0
697	0.459459	4	6	0	0.939279	2.2233	0	1.69363	1.61538	0.227513	1	0	0.5	610	0	0.637931	0	2.88889	0
698	0.459459	6	0	0	1	2	0	3	1.61538	0.227513	1	0	0.3	610	0	0.637931	0	2.88889	0
699	0.459459	6	0	0	1	2	0	1	1.61538	0.227513	1	1	0.699	610	4880	1	0	2.88889	0
700	0	6	0	0	0.939279	3	0	1.69363	1.61538	0	1	0	0.6	609.9	0	0.637931	0	2.88889	2
701	0.459459	4	0	0	1	2	0	1	1.61538	0.227513	1	0	0.3	610	0	0.637931	0	2.88889	0
702	0.459459	6	0	60	0.939279	2.2233	0	3	1.61538	0.227513	1	0	0.801	1320	0	0.637931	600	2.88889	0
703	0	6	0	0	0.939279	3	0	1.69363	1.61538	0	1	1	1.6	610	762	0.637931	0	2.88889	2
704	1	6	0	50	0.939279	2.2233	0	1	1.61538	0	1	1	0.451	610	762	0.637931	0	2.88889	0
705	0.459459	4.81868	0	50	0.939279	2.2233	0	3	1.61538	0.227513	1	0	0.601	610	0	0.637931	0	2.88889	0
706	0	6	0	0	0.939279	3	0	1.69363	1.61538	0.227513	1	0	0.6	609.9	0	0.637931	0	2.88889	2
707	0.459459	4	0	0	1	3	0	1.69363	1.61538	0	1	1	1.599	1320	762	0.637931	0	2.88889	4
708	0	6	0	0	0.939279	3	0	1.69363	1.61538	0.227513	1	1	1.6	335	612	0.637931	0	2.88889	2
709	0.459459	6	0	45	1	2.2233	0	0	1.61538	0.227513	1	1	0.3	610	761	0.637931	0	2.88889	0
710	0.459459	6	0	0	1	2	0	1	1.61538	0.227513	1	1	0.3	610	762	1	0	2.88889	0
711	0.459459	4	0	0	1	2	0	1	1.61538	0	1	1	0.4	1320	150	0.637931	0	2.88889	0
712	0.459459	6	0	0	0.939279	2.2233	500	3	1.61538	0.227513	1	0	0.9	1320	0	0.637931	0	2.88889	0
713	0.459459	6	0	70	0.939279	2.2233	0	3	1.61538	0.227513	1	0	0.8	610	0	0.637931	0	2.88889	0
714	0.459459	4	0	0	1	3	0	1.69363	1.61538	0.227513	1	0	0.8	609.9	0	0.637931	0	2.88889	4
715	0.459459	4.81868	0	70	0.939279	2.2233	0	3	1.61538	0.227513	1	0	0.799	609	0	0.637931	0	2.88889	0
716	1	4	0	0	0	2	0	3	1.61538	0.227513	1	0	0.699	609.9	0	0.637931	0	2.88889	0
717	0.459459	6	0	0	1	2	0	1	1.61538	0	1	1	1.6	150	762	0.637931	0	2.88889	0
718	0.459459	6	0	45	1	2.2233	0	0	1.61538	0.227513	1	0	0.7	1320	0	0.637931	0	2.88889	0
719	1	6	0	50	0.939279	2.2233	0	1	1.61538	0.227513	1	1	0.4	1220	762	0.637931	0	2.88889	0
720	1	6	0	85	0.939279	2.2233	0	1	1.61538	0.227513	1	0	0.321	1220	0	0.637931	0	2.88889	1
721	0.459459	5	0	0	0.939279	2.2233	310	3	1.61538	0.227513	1	1	1.6	1274.9	4880	0.637931	0	2.88889	0
722	0.459459	6	0	45	1	2.2233	0	0	1.61538	0.227513	1	1	0.7	610	4880	0.637931	0	2.88889	0
723	0.459459	6	0	0	1	2	0	1	1.61538	0.227513	1	0	1.6	606.9	0	0.637931	0	2.88889	0
724	0.459459	4	0	0	1	2	0	1	1.61538	0	1	1	0.7	609.9	762	0.637931	0	2.88889	0
725	0.459459	6	0	45	1	2.2233	0	0	1.61538	0.227513	1	0	0.699	610	0	0.637931	0	2.88889	0
726	0.459459	4	0	0	1	3	0	1.69363	1.61538	0.227513	1	0	0.8	20	0	0.637931	0	2.88889	4
727	0.459459	1	55	0	0.939279	2.2233	0	1.69363	1.61538	0.227513	1	0	1	900	0	0.637931	0	2.88889	0
728	0.459459	4.81868	0	0	0.939279	2.2233	500	1.69363	1.61538	0.227513	1	1	2	609.9	4880	0.637931	0	2.88889	4
729	0.459459	4	0	0	1	2	0	1	1.61538	0	1	1	1.2	150	612	0.637931	0	2.88889	0
730	0.459459	6	0	60	0.939279	2.2233	0	3	1.61538	0.227513	1	0	0.6	610	0	0.637931	0	2.88889	0
731	0.459459	6	0	85	0.939279	2.2233	0	3	1.61538	0.227513	1	1	1.2	1220	4880	0.637931	0	2.88889	1
732	0.459459	0	70	0	0.939279	2.2233	0	1.69363	1.61538	0.227513	1	1	1.6	1320	762	0.637931	0	2.88889	0
733	0.459459	4.81868	0	50	0.939279	2.2233	0	3	1.61538	0.227513	1	0	1.201	1320	0	0.637931	0	2.88889	0
734	0.459459	4	0	0	1	3	0	1.69363	1.61538	0.227513	1	1	1.6	1525	612	0.637931	0	2.88889	4
735	0.459459	6	0	45	1	2.2233	0	0	1.61538	0.227513	1	1	0.3	150	4880	0.637931	0	2.88889	0
736	0	6	0	0	0.939279	3	0	1.69363	1.61538	0.227513	1	1	0.6	335	1	0.637931	0	2.88889	2
737	0.459459	6	0	0	1	2	0	3	1.61538	0.227513	1	1	1.601	1300	762	0.637931	0	2.88889	0
738	0.459459	4	0	0	1	2	0	1	1.61538	0.227513	1	1	0.3	1320	762	1	0	2.88889	0
739	0.459459	4	0	0	1	3	0	1	1.61538	0.227513	1	1	0.6	609	4880	0.637931	0	2.88889	0
740	0.459459	4	0	0	1	2	0	1	1.61538	0	1	0	0.7	1220	0	0.637931	0	2.88889	0
741	0.459459	4	0	0	1	2	0	1.69363	1.61538	0.227513	1	0	1.599	609.9	0	0.637931	0	2.88889	4
742	0.459459	4.81868	0	0	1	1	0	3	1.61538	0	1	1	0.3	595	4880	0.637931	0	2.88889	0
743	0.459459	4	0	0	0	3	0	3	1.61538	0.227513	1	1	0.7	1320	4880	0.637931	0	2.88889	0
744	0.459459	4	0	0	1	2	0	1	1.61538	0	1	0	1.6	610	0	0.637931	0	2.88889	0
745	0.459459	4	0	0	1	3	0	1	1.61538	0.227513	1	0	0.8	75	0	0.637931	0	2.88889	0
746	0.459459	3	0	0	1	2	0	1.69363	1	0.227513	1	0	0.8	609.9	0	0.637931	0	2.88889	0
747	0.459459	4	0	0	1	2	0	1	1.61538	0	1	1	0.7	150	612	0.637931	0	2.88889	0
748	0.459459	4	0	0	1	2	0	1	1.61538	0.227513	1	1	0.7	150	762	0.637931	0	2.88889	0
749	0	6	0	0	0.939279	3	0	1.69363	1.61538	0.227513	1	1	1.6	1220	762	0.637931	0	2.88889	2
750	0.459459	4.81868	0	70	0.939279	2.2233	0	3	1.61538	1	1	0	2.801	1000	0	0.637931	600	2.88889	0
751	0.459459	4	0	0	0	3	0	3	1.61538	0.227513	1	0	0.6	1320	0	0.637931	0	2.88889	0
752	1	6	0	70	0.939279	2.2233	0	1	1.61538	0.227513	1	0	0.6	610	0	0.637931	0	2.88889	0
753	0.459459	0	70	0	0.939279	2.2233	0	1.69363	1.61538	1	1	1	2.5	610	4880	0.637931	0	2.88889	0
754	1	6	0	0	1	3	0	1	1.61538	0.227513	1	1	1.2	609.9	4170	0.637931	0	2.88889	0
755	0.459459	4	0	0	1	2	0	1	1.61538	0.227513	1	1	0.7	609.9	762	0.637931	0	2.88889	0
756	0.459459	4	0	0	1	2	0	1	1.61538	0	1	1	1.599	610	762	0.637931	0	2.88889	0
757	0.459459	4	0	0	1	3	0	1	1.61538	0.227513	1	1	0.601	609.9	612	0.637931	0	2.88889	0
758	0.459459	4	0	0	1	2	0	1	1.61538	0.227513	1	1	0.699	1320	4880	1	0	2.88889	0
759	0.459459	4	0	0	1	2	0	1	1.61538	0.227513	1	1	1.2	610	4170	0.637931	0	2.88889	0
760	0.459459	4	0	0	1	2	0	1	1.61538	0.227513	1	0	0.4	610	0	0.637931	0	2.88889	0
761	0.459459	6	0	45	1	2.2233	0	0	1.61538	0	1	1	0.7	610	4880	0.637931	0	2.88889	0
762	0.459459	6	0	0	1	2	0	2	1.61538	0	1	1	0.7	1220	762	0.637931	0	2.88889	0
763	0.459459	4	0	0	1	2	0	1	1.61538	0	1	0	0.4	609.9	0	0.637931	0	2.88889	0
764	0.459459	6	0	0	1	2	0	3	1.61538	0	1	1	0.7	1300	4170	0.637931	0	2.88889	0
765	0	6	0	0	0.939279	3	0	1.69363	1.61538	0.227513	1	0	0.8	50	0	0.637931	0	2.88889	2
766	0.459459	1	65	0	0.939279	2.2233	0	1.69363	1.61538	0.227513	1	0	1.1	610	0	0.637931	0	2.88889	0
767	0.459459	4	0	0	1	2	0	1.69363	1.61538	0.227513	1	1	2	1500	4170	0.637931	0	2.88889	4
768	0.459459	4	0	0	1	2	0	1	1.61538	0.227513	1	0	0.7	610	0	0.637931	0	3	0
769	0.459459	5	0	0	0.939279	2.2233	310	3	1.61538	0.227513	1	0	2.5	610	0	0.637931	600	2.88889	0
770	0.459459	4	0	0	1	2	0	1	1.61538	0	1	1	1.2	609.9	4170	0.637931	0	2.88889	0
771	0	6	0	0	0.939279	3	0	1.69363	1.61538	0.227513	1	1	0.6	335	611	0.637931	0	2.88889	2
772	0.459459	4	0	0	1	2	0	1	1.61538	0.227513	1	1	3.2	1300	4880	0.637931	0	2.88889	0
773	0.459459	6	0	0	1	2	0	2	1.61538	0.227513	1	1	0.6	610	4880	0.637931	0	2.88889	0
774	0.459459	6	0	0	1	2	0	3	1.61538	0.227513	1	1	0.7	610	4880	0.637931	0	2.88889	0
775	0.459459	6	0	0	1	2	0	1	1.61538	0.227513	2	0	0.699	610	0	0	0	2.88889	0
776	0.459459	4.81868	0	0	1	1	0	3	1.61538	0.227513	1	1	0.699	374.9	4880	0.637931	0	2.88889	0
777	0.459459	4	0	0	1	3	0	1.69363	1.61538	0	1	1	1.599	1320	4880	0.637931	0	2.88889	4
778	0.459459	6	0	0	1	2	0	1	1.61538	0.227513	1	1	0.3	610	4880	1	0	2.88889	0
779	0.459459	6	0	0	1	2	0	3	1.61538	0.227513	1	1	0.4	610	762	0	0	2.88889	0
780	0.459459	4	0	0	1	2	0	1	1.61538	0	1	1	0.699	375	612	0.637931	0	2.88889	0
781	0.459459	4.81868	0	0	1	1	0	3	1.61538	0.227513	1	0	0.3	20	0	0.637931	0	2.88889	0
782	0.459459	6	0	0	1	2	0	1	1.61538	0	1	0	0.4	610	0	0.637931	0	2.88889	0
783	0.459459	6	0	45	1	2.2233	0	0	1.61538	0	1	1	1.6	610	4880	0.637931	0	2.88889	0
784	0.459459	4	0	0	1	2	0	1	1.61538	0.227513	1	1	1.601	1320	4880	0.637931	0	2.88889	0
785	0.459459	6	0	0	1	2	0	1	1.61538	0.227513	1	0	3.201	609.9	0	0.637931	0	2.88889	0
786	0.459459	1	45	0	0.939279	2.2233	0	1.69363	1.61538	1	1	0	2.3	900	0	0.637931	600	2.88889	0
787	0.459459	4	0	0	1	2	0	1	1.61538	0.227513	1	1	3.2	150	762	0.637931	0	2.88889	0
788	0.459459	3	0	0	1	2	0	1.69363	2	0.227513	1	1	0.8	610	4880	0.637931	0	2.88889	4
789	0	4.81868	0	0	0	1	0	1.69363	1.61538	0.227513	1	0	0.8	250	0	0.637931	0	2.88889	2
790	0.459459	4	0	0	1	2	0	1	1.61538	0.227513	1	1	3.2	1300	4880	0.637931	0	2.88889	0
791	0.459459	1	55	0	0.939279	2.2233	0	1.69363	1.61538	1	1	0	3.2	900	0	0.637931	600	2.88889	0
792	0.459459	4	0	0	1	2	0	1	1.61538	0.227513	1	0	0.9	966	0	0.637931	0	2.88889	0
793	0.459459	6	0	50	0.939279	2.2233	0	3	1.61538	0.227513	1	0	1.001	50	0	1	0	2.88889	0
794	0.459459	4.81868	0	0	1	1	0	3	1.61538	0.227513	1	1	0.699	1300	4880	0.637931	0	2.88889	0
795	0.459459	6	0	0	1	2	0	1	1.61538	0	1	0	0.4	609.9	0	0.637931	0	2.88889	0
796	0.459459	6	0	0	1	2	0	3	1.61538	0	1	1	3.2	610	4880	0.637931	0	2.88889	0
797	0.459459	4	0	0	1	2	0	1.69363	1.61538	0.227513	1	1	1.599	1500	4170	0.637931	0	2.88889	4
