# Supplementary material for: Feature selection based on neighborhood rough sets and Gini index
Source: PeerJ Comput Sci. 2023 Dec 12;9:e1711. doi: 10.7717/peerj-cs.1711 (PMC10773927; doi:10.7717/peerj-cs.1711)
Supplement: Supplemental Information 1 [file peerj-cs-09-1711-s001.zip › upload code/data/autos.xlsx]

## Sheet: Sheet1
	Unnamed: 0	1	2	3	4	5	6	7	8	9	10	11	12	13	14	15	16	17	18	19	20	21	22	23	24	25	class
0	0	122	16	1	0	2	0	1	1	88.6	168.8	64.1	48.8	2548	5	4	130	4	3.47	2.68	9	111	5000	21	27	13495	3
1	1	122	16	1	0	2	0	1	1	88.6	168.8	64.1	48.8	2548	5	4	130	4	3.47	2.68	9	111	5000	21	27	16500	3
2	2	122	16	1	0	2	2	1	1	94.5	171.2	65.5	52.4	2823	6	0	152	4	2.68	3.47	9	154	5000	19	26	16500	1
3	3	164	14	1	0	1	3	0	1	99.8	176.6	66.2	54.3	2337	1	4	109	4	3.19	3.4	10	102	5500	24	30	13950	2
4	4	164	14	1	0	1	3	2	1	99.4	176.6	66.4	54.3	2824	1	3	136	4	3.19	3.4	8	115	5500	18	22	17450	2
5	5	122	14	1	0	2	3	0	1	99.8	177.3	66.3	53.1	2507	1	3	136	4	3.19	3.4	8.5	110	5500	19	25	15250	2
6	6	158	14	1	0	1	3	0	1	105.8	192.7	71.4	55.7	2844	1	3	136	4	3.19	3.4	8.5	110	5500	19	25	17710	1
7	7	122	14	1	0	1	4	0	1	105.8	192.7	71.4	55.7	2954	1	3	136	4	3.19	3.4	8.5	110	5500	19	25	18920	1
8	8	158	14	1	1	1	3	0	1	105.8	192.7	71.4	55.9	3086	1	3	131	4	3.13	3.4	8.3	140	5500	17	20	23875	1
9	9	122	14	1	1	2	2	2	1	99.5	178.2	67.9	52	3053	1	3	131	4	3.13	3.4	7	160	5500	16	22	13207.1	0
10	10	192	10	1	0	2	3	1	1	101.2	176.8	64.8	54.3	2395	1	4	108	4	3.5	2.8	8.8	101	5800	23	29	16430	2
11	11	192	10	1	0	1	3	1	1	101.2	176.8	64.8	54.3	2395	1	4	108	4	3.5	2.8	8.8	101	5800	23	29	16925	0
12	12	188	10	1	0	2	3	1	1	101.2	176.8	64.8	54.3	2710	1	0	164	4	3.31	3.19	9	121	4250	21	28	20970	0
13	13	188	10	1	0	1	3	1	1	101.2	176.8	64.8	54.3	2765	1	0	164	4	3.31	3.19	9	121	4250	21	28	21105	0
14	14	122	10	1	0	1	3	1	1	103.5	189	66.9	55.7	3055	1	0	164	4	3.31	3.19	9	121	4250	20	25	24565	1
15	15	122	10	1	0	1	3	1	1	103.5	189	66.9	55.7	3230	1	0	209	4	3.62	3.39	8	182	5400	16	22	30760	0
16	16	122	10	1	0	2	3	1	1	103.5	193.8	67.9	53.7	3380	1	0	209	4	3.62	3.39	8	182	5400	16	22	41315	0
17	17	122	10	1	0	1	3	1	1	110	197	70.9	56.3	3505	1	0	209	4	3.62	3.39	8	182	5400	15	20	36880	0
18	18	121	8	1	0	2	2	0	1	88.4	141.1	60.3	53.2	1488	4	2	61	6	2.91	3.03	9.5	48	5100	47	53	5151	2
19	19	98	8	1	0	2	2	0	1	94.5	155.9	63.6	52	1874	1	4	90	6	3.03	3.11	9.6	70	5400	38	43	6295	1
20	20	81	8	1	0	1	3	0	1	94.5	158.8	63.6	52	1909	1	4	90	6	3.03	3.11	9.6	70	5400	38	43	6575	0
21	21	118	11	1	0	2	2	0	1	93.7	157.3	63.8	50.8	1876	1	4	90	6	2.97	3.23	9.41	68	5500	37	41	5572	1
22	22	118	11	1	0	2	2	0	1	93.7	157.3	63.8	50.8	1876	1	4	90	6	2.97	3.23	9.4	68	5500	31	38	6377	1
23	23	118	11	1	1	2	2	0	1	93.7	157.3	63.8	50.8	2128	1	4	98	4	3.03	3.39	7.6	102	5500	24	30	7957	1
24	24	148	11	1	0	1	2	0	1	93.7	157.3	63.8	50.6	1967	1	4	90	6	2.97	3.23	9.4	68	5500	31	38	6229	1
25	25	148	11	1	0	1	3	0	1	93.7	157.3	63.8	50.6	1989	1	4	90	6	2.97	3.23	9.4	68	5500	31	38	6692	1
26	26	148	11	1	0	1	3	0	1	93.7	157.3	63.8	50.6	1989	1	4	90	6	2.97	3.23	9.4	68	5500	31	38	7609	1
27	27	148	11	1	1	0	3	0	1	93.7	157.3	63.8	50.6	2191	1	4	98	4	3.03	3.39	7.6	102	5500	24	30	8558	1
28	28	110	11	1	0	1	4	0	1	103.3	174.6	64.6	59.8	2535	1	4	122	6	3.34	3.46	8.5	88	5000	24	30	8921	-1
29	29	145	11	1	1	2	2	0	1	95.9	173.2	66.3	50.2	2811	1	4	156	0	3.6	3.9	7	145	5000	19	24	12964	3
30	30	137	18	1	0	2	2	0	1	86.6	144.6	63.9	50.8	1713	1	4	92	5	2.91	3.41	9.6	58	4800	49	54	6479	2
31	31	137	18	1	0	2	2	0	1	86.6	144.6	63.9	50.8	1819	1	4	92	5	2.91	3.41	9.2	76	6000	31	38	6855	2
32	32	101	18	1	0	2	2	0	1	93.7	150	64	52.6	1837	1	4	79	5	2.91	3.07	10.1	60	5500	38	42	5399	1
33	33	101	18	1	0	2	2	0	1	93.7	150	64	52.6	1940	1	4	92	5	2.91	3.41	9.2	76	6000	30	34	6529	1
34	34	101	18	1	0	2	2	0	1	93.7	150	64	52.6	1956	1	4	92	5	2.91	3.41	9.2	76	6000	30	34	7129	1
35	35	110	18	1	0	1	3	0	1	96.5	163.4	64	54.5	2010	1	4	92	5	2.91	3.41	9.2	76	6000	30	34	7295	0
36	36	78	18	1	0	1	4	0	1	96.5	157.1	63.9	58.3	2024	1	4	92	5	2.92	3.41	9.2	76	6000	30	34	7295	0
37	37	106	18	1	0	2	2	0	1	96.5	167.5	65.2	53.3	2236	1	4	110	5	3.15	3.58	9	86	5800	27	33	7895	0
38	38	106	18	1	0	2	2	0	1	96.5	167.5	65.2	53.3	2289	1	4	110	5	3.15	3.58	9	86	5800	27	33	9095	0
39	39	85	18	1	0	1	3	0	1	96.5	175.4	65.2	54.1	2304	1	4	110	5	3.15	3.58	9	86	5800	27	33	8845	0
40	40	85	18	1	0	1	3	0	1	96.5	175.4	62.5	54.1	2372	1	4	110	5	3.15	3.58	9	86	5800	27	33	10295	0
41	41	85	18	1	0	1	3	0	1	96.5	175.4	65.2	54.1	2465	1	4	110	4	3.15	3.58	9	101	5800	24	28	12945	0
42	42	107	18	1	0	2	3	0	1	96.5	169.1	66	51	2293	1	4	110	6	3.15	3.58	9.1	100	5500	25	31	10345	1
43	43	122	1	1	0	1	3	1	1	94.3	170.7	61.8	53.5	2337	1	4	111	6	3.31	3.23	8.5	78	4800	24	29	6785	0
44	44	122	1	1	0	2	3	0	1	94.5	155.9	63.6	52	1874	1	4	90	6	3.03	3.11	9.6	70	5400	38	43	13207.1	1
45	45	122	1	1	0	1	3	0	1	94.5	155.9	63.6	52	1909	1	4	90	6	3.03	3.11	9.6	70	5400	38	43	13207.1	0
46	46	122	1	1	0	2	2	1	1	96	172.6	65.2	51.4	2734	1	4	119	2	3.43	3.23	9.2	90	5000	24	29	11048	2
47	47	145	3	1	0	1	3	1	1	113	199.6	69.6	52.8	4066	5	0	258	4	3.63	4.17	8.1	176	4750	15	19	32250	0
48	48	122	3	1	0	1	3	1	1	113	199.6	69.6	52.8	4066	5	0	258	4	3.63	4.17	8.1	176	4750	15	19	35550	0
49	49	122	3	1	0	2	3	1	1	102	191.7	70.6	47.8	3950	6	6	326	4	3.54	2.76	11.5	262	5000	13	17	36000	0
50	50	104	6	1	0	2	2	0	1	93.1	159.1	64.2	54.1	1890	1	4	91	6	3.03	3.15	9	68	5000	30	31	5195	1
51	51	104	6	1	0	2	2	0	1	93.1	159.1	64.2	54.1	1900	1	4	91	6	3.03	3.15	9	68	5000	31	38	6095	1
52	52	104	6	1	0	2	2	0	1	93.1	159.1	64.2	54.1	1905	1	4	91	6	3.03	3.15	9	68	5000	31	38	6795	1
53	53	113	6	1	0	1	3	0	1	93.1	166.8	64.2	54.1	1945	1	4	91	6	3.03	3.15	9	68	5000	31	38	6695	1
54	54	113	6	1	0	1	3	0	1	93.1	166.8	64.2	54.1	1950	1	4	91	6	3.08	3.15	9	68	5000	31	38	7395	1
55	55	150	6	1	0	2	2	1	1	95.3	169	65.7	49.6	2380	3	5	70	7	3.32975	3.25542	9.4	101	6000	17	23	10945	3
56	56	150	6	1	0	2	2	1	1	95.3	169	65.7	49.6	2380	3	5	70	7	3.32975	3.25542	9.4	101	6000	17	23	11845	3
57	57	150	6	1	0	2	2	1	1	95.3	169	65.7	49.6	2385	3	5	70	7	3.32975	3.25542	9.4	101	6000	17	23	13645	3
58	58	150	6	1	0	2	2	1	1	95.3	169	65.7	49.6	2500	3	5	80	4	3.32975	3.25542	9.4	135	6000	16	23	15645	3
59	59	129	6	1	0	2	2	0	1	98.8	177.8	66.5	53.7	2385	1	4	122	6	3.39	3.39	8.6	84	4800	26	32	8845	1
60	60	115	6	1	0	1	3	0	1	98.8	177.8	66.5	55.5	2410	1	4	122	6	3.39	3.39	8.6	84	4800	26	32	8495	0
61	61	129	6	1	0	2	2	0	1	98.8	177.8	66.5	53.7	2385	1	4	122	6	3.39	3.39	8.6	84	4800	26	32	10595	1
62	62	115	6	1	0	1	3	0	1	98.8	177.8	66.5	55.5	2410	1	4	122	6	3.39	3.39	8.6	84	4800	26	32	10245	0
63	63	122	6	0	0	0	3	0	1	98.8	177.8	66.5	55.5	2443	1	4	122	3	3.39	3.39	22.7	64	4650	36	42	10795	0
64	64	115	6	1	0	1	2	0	1	98.8	177.8	66.5	55.5	2425	1	4	122	6	3.39	3.39	8.6	84	4800	26	32	11245	0
65	65	118	6	1	0	1	3	1	1	104.9	175	66.1	54.4	2670	1	4	140	4	3.76	3.16	8	120	5000	19	27	18280	0
66	66	122	6	0	0	1	3	1	1	104.9	175	66.1	54.4	2700	1	4	134	3	3.43	3.64	22	72	4200	31	39	18344	0
67	67	93	9	0	1	1	3	1	1	110	190.9	70.3	56.5	3515	1	3	183	3	3.58	3.64	21.5	123	4350	22	25	25552	-1
68	68	93	9	0	1	1	4	1	1	110	190.9	70.3	58.7	3750	1	3	183	3	3.58	3.64	21.5	123	4350	22	25	28248	-1
69	69	93	9	0	1	2	1	1	1	106.7	187.5	70.3	54.9	3495	1	3	183	3	3.58	3.64	21.5	123	4350	22	25	28176	0
70	70	93	9	0	1	1	3	1	1	115.6	202.6	71.7	56.3	3770	1	3	183	3	3.58	3.64	21.5	123	4350	22	25	31600	-1
71	71	122	9	1	0	1	3	1	1	115.6	202.6	71.7	56.5	3740	6	1	234	4	3.46	3.1	8.3	155	4750	16	18	34184	-1
72	72	142	9	1	0	2	0	1	1	96.6	180.3	70.5	50.8	3685	6	1	234	4	3.46	3.1	8.3	155	4750	16	18	35056	3
73	73	122	9	1	0	1	3	1	1	120.9	208.1	71.7	56.7	3900	6	1	308	4	3.8	3.35	8	184	4500	14	16	40960	0
74	74	122	9	1	0	2	1	1	1	112	199.2	72	55.4	3715	6	1	304	4	3.8	3.35	8	184	4500	14	16	45400	1
75	75	122	21	1	1	2	2	1	1	102.7	178.4	68	54.8	2910	1	4	140	4	3.78	3.12	8	175	5000	19	24	16503	1
76	76	161	5	1	0	2	2	0	1	93.7	157.3	64.4	50.8	1918	1	4	92	6	2.97	3.23	9.4	68	5500	37	41	5389	2
77	77	161	5	1	0	2	2	0	1	93.7	157.3	64.4	50.8	1944	1	4	92	6	2.97	3.23	9.4	68	5500	31	38	6189	2
78	78	161	5	1	0	2	2	0	1	93.7	157.3	64.4	50.8	2004	1	4	92	6	2.97	3.23	9.4	68	5500	31	38	6669	2
79	79	161	5	1	1	2	2	0	1	93	157.3	63.8	50.8	2145	1	4	98	1	3.03	3.39	7.6	102	5500	24	30	7689	1
80	80	153	5	1	1	2	2	0	1	96.3	173	65.4	49.4	2370	1	4	110	1	3.17	3.46	7.5	116	5500	23	30	9959	3
81	81	153	5	1	0	2	2	0	1	96.3	173	65.4	49.4	2328	1	4	122	6	3.35	3.46	8.5	88	5000	25	32	8499	3
82	82	122	5	1	1	2	2	0	1	95.9	173.2	66.3	50.2	2833	1	4	156	1	3.58	3.86	7	145	5000	19	24	12629	3
83	83	122	5	1	1	2	2	0	1	95.9	173.2	66.3	50.2	2921	1	4	156	1	3.59	3.86	7	145	5000	19	24	14869	3
84	84	122	5	1	1	2	2	0	1	95.9	173.2	66.3	50.2	2926	1	4	156	1	3.59	3.86	7	145	5000	19	24	14489	3
85	85	125	5	1	0	1	3	0	1	96.3	172.4	65.4	51.6	2365	1	4	122	6	3.35	3.46	8.5	88	5000	25	32	6989	1
86	86	125	5	1	0	1	3	0	1	96.3	172.4	65.4	51.6	2405	1	4	122	6	3.35	3.46	8.5	88	5000	25	32	8189	1
87	87	125	5	1	1	1	3	0	1	96.3	172.4	65.4	51.6	2403	1	4	110	1	3.17	3.46	7.5	116	5500	23	30	9279	1
88	88	137	5	1	0	1	3	0	1	96.3	172.4	65.4	51.6	2403	1	4	110	1	3.17	3.46	7.5	116	5500	23	30	9279	-1
89	89	128	0	1	0	2	3	0	1	94.5	165.3	63.8	54.5	1889	1	4	97	6	3.15	3.29	9.4	69	5200	31	37	5499	1
90	90	128	0	0	0	2	3	0	1	94.5	165.3	63.8	54.5	2017	1	4	103	3	2.99	3.47	21.9	55	4800	45	50	7099	1
91	91	128	0	1	0	2	3	0	1	94.5	165.3	63.8	54.5	1918	1	4	97	6	3.15	3.29	9.4	69	5200	31	37	6649	1
92	92	122	0	1	0	1	3	0	1	94.5	165.3	63.8	54.5	1938	1	4	97	6	3.15	3.29	9.4	69	5200	31	37	6849	1
93	93	103	0	1	0	1	4	0	1	94.5	170.2	63.8	53.5	2024	1	4	97	6	3.15	3.29	9.4	69	5200	31	37	7349	1
94	94	128	0	1	0	2	3	0	1	94.5	165.3	63.8	54.5	1951	1	4	97	6	3.15	3.29	9.4	69	5200	31	37	7299	1
95	95	128	0	1	0	2	2	0	1	94.5	165.6	63.8	53.3	2028	1	4	97	6	3.15	3.29	9.4	69	5200	31	37	7799	1
96	96	122	0	1	0	1	3	0	1	94.5	165.3	63.8	54.5	1971	1	4	97	6	3.15	3.29	9.4	69	5200	31	37	7499	1
97	97	103	0	1	0	1	4	0	1	94.5	170.2	63.8	53.5	2037	1	4	97	6	3.15	3.29	9.4	69	5200	31	37	7999	1
98	98	168	0	1	0	2	1	0	1	95.1	162.4	63.8	53.3	2008	1	4	97	6	3.15	3.29	9.4	69	5200	31	37	8249	2
99	99	106	0	1	0	1	2	0	1	97.2	173.4	65.2	54.7	2324	1	4	120	6	3.33	3.47	8.5	97	5200	27	34	8949	0
100	100	106	0	1	0	1	3	0	1	97.2	173.4	65.2	54.7	2302	1	4	120	6	3.33	3.47	8.5	97	5200	27	34	9549	0
101	101	128	0	1	0	1	3	0	1	100.4	181.7	66.5	55.1	3095	6	0	181	4	3.43	3.27	9	152	5200	17	22	13499	0
102	102	108	0	1	0	1	4	0	1	100.4	184.6	66.5	56.1	3296	6	0	181	4	3.43	3.27	9	152	5200	17	22	14399	0
103	103	108	0	1	0	1	3	0	1	100.4	184.6	66.5	55.1	3060	6	0	181	4	3.43	3.27	9	152	5200	19	25	13499	0
104	104	194	0	1	0	2	2	1	1	91.3	170.7	67.9	49.7	3071	6	0	181	4	3.43	3.27	9	160	5200	19	25	17199	3
105	105	194	0	1	1	2	2	1	1	91.3	170.7	67.9	49.7	3139	6	0	181	4	3.43	3.27	7.8	200	5200	17	23	19699	3
106	106	231	0	1	0	2	2	1	1	99.2	178.5	67.9	49.7	3139	6	0	181	4	3.43	3.27	9	160	5200	19	25	18399	1
107	107	161	20	1	0	1	3	1	1	107.9	186.7	68.4	56.7	3020	4	4	120	4	3.46	3.19	8.4	97	5000	19	24	11900	0
108	108	161	20	0	1	1	3	1	1	107.9	186.7	68.4	56.7	3197	4	4	152	3	3.7	3.52	21	95	4150	28	33	13200	0
109	109	122	20	1	0	1	4	1	1	114.2	198.9	68.4	58.7	3230	4	4	120	4	3.46	3.19	8.4	97	5000	19	24	12440	0
110	110	122	20	0	1	1	4	1	1	114.2	198.9	68.4	58.7	3430	4	4	152	3	3.7	3.52	21	95	4150	25	25	13860	0
111	111	161	20	1	0	1	3	1	1	107.9	186.7	68.4	56.7	3075	4	4	120	4	3.46	2.19	8.4	95	5000	19	24	15580	0
112	112	161	20	0	1	1	3	1	1	107.9	186.7	68.4	56.7	3252	4	4	152	3	3.7	3.52	21	95	4150	28	33	16900	0
113	113	122	20	1	0	1	4	1	1	114.2	198.9	68.4	56.7	3285	4	4	120	4	3.46	2.19	8.4	95	5000	19	24	16695	0
114	114	122	20	0	1	1	4	1	1	114.2	198.9	68.4	58.7	3485	4	4	152	3	3.7	3.52	21	95	4150	25	25	17075	0
115	115	161	20	1	0	1	3	1	1	107.9	186.7	68.4	56.7	3075	4	4	120	4	3.46	3.19	8.4	97	5000	19	24	16630	0
116	116	161	20	0	1	1	3	1	1	107.9	186.7	68.4	56.7	3252	4	4	152	3	3.7	3.52	21	95	4150	28	33	17950	0
117	117	161	20	1	1	1	3	1	1	108	186.7	68.3	56	3130	4	4	134	4	3.61	3.21	7	142	5600	18	24	18150	0
118	118	119	17	1	0	2	2	0	1	93.7	157.3	63.8	50.8	1918	1	4	90	6	2.97	3.23	9.4	68	5500	37	41	5572	1
119	119	119	17	1	1	2	2	0	1	93.7	157.3	63.8	50.8	2128	1	4	98	1	3.03	3.39	7.6	102	5500	24	30	7957	1
120	120	154	17	1	0	1	2	0	1	93.7	157.3	63.8	50.6	1967	1	4	90	6	2.97	3.23	9.4	68	5500	31	38	6229	1
121	121	154	17	1	0	1	3	0	1	93.7	167.3	63.8	50.8	1989	1	4	90	6	2.97	3.23	9.4	68	5500	31	38	6692	1
122	122	154	17	1	0	1	3	0	1	93.7	167.3	63.8	50.8	2191	1	4	98	6	2.97	3.23	9.4	68	5500	31	38	7609	1
123	123	74	17	1	0	1	4	0	1	103.3	174.6	64.6	59.8	2535	1	4	122	6	3.35	3.46	8.5	88	5000	24	30	8921	-1
124	124	122	17	1	1	2	2	1	1	95.9	173.2	66.3	50.2	2818	1	4	156	1	3.59	3.86	7	145	5000	19	24	12764	3
125	125	186	19	1	0	2	2	1	1	94.5	168.9	68.3	50.2	2778	1	4	151	4	3.94	3.11	9.5	143	5500	19	27	22018	3
126	126	122	19	1	0	2	1	1	0	89.5	168.9	65	51.6	2756	0	0	194	4	3.74	2.9	9.5	207	5900	17	25	32528	3
127	127	122	19	1	0	2	1	1	0	89.5	168.9	65	51.6	2756	0	0	194	4	3.74	2.9	9.5	207	5900	17	25	34028	3
128	128	122	19	1	0	2	0	1	0	89.5	168.9	65	51.6	2800	0	0	194	4	3.74	2.9	9.5	207	5900	17	25	37028	3
129	129	122	19	1	0	2	2	1	1	98.4	175.7	72.3	50.5	3366	2	1	203	4	3.94	3.11	10	288	5750	17	28	13207.1	1
130	130	122	12	1	0	1	4	0	1	96.1	181.5	66.5	55.2	2579	1	4	132	4	3.46	3.9	8.7	104.256	5125.37	23	31	9295	0
131	131	122	12	1	0	2	2	0	1	96.1	176.8	66.6	50.5	2460	1	4	132	4	3.46	3.9	8.7	104.256	5125.37	23	31	9895	2
132	132	150	7	1	0	2	2	0	1	99.1	186.6	66.5	56.1	2658	1	4	121	4	3.54	3.07	9.31	110	5250	21	28	11850	3
133	133	104	7	1	0	1	3	0	1	99.1	186.6	66.5	56.1	2695	1	4	121	4	3.54	3.07	9.3	110	5250	21	28	12170	2
134	134	150	7	1	0	2	2	0	1	99.1	186.6	66.5	56.1	2707	1	4	121	4	2.54	2.07	9.3	110	5250	21	28	15040	3
135	135	104	7	1	0	1	3	0	1	99.1	186.6	66.5	56.1	2758	1	4	121	4	3.54	3.07	9.3	110	5250	21	28	15510	2
136	136	150	7	1	1	2	2	0	1	99.1	186.6	66.5	56.1	2808	5	4	121	4	3.54	3.07	9	160	5500	19	26	18150	3
137	137	104	7	1	1	1	3	0	1	99.1	186.6	66.5	56.1	2847	5	4	121	4	3.54	3.07	9	160	5500	19	26	18620	2
138	138	83	4	1	0	2	2	0	1	93.7	156.9	63.4	53.7	2050	0	4	97	6	3.62	2.36	9	69	4900	31	36	5118	2
139	139	83	4	1	0	2	2	0	1	93.7	157.9	63.6	53.7	2120	0	4	108	6	3.62	2.64	8.7	73	4400	26	31	7053	2
140	140	83	4	1	0	2	2	2	1	93.3	157.3	63.8	55.7	2240	0	4	108	6	3.62	2.64	8.7	73	4400	26	31	7603	2
141	141	102	4	1	0	1	3	0	1	97.2	172	65.4	52.5	2145	0	4	108	6	3.62	2.64	9.5	82	4800	32	37	7126	0
142	142	102	4	1	0	1	3	0	1	97.2	172	65.4	52.5	2190	0	4	108	6	3.62	2.64	9.5	82	4400	28	33	7775	0
143	143	102	4	1	0	1	3	0	1	97.2	172	65.4	52.5	2340	0	4	108	4	3.62	2.64	9	94	5200	26	32	9960	0
144	144	102	4	1	0	1	3	2	1	97	172	65.4	54.3	2385	0	4	108	6	3.62	2.64	9	82	4800	24	25	9233	0
145	145	102	4	1	1	1	3	2	1	97	172	65.4	54.3	2510	0	4	108	4	3.62	2.64	7.7	111	4800	24	29	11259	0
146	146	89	4	1	0	1	4	0	1	97	173.5	65.4	53	2290	0	4	108	6	3.62	2.64	9	82	4800	28	32	7463	0
147	147	89	4	1	0	1	4	0	1	97	173.5	65.4	53	2455	0	4	108	4	3.62	2.64	9	94	5200	25	31	10198	0
148	148	85	4	1	0	1	4	2	1	96.9	173.6	65.4	54.9	2420	0	4	108	6	3.62	2.64	9	82	4800	23	29	8013	0
149	149	85	4	1	1	1	4	2	1	96.9	173.6	65.4	54.9	2650	0	4	108	4	3.62	2.64	7.7	111	4800	23	23	11694	0
150	150	87	2	1	0	2	2	0	1	95.7	158.7	63.6	54.5	1985	1	4	92	6	3.05	3.03	9	62	4800	35	39	5348	1
151	151	87	2	1	0	2	2	0	1	95.7	158.7	63.6	54.5	2040	1	4	92	6	3.05	3.03	9	62	4800	31	38	6338	1
152	152	74	2	1	0	1	2	0	1	95.7	158.7	63.6	54.5	2015	1	4	92	6	3.05	3.03	9	62	4800	31	38	6488	1
153	153	77	2	1	0	1	4	0	1	95.7	169.7	63.6	59.1	2280	1	4	92	6	3.05	3.03	9	62	4800	31	37	6918	0
154	154	81	2	1	0	1	4	2	1	95.7	169.7	63.6	59.1	2290	1	4	92	6	3.05	3.03	9	62	4800	27	32	7898	0
155	155	91	2	1	0	1	4	2	1	95.7	169.7	63.6	59.1	3110	1	4	92	6	3.05	3.03	9	62	4800	27	32	8778	0
156	156	91	2	1	0	1	3	0	1	95.7	166.3	64.4	53	2081	1	4	98	6	3.19	3.03	9	70	4800	30	37	6938	0
157	157	91	2	1	0	1	2	0	1	95.7	166.3	64.4	52.8	2109	1	4	98	6	3.19	3.03	9	70	4800	30	37	7198	0
158	158	91	2	0	0	1	3	0	1	95.7	166.3	64.4	53	2275	1	4	110	3	3.27	3.35	22.5	56	4500	34	36	7898	0
159	159	91	2	0	0	1	2	0	1	95.7	166.3	64.4	52.8	2275	1	4	110	3	3.27	3.35	22.5	56	4500	38	47	7788	0
160	160	91	2	1	0	1	3	0	1	95.7	166.3	64.4	53	2094	1	4	98	6	3.19	3.03	9	70	4800	38	47	7738	0
161	161	91	2	1	0	1	2	0	1	95.7	166.3	64.4	52.8	2122	1	4	98	6	3.19	3.03	9	70	4800	28	34	8358	0
162	162	91	2	1	0	1	3	0	1	95.7	166.3	64.4	52.8	2140	1	4	98	6	3.19	3.03	9	70	4800	28	34	9258	0
163	163	168	2	1	0	2	3	1	1	94.5	168.7	64	52.6	2169	1	4	98	6	3.19	3.03	9	70	4800	29	34	8058	1
164	164	168	2	1	0	2	2	1	1	94.5	168.7	64	52.6	2204	1	4	98	6	3.19	3.03	9	70	4800	29	34	8238	1
165	165	168	2	1	0	2	3	1	1	94.5	168.7	64	52.6	2265	5	4	98	4	3.24	3.08	9.4	112	6600	26	29	9298	1
166	166	168	2	1	0	2	2	1	1	94.5	168.7	64	52.6	2300	5	4	98	4	3.24	3.08	9.4	112	6600	26	29	9538	1
167	167	134	2	1	0	2	1	1	1	98.4	176.2	65.6	52	2540	1	4	146	4	3.62	3.5	9.3	116	4800	24	30	8449	2
168	168	134	2	1	0	2	1	1	1	98.4	176.2	65.6	52	2536	1	4	146	4	3.62	3.5	9.3	116	4800	24	30	9639	2
169	169	134	2	1	0	2	2	1	1	98.4	176.2	65.6	52	2551	1	4	146	4	3.62	3.5	9.3	116	4800	24	30	9989	2
170	170	134	2	1	0	2	1	1	1	98.4	176.2	65.6	52	2679	1	4	146	4	3.62	3.5	9.3	116	4800	24	30	11199	2
171	171	134	2	1	0	2	2	1	1	98.4	176.2	65.6	52	2714	1	4	146	4	3.62	3.5	9.3	116	4800	24	30	11549	2
172	172	134	2	1	0	2	0	1	1	98.4	176.2	65.6	53	2975	1	4	146	4	3.62	3.5	9.3	116	4800	24	30	17669	2
173	173	65	2	1	0	1	3	0	1	102.4	175.6	66.5	54.9	2326	1	4	122	4	3.31	3.54	8.7	92	4200	29	34	8948	-1
174	174	65	2	0	1	1	3	0	1	102.4	175.6	66.5	54.9	2480	1	4	110	3	3.27	3.35	22.5	73	4500	30	33	10698	-1
175	175	65	2	1	0	1	2	0	1	102.4	175.6	66.5	53.9	2414	1	4	122	4	3.31	3.54	8.7	92	4200	27	32	9988	-1
176	176	65	2	1	0	1	3	0	1	102.4	175.6	66.5	54.9	2414	1	4	122	4	3.31	3.54	8.7	92	4200	27	32	10898	-1
177	177	65	2	1	0	1	2	0	1	102.4	175.6	66.5	53.9	2458	1	4	122	4	3.31	3.54	8.7	92	4200	27	32	11248	-1
178	178	197	2	1	0	2	2	1	1	102.9	183.5	67.7	52	2976	5	0	171	4	3.27	3.35	9.3	161	5200	20	24	16558	3
179	179	197	2	1	0	2	2	1	1	102.9	183.5	67.7	52	3016	5	0	171	4	3.27	3.35	9.3	161	5200	19	24	15998	3
180	180	90	2	1	0	1	3	1	1	104.5	187.8	66.5	54.1	3131	5	0	171	4	3.27	3.35	9.2	156	5200	20	24	15690	-1
181	181	122	2	1	0	1	4	1	1	104.5	187.8	66.5	54.1	3151	5	0	161	4	3.27	3.35	9.2	156	5200	19	24	15750	-1
182	182	122	13	0	0	2	3	0	1	97.3	171.7	65.5	55.7	2261	1	4	97	3	3.01	3.4	23	52	4800	37	46	7775	2
183	183	122	13	1	0	2	3	0	1	97.3	171.7	65.5	55.7	2209	1	4	109	4	3.19	3.4	9	85	5250	27	34	7975	2
184	184	94	13	0	0	1	3	0	1	97.3	171.7	65.5	55.7	2264	1	4	97	3	3.01	3.4	23	52	4800	37	46	7995	2
185	185	94	13	1	0	1	3	0	1	97.3	171.7	65.5	55.7	2212	1	4	109	4	3.19	3.4	9	85	5250	27	34	8195	2
186	186	94	13	1	0	1	3	0	1	97.3	171.7	65.5	55.7	2275	1	4	109	4	3.19	3.4	9	85	5250	27	34	8495	2
187	187	94	13	0	1	1	3	0	1	97.3	171.7	65.5	55.7	2319	1	4	97	3	3.01	3.4	23	68	4500	37	42	9495	2
188	188	94	13	1	0	1	3	0	1	97.3	171.7	65.5	55.7	2300	1	4	109	4	3.19	3.4	10	100	5500	26	32	9995	2
189	189	122	13	1	0	2	0	0	1	94.5	159.3	64.2	55.6	2254	1	4	109	4	3.19	3.4	8.5	90	5500	24	29	11595	3
190	190	256	13	1	0	2	2	0	1	94.5	165.7	64	51.4	2221	1	4	109	4	3.19	3.4	8.5	90	5500	24	29	9980	3
191	191	122	13	1	0	1	3	0	1	100.4	180.2	66.9	55.1	2661	1	3	136	4	3.19	3.4	8.5	110	5500	19	24	13295	0
192	192	122	13	0	1	1	3	0	1	100.4	180.2	66.9	55.1	2579	1	4	97	3	3.01	3.4	23	68	4500	33	38	13845	0
193	193	122	13	1	0	1	4	0	1	100.4	183.1	66.9	55.1	2563	1	4	109	4	3.19	3.4	9	88	5500	25	31	12290	0
194	194	103	15	1	0	1	3	1	1	104.3	188.8	67.2	56.2	2912	1	4	141	4	3.78	3.15	9.5	114	5400	23	28	12940	-2
195	195	74	15	1	0	1	4	1	1	104.3	188.8	67.2	57.5	3034	1	4	141	4	3.78	3.15	9.5	114	5400	23	28	13415	-1
196	196	103	15	1	0	1	3	1	1	104.3	188.8	67.2	56.2	2935	1	4	141	4	3.78	3.15	9.5	114	5400	24	28	15985	-2
197	197	74	15	1	0	1	4	1	1	104.3	188.8	67.2	57.5	3042	1	4	141	4	3.78	3.15	9.5	114	5400	24	28	16515	-1
198	198	103	15	1	1	1	3	1	1	104.3	188.8	67.2	56.2	3045	1	4	130	4	3.62	3.15	7.5	162	5100	17	22	18420	-2
199	199	74	15	1	1	1	4	1	1	104.3	188.8	67.2	57.5	3157	1	4	130	4	3.62	3.15	7.5	162	5100	17	22	18950	-1
200	200	95	15	1	0	1	3	1	1	109.1	188.8	68.9	55.5	2952	1	4	141	4	3.78	3.15	9.5	114	5400	23	28	16845	-1
201	201	95	15	1	1	1	3	1	1	109.1	188.8	68.8	55.5	3049	1	4	141	4	3.78	3.15	8.7	160	5300	19	25	19045	-1
202	202	95	15	1	0	1	3	1	1	109.1	188.8	68.9	55.5	3012	6	0	173	4	3.58	2.87	8.8	134	5500	18	23	21485	-1
203	203	95	15	0	1	1	3	1	1	109.1	188.8	68.9	55.5	3217	1	0	145	3	3.01	3.4	23	106	4800	26	27	22470	-1
204	204	95	15	1	1	1	3	1	1	109.1	188.8	68.9	55.5	3062	1	4	141	4	3.78	3.15	9.5	114	5400	19	25	22625	-1
