# Supplementary material for: Feature selection based on neighborhood rough sets and Gini index
Source: PeerJ Comput Sci. 2023 Dec 12;9:e1711. doi: 10.7717/peerj-cs.1711 (PMC10773927; doi:10.7717/peerj-cs.1711)
Supplement: Supplemental Information 1 [file peerj-cs-09-1711-s001.zip › upload code/data/breast-cancer.xlsx]

## Sheet: Sheet1
	0	1	2	3	4	5	6	7	8	class
0	0	1	0	5	0	0	3	0	2	0
1	0	3	0	7	0	0	2	1	1	0
2	0	3	0	7	0	0	2	0	2	0
3	0	2	1	8	0	0	2	1	4	0
4	0	3	0	0	0	0	2	1	0	0
5	0	2	1	8	0	0	2	0	2	0
6	0	0	0	3	0	0	2	0	2	0
7	0	2	1	7	0	0	1	0	2	0
8	0	3	0	4	0	0	2	0	2	0
9	0	3	0	7	0	0	2	1	4	0
10	0	3	0	0	0	0	3	0	3	0
11	0	0	1	3	0	0	2	0	2	0
12	0	2	2	1	0	0	1	0	1	0
13	0	0	1	3	0	0	3	0	1	0
14	0	3	0	5	0	0	3	0	4	0
15	0	2	2	5	0	0	1	0	2	0
16	0	3	0	8	0	0	2	0	2	0
17	0	0	0	5	0	0	3	0	2	0
18	0	2	1	5	0	0	3	0	2	0
19	0	0	1	5	0	0	1	1	1	0
20	0	0	1	2	0	0	2	0	2	0
21	0	2	1	8	0	0	2	0	2	0
22	0	1	0	3	0	0	2	1	2	0
23	0	0	0	2	0	0	2	0	4	0
24	0	0	0	6	0	0	2	1	4	0
25	0	3	0	3	0	0	2	0	4	0
26	0	0	0	7	0	0	1	0	2	0
27	0	2	1	3	0	0	3	1	4	0
28	0	3	0	2	0	0	2	1	2	0
29	0	2	1	5	0	0	2	0	2	0
30	0	0	1	2	0	0	3	1	4	0
31	0	0	0	8	0	0	2	1	2	0
32	0	0	0	1	0	0	3	0	2	0
33	0	0	1	1	0	0	1	1	4	0
34	0	0	1	1	0	0	1	0	4	0
35	0	1	0	5	0	0	2	0	4	0
36	0	0	1	0	0	0	2	0	3	0
37	0	0	1	8	0	0	1	1	3	0
38	0	3	0	1	0	0	2	0	2	0
39	0	3	0	5	0	0	1	0	2	0
40	0	0	1	7	0	0	1	1	2	0
41	0	2	1	3	0	0	2	0	2	0
42	0	2	1	9	0	0	1	0	3	0
43	0	3	0	1	0	0	2	0	4	0
44	0	0	1	4	0	0	1	1	1	0
45	0	0	1	5	0	0	1	0	4	0
46	0	3	0	3	0	0	2	1	2	0
47	0	0	0	3	0	0	1	1	4	0
48	0	3	0	7	0	0	1	1	1	0
49	0	3	0	7	0	0	1	1	2	0
50	0	0	2	8	0	0	2	0	2	0
51	0	1	0	7	0	0	2	0	0	0
52	0	0	0	8	0	0	1	0	2	0
53	0	5	1	7	0	0	3	0	4	0
54	0	5	1	2	0	0	1	1	4	0
55	0	5	1	2	0	0	1	1	1	0
56	0	0	1	0	0	0	1	1	3	0
57	0	0	1	9	0	0	2	1	1	0
58	0	2	1	5	0	0	1	0	4	0
59	0	2	1	8	0	0	1	1	4	0
60	0	3	0	7	0	0	2	0	3	0
61	0	3	0	1	0	0	1	1	0	0
62	0	0	1	0	0	0	1	0	2	0
63	0	4	0	6	0	0	2	1	1	0
64	0	3	0	3	0	0	1	0	0	0
65	0	3	0	1	0	0	1	1	4	0
66	0	3	0	3	0	0	1	1	0	0
67	0	0	1	7	0	0	3	0	4	0
68	0	0	1	6	0	0	3	0	2	0
69	0	2	1	4	0	0	2	0	2	0
70	0	2	1	1	0	0	1	0	2	0
71	0	3	0	3	0	0	2	1	4	0
72	0	2	1	7	0	0	2	0	4	0
73	0	0	0	8	0	0	2	1	0	0
74	0	1	0	9	0	0	2	0	0	0
75	0	0	1	1	0	0	1	0	2	0
76	0	0	1	1	0	0	2	0	2	0
77	0	1	0	3	0	0	1	0	3	0
78	0	0	0	3	0	0	2	0	2	0
79	0	3	0	3	0	0	2	1	3	0
80	0	0	1	1	0	0	2	1	2	0
81	0	2	1	1	0	0	1	0	4	0
82	0	2	1	8	0	0	2	1	2	0
83	0	0	1	8	0	0	2	1	2	0
84	0	3	0	7	0	0	1	0	0	0
85	0	0	1	6	0	0	3	0	4	0
86	0	2	1	3	0	0	2	1	2	0
87	0	5	1	0	0	0	1	0	0	0
88	0	0	1	7	0	0	3	1	4	0
89	0	3	0	2	0	0	1	1	4	0
90	0	1	0	0	0	0	2	1	3	0
91	0	0	1	7	0	0	3	0	4	0
92	0	0	1	3	0	0	2	1	4	0
93	0	2	1	7	0	0	2	1	4	0
94	0	0	0	1	0	0	1	0	2	0
95	0	3	0	5	0	0	2	1	0	0
96	0	2	1	5	0	0	2	0	4	0
97	0	2	1	8	0	0	2	1	4	0
98	0	3	0	5	0	0	1	0	1	0
99	0	1	0	3	0	0	2	0	2	0
100	0	3	1	7	0	0	3	0	2	0
101	0	0	1	5	0	0	3	1	2	0
102	0	0	0	3	0	0	2	1	0	0
103	0	3	0	7	0	0	2	0	0	0
104	0	3	0	1	0	0	2	1	2	0
105	0	3	0	5	0	0	1	1	4	0
106	0	3	0	7	0	0	2	0	4	0
107	0	1	0	2	0	0	2	1	1	0
108	0	3	0	5	0	0	3	1	1	0
109	0	2	1	5	0	0	1	1	4	0
110	0	0	1	3	0	0	1	0	2	0
111	0	0	1	8	0	0	1	1	3	0
112	0	3	0	7	0	0	2	1	4	0
113	0	3	0	1	0	0	1	1	4	0
114	0	3	0	6	0	0	2	1	1	0
115	0	0	1	7	0	0	2	1	4	0
116	0	1	0	8	0	0	1	0	2	0
117	0	3	1	7	0	0	3	0	4	0
118	0	1	0	1	0	0	1	1	2	0
119	0	2	1	8	0	0	1	0	0	0
120	0	2	1	7	0	0	1	0	2	0
121	0	0	1	8	0	0	2	1	1	0
122	0	0	1	2	0	0	3	0	4	0
123	0	0	1	5	0	0	1	1	2	0
124	0	2	1	1	0	0	1	1	2	0
125	0	5	1	1	0	0	2	0	3	0
126	0	1	0	5	1	1	2	1	1	0
127	0	1	0	3	1	1	2	1	4	1
128	0	0	0	3	0	1	2	0	4	0
129	0	3	0	6	5	1	2	1	4	1
130	0	3	0	6	5	1	2	1	1	1
131	0	3	0	2	6	1	3	1	4	1
132	0	3	0	5	1	0	2	0	4	0
133	0	0	1	2	0	0	3	0	1	0
134	0	2	1	5	0	0	2	0	2	1
135	0	1	0	7	6	0	2	1	3	0
136	0	1	0	2	6	0	3	1	1	1
137	0	3	0	9	0	0	1	0	2	1
138	0	1	0	2	0	0	2	0	2	1
139	0	3	0	5	0	0	2	0	0	0
140	0	0	1	2	6	1	2	0	2	0
141	0	0	0	7	6	1	2	0	2	0
142	0	2	1	1	0	0	1	0	4	0
143	0	3	0	10	0	0	2	0	2	1
144	0	2	1	10	1	1	3	0	3	0
145	0	3	0	3	0	0.201439	2	0	0	1
146	0	2	1	4	0	0	2	1	4	1
147	0	0	0	5	6	1	2	0	2	1
148	0	1	0	7	0	0	3	0	3	0
149	0	0	2	5	0	0	3	1	4	0
150	0	0	1	3	4	1	3	1	4	0
151	0	2	1	5	6	1	3	0	2	0
152	0	0	1	6	4	0	3	0	2	0
153	0	2	1	8	0	0	3	1	4	1
154	0	1	2	8	0	0	3	1	4	0
155	0	2	1	2	6	0	2	1	4	1
156	0	0	1	3	6	1	3	1	4	0
157	0	0	0	5	0	0	1	0	3	0
158	0	0	1	5	0	0	1	1	3	0
159	0	3	0	6	0	0	1	0	2	0
160	0	3	0	3	0	0	3	1	4	1
161	0	3	0	5	6	1	2	1	2	0
162	0	2	1	1	0	0	2	1	4	1
163	0	2	1	3	6	0.201439	1	1	4	1
164	0	2	1	3	6	0.201439	1	1	2	1
165	0	3	0	7	6	0	2	1	4	0
166	0	3	0	7	6	0	2	1	2	0
167	0	3	1	2	4	1	2	1	4	1
168	0	0	0	1	0	0	2	1	4	0
169	0	3	1	5	0	0	2	0	4	1
170	0	1	0	7	6	1	2	1	4	1
171	0	1	0	8	0	0	1	0	2	0
172	0	2	1	5	1	1	2	1	1	0
173	0	0	1	7	6	1	2	1	4	0
174	0	0	0	3	6	1	2	0	2	1
175	0	3	0	5	0	0	2	1	1	1
176	0	3	1	3	0	0	2	0	2	0
177	0	2	1	1	0	0	2	0	2	0
178	0	0	0	3	6	0	2	1	4	1
179	0	3	0	7	0	0	3	1	2	1
180	0	3	0	6	0	1	3	1	4	1
181	0	3	0	6	0	1	3	1	2	1
182	0	3	0	3	0	0	1	1	2	1
183	0	0	1	5	5	0.201439	3	0	4	1
184	0	0	1	5	5	0.201439	3	0	2	1
185	0	3	0	7	1	0	2	1	2	1
186	0	0	1	3	0	0	1	0	0	0
187	0	2	1	8	0	0	2	0	4	1
188	0	3	0	1	0	0	2	1	4	0
189	0	0	1	7	0	1	2	1	4	0
190	0	3	0	8	2	0	3	1	0	1
191	0	3	0	3	0	0	2	0	4	1
192	0	0	1	5	1	1	2	0	2	0
193	0	1	0	1	0	0	2	0	0	0
194	0	0	0	4	0	1	2	1	4	1
195	0	0	1	6	0	0	2	0	4	0
196	0	0	0	1	6	0	1	1	4	0
197	0	3	0	1	0	0	2	0	2	1
198	0	0	1	8	0	1	2	0	3	1
199	0	0	0	3	0	0	1	0	2	0
200	0	2	1	3	0	0	3	1	2	0
201	1	0	0	8	0	0	2	0	2	0
202	1	3	0	2	0	0	1	0	2	0
203	1	0	1	6	0	0	2	0	2	0
204	1	0	0	3	0	0	2	0	1	0
205	1	1	0	0	0	0	2	1	3	0
206	1	0	1	5	0	0	3	0	2.47018	0
207	1	0	0	3	0	0	2	0	1	0
208	1	0	0	5	0	0	3	0	1	0
209	1	3	0	6	0	0	1	1	4	0
210	1	3	0	7	0	0	2	0	2	0
211	1	0	1	7	0	0	2	1	3	0
212	1	3	0	5	0	0	3	1	1	0
213	1	0	0	3	0	0	1	1	4	0
214	1	2	1	2	0	0	2	1	2	0
215	1	3	1	7	0	0	2	1	4	0
216	1	0	1	7	0	0	2	0	4	0
217	1	3	0	8	0	0	2	0	4	0
218	1	2	1	5	0	0	3	1	3	0
219	1	1	0	8	0	0	1	1	2	0
220	1	3	0	3	0	0	3	0	1	0
221	1	1	0	5	0	0	1	1	4	0
222	1	2	1	3	0	0	3	0	0	1
223	1	2	1	7	0	0	3	1	2	0
224	1	1	0	3	6	1	3	0	2	1
225	1	3	1	7	6	0	3	1	2	1
226	1	3	0	5	4	1	3	0	2	0
227	1	0	0	5	0	0	3	1	4	1
228	1	2	1	2	6	1	3	1	2	0
229	1	2	1	10	0	0	1	1	1	1
230	1	0	0	4	5	1	2	1	4	0
231	1	3	0	5	6	0	2	1	4	0
232	1	1	0	5	6	0	3	1	4	1
233	1	5	1	8	5	0.201439	1	0	2	1
234	1	2	1	5	0	0	3	1	4	1
235	1	0	0	3	6	1	3	0	2	1
236	1	3	0	3	0	0	2	1	2	0
237	1	3	0	3	0	0	2	1	2	0
238	1	1	0	6	0	0	3	0	2	0
239	1	3	0	7	6	1	2	1	1	1
240	1	2	1	7	6	0	2	0	2	1
241	1	3	0	8	4	1	3	0	2	0
242	1	0	1	3	1	0	3	0	2	1
243	1	0	1	7	6	1	3	1	1	0
244	1	3	0	5	2	1	3	0	4	1
245	1	1	0	5	5	0	2	1	4	1
246	1	1	0	8	1	1	3	0	2	1
247	1	0	1	5	5	1	3	0	0	1
248	1	2	1	6	1	1	3	0	2	0
249	1	1	0	7	6	1	2	0	2	0
250	1	3	0	3	0	0	3	0	4	0
251	1	3	0	4	0	0	2	1	2	1
252	1	1	0	2	0	0	1	0	4	0
253	1	2	1	4	0	0	3	1	4	0
254	1	3	0	5	0	1	3	1	1	0
255	1	3	0	5	1	1	3	1	4	0
256	1	3	0	5	0	0	1	0	2	1
257	1	3	0	7	6	1	2	0	2	1
258	1	0	1	5	1	1	2	0	0	1
259	1	0	1	5	6	0	3	1	4	0
260	1	2	1	3	6	0	2	1	1	0
261	1	3	1	3	2	1	3	0	0	1
262	1	2	1	3	0	0	3	0	4	0
263	1	0	2	7	0	0.201439	1	0	4	0
264	1	0	2	7	0	0.201439	1	0	2	0
265	1	1	0	6	5	1	3	0	2	0
266	1	3	0	5	6	1	2	0	1	0
267	1	2	1	7	3	1	3	0	2	1
268	1	1	0	6	0	0	3	0	2	0
269	1	3	0	3	0	0	2	0	2	1
270	1	0	1	5	1	1	3	0	0	0
271	1	0	0	3	0	0	3	1	2	1
272	1	3	0	8	0	1	3	1	4	0
273	1	2	1	5	0	1	2	1	1	1
274	1	2	1	5	6	1	2	0	3	1
275	1	3	0	3	5	1	3	1	4	0
276	1	1	0	3	1	1	3	0	0	1
277	1	2	1	1	1	1	3	0	4	1
278	1	0	0	6	4	1	3	1	1	0
279	1	0	1	2	1	1	3	0	2	1
280	1	0	1	2	1	1	3	0	2	1
281	1	1	0	5	0	0	2	0	4	0
282	1	1	0	7	0	0	3	0	4	1
283	1	2	1	7	0	0	1	1	4	0
284	1	3	1	5	6	0	3	0	2	0
285	1	0	1	5	6	0	3	0	2	0
