# Supplementary material for: Feature selection based on neighborhood rough sets and Gini index
Source: PeerJ Comput Sci. 2023 Dec 12;9:e1711. doi: 10.7717/peerj-cs.1711 (PMC10773927; doi:10.7717/peerj-cs.1711)
Supplement: Supplemental Information 1 [file peerj-cs-09-1711-s001.zip › upload code/data/dermatology.xlsx]

## Sheet: Sheet1
	0	1	2	3	4	5	6	7	8	9	10	11	12	13	14	15	16	17	18	19	20	21	22	23	24	25	26	27	28	29	30	31	32	33	class
0	2	2	0	3	0	0	0	0	1	0	0	0	0	0	0	3	2	0	0	0	0	0	0	0	0	0	0	3	0	0	0	1	0	55	2
1	3	3	3	2	1	0	0	0	1	1	1	0	0	1	0	1	2	0	2	2	2	2	2	1	0	0	0	0	0	0	0	1	0	8	1
2	2	1	2	3	1	3	0	3	0	0	0	1	0	0	0	1	2	0	2	0	0	0	0	0	2	0	2	3	2	0	0	2	3	26	3
3	2	2	2	0	0	0	0	0	3	2	0	0	0	3	0	0	2	0	3	2	2	2	2	0	0	3	0	0	0	0	0	3	0	40	1
4	2	3	2	2	2	2	0	2	0	0	0	1	0	0	0	1	2	0	0	0	0	0	0	0	2	2	3	2	3	0	0	2	3	45	3
5	2	3	2	0	0	0	0	0	0	0	0	0	2	1	0	2	2	0	2	0	0	0	1	0	0	0	0	2	0	0	0	1	0	41	2
6	2	1	0	2	0	0	0	0	0	0	0	0	0	0	3	1	3	0	0	0	2	0	0	0	0	0	0	0	0	0	0	2	0	18	5
7	2	2	3	3	3	3	0	2	0	0	0	2	0	0	0	2	3	0	0	0	0	0	0	0	0	2	2	3	2	0	0	3	3	57	3
8	2	2	1	0	2	0	0	0	0	0	0	0	0	0	0	2	1	0	1	0	0	0	0	0	0	0	0	2	0	0	0	2	0	22	4
9	2	2	1	0	1	0	0	0	0	0	0	0	0	0	0	3	2	0	2	0	0	0	0	0	0	0	0	2	0	0	0	2	0	30	4
10	3	3	2	1	1	0	0	0	2	2	1	0	0	0	0	0	3	2	3	2	2	2	1	1	0	0	0	0	0	0	0	1	0	20	1
11	2	2	0	3	0	0	0	0	0	0	0	0	0	2	0	2	2	0	0	0	0	0	1	0	0	0	0	3	0	0	0	1	0	21	2
12	3	3	1	2	0	0	0	0	0	1	0	0	0	2	0	3	1	0	1	0	0	0	0	0	0	0	0	2	0	0	0	1	0	22	2
13	2	3	3	0	0	0	0	0	1	1	1	0	0	1	0	0	2	1	2	1	2	3	0	2	0	0	0	0	0	0	0	2	0	10	1
14	2	2	3	3	0	3	0	2	0	0	0	2	0	0	0	1	1	1	1	0	0	0	0	0	2	0	3	0	3	0	0	1	3	65	3
15	1	1	0	1	3	0	0	0	0	0	0	0	0	0	0	1	1	0	1	0	0	0	0	0	0	0	0	2	0	0	0	2	0	40	4
16	2	2	1	3	0	0	0	0	0	0	0	0	0	2	0	2	1	0	1	0	0	0	0	0	0	0	0	0	0	0	0	1	0	30	2
17	3	3	3	0	0	0	0	0	3	3	1	0	0	2	0	0	2	0	2	3	3	3	2	3	0	3	0	0	0	0	0	2	0	38	1
18	2	1	3	3	3	3	0	0	2	0	0	3	0	0	0	3	2	0	1	0	0	0	0	0	3	0	2	0	3	0	0	2	3	23	3
19	1	1	0	3	0	0	0	0	0	0	0	0	0	0	3	0	3	2	2	0	3	0	0	0	0	0	0	1	0	0	0	2	0	17	5
20	2	1	1	2	0	0	3	0	1	2	0	0	0	1	0	0	1	2	2	0	1	0	1	0	0	0	0	0	0	1	2	1	0	8	6
21	3	2	2	0	0	0	0	0	0	0	0	0	0	2	0	2	2	1	2	0	2	1	2	0	0	0	0	3	0	0	0	2	0	51	2
22	2	2	0	2	0	0	0	0	0	0	0	0	0	0	1	1	3	1	2	0	2	1	0	0	0	0	0	1	0	1	0	2	0	42	5
23	2	2	2	3	2	2	0	2	0	0	0	3	2	0	0	0	2	1	1	0	0	0	0	0	3	0	3	0	2	0	0	2	3	44	3
24	2	0	0	3	0	0	0	0	0	0	0	0	0	0	2	2	2	0	0	0	3	0	0	0	0	0	0	0	0	0	0	2	0	22	5
25	2	1	1	0	1	0	0	0	2	0	0	0	0	0	0	0	2	2	2	2	2	2	1	2	0	2	0	0	0	0	0	2	0	33	1
26	1	1	0	1	0	0	3	0	1	0	0	0	0	1	0	0	1	1	1	0	0	0	0	0	1	0	0	1	0	2	2	1	0	10	6
27	1	2	2	3	0	0	0	0	0	0	0	0	0	0	1	1	2	1	1	0	3	0	0	0	0	0	0	1	0	0	0	3	0	17	5
28	3	2	2	2	0	0	0	0	0	0	0	0	0	2	0	3	3	3	2	0	0	0	0	0	0	0	0	2	0	1	1	2	0	43	2
29	1	1	2	3	2	2	0	3	0	0	0	2	0	0	0	2	2	1	2	0	0	0	0	0	3	0	3	0	3	1	0	2	3	50	3
30	3	2	1	2	0	0	0	0	1	2	0	0	0	1	0	0	2	0	3	2	2	2	1	2	0	2	0	0	0	0	0	1	0	50	1
31	3	2	0	2	0	0	0	0	0	0	0	0	1	2	0	2	1	1	1	0	0	0	1	0	0	0	0	0	0	0	0	1	0	10	2
32	2	3	3	3	3	0	0	0	3	3	0	0	0	0	0	0	3	2	2	3	3	3	1	3	0	0	0	0	0	0	0	1	0	34	1
33	2	2	1	0	0	0	0	0	1	0	1	0	0	2	0	0	2	1	2	2	1	2	0	1	0	0	0	0	0	0	0	0	0	36.2961	1
34	2	1	0	0	2	0	0	0	0	0	0	0	0	0	0	2	1	1	1	0	0	0	0	0	0	0	0	0	0	0	0	0	0	36.2961	4
35	2	2	1	2	0	0	0	0	0	0	0	0	0	2	0	1	0	1	0	0	0	0	0	0	0	0	0	0	0	0	0	0	0	36.2961	2
36	2	1	2	3	2	3	0	2	0	0	1	1	0	0	0	2	1	1	2	0	0	0	0	0	1	0	2	0	2	0	0	0	3	36.2961	3
37	2	1	1	1	0	0	0	0	0	0	0	0	0	1	0	3	2	1	0	0	0	0	2	0	0	0	0	2	0	0	0	1	0	15	2
38	2	1	2	3	2	1	0	2	0	0	0	0	0	0	0	2	2	2	1	0	0	0	0	0	2	0	1	0	3	0	0	2	3	26	3
39	3	3	2	0	0	0	0	0	2	2	1	0	0	1	0	0	2	2	3	2	2	1	0	2	0	0	0	0	0	0	0	1	0	46	1
40	1	1	1	0	0	0	1	0	0	0	0	0	1	1	0	2	1	1	1	0	0	0	0	0	0	0	0	3	0	0	0	1	0	51	2
41	1	1	1	0	0	0	0	0	0	0	0	0	0	1	0	1	1	0	1	0	0	0	0	0	0	0	0	2	0	0	0	2	0	62	4
42	3	2	1	1	0	0	0	0	2	1	0	0	0	0	0	0	2	1	1	1	1	1	0	1	0	0	0	0	0	0	0	1	0	15	1
43	2	1	1	0	0	0	0	0	1	0	0	0	0	1	0	1	1	0	1	0	0	0	0	0	0	0	0	2	0	0	0	2	0	35	2
44	0	1	0	3	0	0	0	0	0	0	0	0	0	0	2	0	2	2	0	0	0	0	0	0	0	0	0	0	0	0	0	1	0	30	5
45	2	1	1	1	1	2	0	1	0	0	0	2	0	0	0	3	2	1	1	0	0	0	0	0	2	0	2	0	2	0	0	3	3	48	3
46	2	1	1	3	3	0	0	0	0	0	0	0	0	0	0	2	2	1	1	0	0	0	0	0	0	0	0	1	0	0	0	2	0	46	4
47	2	1	1	1	0	0	2	0	3	2	0	0	0	1	0	1	1	1	1	0	0	0	0	0	0	0	0	0	0	0	1	1	1	12	6
48	1	2	1	1	0	0	0	0	0	1	0	0	0	0	0	2	1	0	1	0	0	0	0	0	0	0	0	2	0	0	0	0	2	52	2
49	2	0	1	0	0	2	0	1	0	0	0	3	0	0	0	2	2	2	2	0	0	0	0	0	1	0	3	0	2	0	0	2	2	60	3
50	3	1	1	2	2	2	0	0	0	0	0	2	0	0	0	2	1	0	1	0	0	0	0	0	1	0	2	0	3	0	0	2	3	32	3
51	1	1	1	0	2	0	0	0	0	0	0	0	0	1	0	1	1	1	1	0	0	0	0	1	0	0	0	0	1	0	0	1	0	35	4
52	2	2	1	0	0	0	0	0	2	2	0	0	0	1	0	0	2	1	1	1	2	2	1	2	0	0	0	0	0	0	0	1	0	41	1
53	3	1	1	1	1	0	0	0	0	1	1	0	0	0	0	0	1	0	2	2	2	3	0	3	0	0	0	0	0	0	0	2	0	48	1
54	0	1	0	2	0	0	0	0	0	0	0	0	0	0	3	1	2	1	0	0	1	0	0	0	0	0	0	0	0	0	0	3	0	51	5
55	2	2	2	0	0	0	0	0	0	1	0	0	0	0	0	1	2	0	2	1	3	2	0	1	0	0	0	0	0	0	0	1	0	19	1
56	1	1	1	2	0	0	0	0	0	0	0	0	1	1	0	3	1	0	0	0	0	0	0	0	0	0	0	2	0	0	0	2	0	22	2
57	2	1	1	3	0	3	0	1	0	0	0	1	0	0	0	2	2	0	1	0	0	0	0	0	1	0	3	0	1	0	0	2	2	29	3
58	1	1	1	0	0	0	0	0	0	0	0	0	0	0	0	1	1	0	1	0	0	0	0	0	0	1	0	1	0	0	0	1	0	25	4
59	3	3	0	3	0	0	0	0	0	0	0	0	1	1	0	3	1	0	0	0	0	0	0	0	0	0	0	3	0	0	0	2	0	33	2
60	2	2	1	1	0	0	1	0	1	1	1	0	0	0	0	1	2	1	1	1	1	0	0	0	0	0	0	1	0	1	1	1	0	8	6
61	2	1	1	0	0	0	0	0	1	1	1	0	0	1	0	0	2	2	2	2	2	2	0	1	0	1	0	0	0	0	0	1	0	40	1
62	1	1	0	1	0	0	0	0	0	0	0	0	0	0	2	1	3	0	2	0	2	0	0	0	0	0	0	0	0	0	0	1	0	33	5
63	3	3	2	1	1	0	0	0	2	2	1	0	0	0	0	0	3	2	3	2	2	2	1	1	0	0	0	0	0	0	0	1	0	42	1
64	2	2	0	3	0	0	0	0	0	0	0	0	0	2	0	3	1	0	1	0	0	0	0	0	0	0	0	2	0	0	0	2	0	36	2
65	3	2	2	2	0	2	0	1	0	0	0	2	0	0	0	1	1	1	1	0	0	0	0	0	2	0	2	0	2	0	0	1	3	60	3
66	2	2	2	0	0	0	0	0	2	2	0	0	0	1	0	0	2	0	2	3	3	3	1	3	0	3	0	0	0	0	0	3	0	36	1
67	1	1	0	1	3	0	0	0	0	0	0	0	0	0	0	1	1	0	1	0	0	0	0	0	0	0	0	2	0	0	0	2	0	21	4
68	3	3	3	2	0	0	0	0	0	0	0	0	0	0	3	2	2	2	2	0	2	0	0	0	0	0	0	0	0	0	0	3	0	40	5
69	3	3	3	0	1	0	0	0	2	0	0	0	0	0	0	1	1	2	2	2	2	2	0	0	0	0	0	0	0	0	0	2	0	21	1
70	2	2	2	1	0	0	0	0	0	0	0	0	0	1	0	1	2	0	0	0	0	0	0	0	0	0	0	2	0	0	0	1	0	34	2
71	2	1	2	0	0	0	3	0	3	0	0	0	0	0	0	2	2	1	2	0	0	0	0	0	0	0	0	0	0	3	3	0	0	13	6
72	1	1	1	1	1	0	0	1	0	0	0	2	0	0	0	3	1	0	1	0	0	0	0	0	2	0	2	0	2	0	0	2	3	52	3
73	1	1	1	1	0	0	0	0	0	0	0	0	0	0	1	1	1	1	2	0	1	0	0	0	0	0	0	0	0	0	0	2	0	48	5
74	2	1	2	2	1	0	0	0	0	0	0	0	0	0	0	2	0	0	1	0	0	0	0	0	0	0	0	2	0	0	0	1	0	17	4
75	3	2	1	2	0	0	0	0	0	0	0	0	0	2	0	2	1	0	2	0	0	0	0	0	0	0	0	2	0	0	0	2	0	25	2
76	2	2	2	1	0	0	0	0	0	0	0	0	0	2	0	1	2	0	3	0	0	0	0	0	0	0	0	3	0	0	0	0	0	33	2
77	2	1	2	2	2	0	0	0	0	0	0	0	1	2	0	2	2	2	2	2	2	1	1	1	0	0	0	0	0	0	0	3	0	62	1
78	0	0	0	0	0	0	0	3	0	0	0	1	0	0	0	3	1	1	1	0	0	0	0	0	2	0	3	3	3	0	0	3	3	52	3
79	2	2	1	2	0	0	0	0	0	0	0	0	0	0	2	1	1	1	1	0	0	0	0	0	0	0	0	0	0	0	0	1	0	27	5
80	3	2	2	2	2	0	0	0	0	0	0	0	0	1	0	0	2	1	1	1	2	1	1	1	0	0	0	0	0	0	0	2	0	40	1
81	3	2	2	2	0	0	0	0	0	0	0	0	0	3	0	2	2	0	3	0	0	0	0	0	0	0	0	2	0	0	0	1	0	31	2
82	2	1	1	2	0	0	0	0	0	0	0	0	0	2	0	3	2	0	2	0	0	0	0	0	0	0	0	3	0	0	0	3	0	27	2
83	3	2	2	1	0	0	0	0	0	0	0	0	0	1	0	2	1	0	2	0	0	0	0	0	0	0	0	2	0	0	0	2	0	10	2
84	1	1	2	3	0	0	0	0	0	0	0	0	0	0	3	1	1	1	1	0	0	0	0	0	0	0	0	0	0	0	0	1	0	55	5
85	2	2	2	3	3	0	0	0	0	2	0	0	1	2	0	1	1	1	1	1	1	1	1	2	0	0	0	0	0	0	0	2	0	30	1
86	3	3	2	2	1	0	0	0	0	1	0	0	2	2	0	1	2	1	1	1	2	1	2	1	0	0	0	0	0	0	0	2	0	42	1
87	2	1	2	1	1	0	0	2	0	0	0	2	0	0	0	2	2	0	2	0	0	0	0	0	3	0	3	0	3	0	0	3	3	48	3
88	0	1	2	1	1	0	1	0	2	3	0	0	0	1	0	0	3	1	2	3	3	3	1	1	0	0	0	0	0	0	0	2	0	22	1
89	1	1	1	0	2	0	0	0	0	0	0	0	0	1	0	1	1	0	1	0	0	0	0	0	0	0	0	2	0	0	0	1	0	31	4
90	3	2	1	3	0	0	0	0	0	0	1	0	1	2	0	3	2	0	1	0	1	0	0	0	0	0	0	3	0	0	0	1	0	50	2
91	2	1	0	2	0	0	0	0	0	0	0	0	1	1	0	2	0	0	0	0	0	0	0	0	0	0	0	0	0	0	0	2	0	43	2
92	1	1	1	3	0	0	1	0	0	0	0	0	0	0	2	1	3	1	1	0	2	0	0	0	0	0	0	1	0	0	0	2	0	30	5
93	3	3	3	3	3	0	0	0	3	3	1	0	0	1	0	0	2	1	2	2	2	2	2	2	0	1	0	0	0	0	0	2	0	42	1
94	2	1	1	3	2	2	0	2	0	0	0	2	0	0	0	2	2	0	1	0	0	0	0	0	2	0	3	0	2	0	0	3	3	22	3
95	2	1	0	2	2	0	0	0	0	0	0	0	0	0	0	3	1	1	1	0	0	0	0	0	0	1	0	2	0	0	0	1	0	18	4
96	2	2	1	2	0	0	0	0	0	0	0	0	0	1	0	3	2	0	1	0	0	0	0	0	0	0	0	3	0	0	0	2	0	35	2
97	1	1	1	0	0	0	0	0	0	0	0	0	0	0	3	0	2	0	0	0	3	0	0	0	0	0	0	0	0	0	0	1	0	60	5
98	2	2	2	2	2	0	0	0	2	1	0	0	0	0	0	2	0	2	2	2	2	2	1	1	0	0	0	0	0	0	0	1	0	28	1
99	2	2	1	0	0	0	2	0	2	0	1	0	0	0	0	1	1	1	1	0	0	0	0	0	0	0	0	0	0	1	1	1	0	13	6
100	2	2	1	1	0	0	0	0	1	0	0	0	1	1	0	2	2	1	1	0	1	0	1	0	0	0	0	2	0	0	0	1	0	20	2
101	1	1	2	0	0	0	0	0	0	0	0	0	0	0	3	0	2	0	0	0	2	0	0	0	0	0	0	0	0	0	0	1	0	64	5
102	3	3	3	2	2	0	0	0	2	2	0	0	0	1	0	0	1	0	1	1	1	1	1	1	0	2	0	0	0	0	0	3	0	43	1
103	2	3	1	2	0	0	0	0	0	0	0	0	1	0	0	3	2	0	2	0	2	0	0	0	0	0	0	2	0	0	0	1	0	20	2
104	1	2	2	1	0	0	0	0	0	0	0	0	2	0	0	2	3	0	1	0	1	0	0	0	0	0	0	1	0	0	0	2	0	34	2
105	2	2	2	2	2	0	0	0	2	2	1	0	0	1	0	0	2	1	2	2	2	1	0	2	0	0	1	0	0	0	0	1	0	39	1
106	1	1	0	1	1	0	0	0	0	0	0	0	0	0	0	2	0	0	1	0	0	0	0	0	0	0	0	2	0	0	0	2	0	60	4
107	1	1	1	1	1	0	0	0	1	1	0	0	0	2	0	0	1	2	1	1	1	2	0	3	0	0	0	0	0	0	0	2	0	38	1
108	2	2	3	2	1	3	0	2	0	0	0	2	0	0	0	2	3	0	0	0	0	0	0	0	2	0	3	0	2	0	0	2	3	44	3
109	3	2	1	2	2	0	0	0	2	2	0	0	0	1	0	0	2	3	2	2	2	3	0	3	0	0	0	0	0	0	0	3	1	36	1
110	2	2	2	3	2	0	0	0	3	3	0	0	0	1	0	0	2	0	2	2	2	2	2	2	0	1	0	0	0	0	0	2	0	41	1
111	2	2	2	3	2	2	0	2	0	0	0	3	0	0	0	3	2	0	1	0	0	0	0	0	2	0	3	2	3	0	0	3	3	18	3
112	1	1	2	0	0	0	0	0	0	0	0	0	0	0	3	0	2	0	0	0	2	0	0	0	0	0	0	0	0	0	0	2	0	39	5
113	2	2	3	2	3	3	0	3	0	0	0	2	0	0	0	2	3	0	2	0	0	0	0	0	3	0	2	2	2	0	0	2	2	40	3
114	1	1	1	2	2	2	0	2	0	0	0	2	0	0	0	2	2	0	1	0	0	0	0	0	2	0	2	0	2	0	0	3	3	47	3
115	2	2	2	3	0	0	1	0	0	0	0	0	0	0	3	1	2	2	2	0	2	0	0	0	0	0	0	0	0	0	0	1	0	16	5
116	2	2	1	2	0	0	0	0	0	0	0	0	0	1	0	2	2	0	2	0	0	0	0	0	0	0	0	2	0	0	0	2	0	27	2
117	2	2	3	2	2	2	0	3	0	0	0	2	0	0	2	2	2	0	1	0	0	0	0	0	2	0	3	3	2	0	0	2	2	52	3
118	2	2	0	2	2	0	0	0	0	0	0	0	0	0	0	3	0	0	2	0	0	0	0	0	0	0	0	3	0	0	0	2	0	25	4
119	1	1	1	1	1	0	0	0	2	2	0	0	0	2	0	0	2	1	1	2	2	1	0	2	0	0	0	0	0	0	0	0	2	0	1
120	3	3	2	2	0	0	0	0	0	0	0	0	0	0	0	0	2	0	2	0	1	0	0	0	0	0	0	3	0	0	0	2	0	33	2
121	2	2	2	1	0	0	2	0	0	0	0	0	0	0	3	1	3	2	2	0	2	0	0	0	0	0	0	0	0	0	0	2	0	46	5
122	1	1	2	0	0	0	3	0	3	0	1	0	0	0	0	2	1	1	1	1	0	0	0	0	0	0	0	0	0	2	2	2	0	7	6
123	2	3	3	3	3	0	0	0	2	1	0	0	0	0	0	2	2	1	3	3	3	3	0	0	0	0	0	0	0	0	0	2	0	30	1
124	3	2	2	2	2	0	0	0	0	3	0	0	0	2	0	0	3	1	3	3	3	2	0	1	0	0	0	0	0	0	0	2	0	29	1
125	2	2	1	1	0	0	0	0	0	0	0	0	0	1	0	2	3	0	2	0	0	0	0	0	0	0	0	2	0	0	0	1	0	23	2
126	2	2	2	0	0	0	2	0	2	0	0	0	0	0	0	2	2	2	2	0	0	0	0	0	0	0	0	0	0	2	2	2	0	8	6
127	2	2	2	2	3	2	0	3	0	0	0	3	0	0	0	3	2	0	1	0	0	0	0	0	2	0	3	0	3	0	0	3	3	44	3
128	1	1	0	0	0	0	0	0	0	0	0	0	0	0	2	0	3	0	0	0	2	0	0	0	0	0	0	0	0	0	0	1	0	17	5
129	2	1	0	2	2	0	0	0	0	0	0	0	0	0	0	2	1	1	1	0	0	0	0	0	0	0	0	2	0	0	0	1	0	16	4
130	1	1	2	2	2	0	2	0	1	2	0	0	0	1	0	0	2	1	2	3	3	3	2	2	0	0	0	0	0	0	0	2	0	55	1
131	2	2	2	3	2	0	0	0	1	1	0	0	0	1	0	0	1	1	1	1	1	1	1	1	0	2	0	0	0	0	0	3	0	40	1
132	3	2	2	1	3	3	0	3	0	0	0	3	0	0	0	3	2	0	3	0	0	0	0	0	2	0	3	3	3	0	0	2	2	34	3
133	2	2	1	0	0	0	0	0	0	0	0	0	0	0	2	0	3	0	0	0	2	0	0	0	0	0	0	0	0	0	0	3	0	29	5
134	3	2	2	0	0	0	0	0	0	0	0	0	0	0	1	0	2	0	0	0	1	0	0	0	0	0	0	0	0	0	0	2	0	34	5
135	1	1	1	1	1	0	1	0	2	3	0	0	0	1	0	0	2	2	1	2	2	2	2	2	0	0	0	0	0	0	0	3	0	25	1
136	2	2	0	2	1	0	0	0	0	0	0	0	0	0	0	2	0	0	2	0	0	0	0	0	0	0	0	3	0	0	0	3	0	70	4
137	3	3	2	1	0	0	0	0	0	0	0	0	2	0	0	2	3	0	2	0	2	0	0	0	0	0	0	2	0	0	0	1	0	37	2
138	2	3	2	3	3	3	0	2	0	0	0	3	0	0	0	3	2	0	3	0	0	0	0	0	3	0	2	2	2	0	0	2	2	41	3
139	3	3	3	3	2	0	0	0	0	0	0	0	0	1	0	0	2	1	1	1	2	1	1	2	0	0	0	0	0	0	0	2	0	32	1
140	2	2	1	2	2	0	0	0	0	0	0	0	0	1	0	1	2	0	1	0	0	0	0	0	0	0	0	2	0	0	0	2	0	20	2
141	2	3	1	2	1	0	0	0	0	0	0	0	0	2	0	0	1	0	0	2	1	2	2	0	0	0	0	0	0	0	0	2	0	19	1
142	3	2	2	3	2	0	0	0	0	2	0	0	0	2	0	2	2	1	2	3	3	3	3	1	0	0	0	0	0	0	0	3	0	61	1
143	2	1	1	3	2	2	0	2	0	0	0	0	0	0	2	3	0	2	0	0	0	0	0	3	0	2	0	2	2	0	0	3	2	27	3
144	1	1	2	3	2	3	0	3	0	0	0	2	0	0	0	2	2	0	2	0	0	0	0	0	2	0	3	2	3	0	0	2	3	36	3
145	2	2	3	3	1	2	0	2	0	0	0	1	0	0	0	3	3	0	2	0	0	0	0	0	3	0	2	1	2	0	0	2	3	40	3
146	3	2	0	3	0	0	0	0	0	0	0	0	1	1	0	3	2	0	1	0	0	0	0	0	0	0	0	3	0	0	0	2	0	52	2
147	1	1	0	3	0	0	0	0	0	0	0	0	1	0	2	0	3	0	1	0	2	0	0	0	0	0	0	0	0	0	0	1	0	27	5
148	2	2	2	0	2	0	0	0	0	0	0	0	0	0	0	2	2	0	2	0	0	0	0	0	0	0	0	2	0	0	0	1	0	30	4
149	2	3	0	2	0	0	0	0	0	0	0	0	0	0	0	3	2	0	0	0	0	0	0	0	0	0	0	2	0	0	0	1	0	45	2
150	1	2	0	3	0	0	0	0	0	0	0	0	0	0	0	2	2	0	0	0	0	0	0	0	0	0	0	2	0	0	0	2	0	34	2
151	2	3	2	1	0	0	0	0	1	2	1	0	0	1	0	2	1	0	1	2	2	1	1	0	0	0	0	0	0	0	0	2	0	27	1
152	3	3	2	2	0	0	0	0	2	0	0	0	0	1	0	2	1	0	2	1	1	1	1	0	0	0	0	0	0	0	0	2	0	46	1
153	2	2	2	0	0	0	0	0	1	0	0	0	0	2	0	1	3	0	1	2	2	1	0	0	0	0	0	0	0	0	0	1	0	52	1
154	1	0	1	2	0	0	0	0	0	0	0	0	0	0	3	0	3	1	0	0	2	0	0	0	0	0	0	0	0	0	0	1	0	28	5
155	2	1	1	1	0	2	0	2	0	0	0	2	0	0	0	2	2	0	2	0	0	0	0	0	1	0	2	2	2	0	0	3	3	40	3
156	2	3	0	2	0	0	0	0	0	0	0	0	0	0	0	3	3	0	0	0	0	0	0	0	0	0	0	2	0	0	0	1	0	55	2
157	3	3	2	2	0	3	0	2	0	0	0	2	0	0	0	2	2	0	2	0	0	0	0	0	2	0	2	3	3	0	0	2	3	32	3
158	2	2	1	2	0	0	0	0	0	0	0	0	0	0	0	2	1	0	0	0	0	0	0	0	0	0	0	2	0	0	0	1	0	33	2
159	3	2	2	1	0	0	0	0	0	0	0	0	0	0	0	1	2	0	0	0	0	0	0	0	0	0	0	3	0	0	0	2	0	47	2
160	2	1	2	0	2	0	0	0	0	0	0	0	0	0	0	2	2	0	1	0	0	0	0	0	0	0	0	2	0	0	0	1	0	35	4
161	2	1	1	2	0	0	0	0	0	0	0	0	0	0	0	2	1	0	0	0	0	0	0	0	0	0	0	2	0	0	0	3	0	61	2
162	3	2	2	2	0	2	0	2	0	0	0	2	0	0	0	2	2	0	2	0	0	0	0	0	2	0	1	1	1	0	0	2	2	22	3
163	2	2	0	0	0	0	2	0	1	1	1	0	0	0	0	2	2	0	1	0	0	0	0	0	0	0	0	1	0	1	2	1	0	10	6
164	3	2	0	2	0	0	0	0	0	0	0	0	0	1	0	2	2	0	1	0	0	0	0	0	0	0	0	2	0	0	0	0	0	20	2
165	3	2	2	3	1	0	0	0	1	1	1	0	0	2	0	0	2	0	2	2	3	2	1	1	0	0	0	0	0	0	0	1	0	55	1
166	2	3	2	2	1	0	0	0	2	2	0	0	0	2	0	0	2	0	3	3	3	2	2	2	0	0	0	0	0	0	0	2	0	67	1
167	2	2	3	3	1	2	0	2	0	0	0	2	0	0	0	3	2	0	2	0	0	0	0	0	2	0	2	0	0	0	0	2	3	51	3
168	2	2	2	0	2	0	0	0	0	0	0	0	0	0	0	2	1	0	1	0	0	0	0	0	0	1	0	2	0	0	0	1	0	20	4
169	2	2	3	3	1	3	0	2	0	0	0	3	0	0	0	2	3	0	2	0	0	0	0	0	2	0	3	2	2	0	0	3	3	22	3
170	1	1	2	3	1	2	0	2	0	0	0	1	0	0	0	1	3	0	1	0	0	0	0	0	1	0	2	2	3	0	0	2	3	45	3
171	2	3	2	0	0	0	0	0	2	2	0	0	0	2	0	0	2	0	2	3	2	1	3	0	0	2	0	0	0	0	0	2	0	55	1
172	3	2	3	0	0	0	0	0	3	0	0	0	0	3	0	0	1	0	1	2	2	0	2	0	0	3	0	0	0	0	0	1	0	56	1
173	3	3	3	0	0	0	0	0	2	0	0	0	0	2	0	0	2	0	2	2	3	0	3	0	0	2	0	0	0	0	0	2	0	18	1
174	3	2	2	2	0	2	0	2	0	0	0	2	0	0	0	2	3	0	3	0	0	0	0	0	2	0	2	3	2	0	0	2	3	40	3
175	2	2	2	0	0	0	0	0	3	2	0	0	0	2	0	0	2	0	2	2	3	2	3	0	0	2	0	0	0	0	0	3	0	30	1
176	3	2	3	0	0	0	0	0	2	2	0	0	0	2	0	0	3	0	2	2	2	3	3	0	0	2	0	0	0	0	0	2	0	33	1
177	2	2	0	3	0	0	0	0	0	0	0	0	0	2	0	3	3	0	0	0	0	0	0	0	0	0	0	2	0	0	0	2	0	40	2
178	1	2	2	2	0	3	0	2	0	0	0	2	0	0	0	3	2	0	2	0	0	0	0	0	3	0	2	2	2	0	0	2	2	42	3
179	2	2	2	2	0	2	0	3	0	0	0	3	0	0	0	3	3	0	3	0	0	0	0	0	3	0	3	3	3	0	0	2	2	36	3
180	2	3	2	0	0	0	0	0	2	0	0	0	0	3	0	0	3	0	2	2	2	0	2	0	0	0	0	0	0	0	0	2	0	27	1
181	3	2	2	0	0	0	0	0	0	0	0	0	0	2	0	0	2	0	1	0	2	2	0	0	0	0	0	0	0	0	0	2	0	56	1
182	1	3	1	0	0	0	0	0	0	0	0	0	0	2	0	0	2	0	2	0	3	3	0	0	0	0	0	0	0	0	0	3	0	60	1
183	2	2	2	0	0	0	0	0	0	0	0	0	0	3	0	0	3	0	3	0	3	3	0	0	0	0	0	0	0	0	0	2	0	20	1
184	2	2	1	0	0	0	3	0	2	0	1	0	0	0	0	2	2	1	2	0	0	0	0	0	0	0	0	2	0	3	3	2	0	7	6
185	2	2	0	2	0	0	0	0	0	0	0	0	0	1	0	3	2	0	0	0	0	0	0	0	0	0	0	3	0	0	0	1	0	30	2
186	3	2	0	3	0	0	0	0	0	0	0	0	0	2	0	2	2	0	0	0	0	0	0	0	0	0	0	2	0	0	0	2	0	19	2
187	2	3	0	2	0	0	0	0	0	0	0	0	0	2	0	3	3	0	0	0	0	0	0	0	0	0	0	2	0	0	0	2	0	52	2
188	3	2	0	2	0	0	0	0	0	0	1	0	0	2	0	2	2	0	0	0	0	0	0	0	0	0	0	3	0	0	0	3	0	55	2
189	2	2	2	0	0	0	0	0	3	0	0	0	0	2	0	0	2	0	2	2	2	0	2	0	0	2	0	0	0	0	0	2	0	23	1
190	2	1	2	3	1	2	0	2	0	0	0	2	0	0	0	1	3	0	2	0	0	0	0	0	2	0	2	0	3	0	0	3	2	50	3
191	2	3	3	3	0	3	0	3	0	0	0	2	0	0	0	2	1	0	2	0	0	0	0	0	2	0	2	0	3	0	0	2	2	38	3
192	3	2	2	2	0	2	0	0	0	0	0	2	0	0	0	3	2	0	3	0	0	0	0	0	2	0	3	0	2	0	0	3	3	25	3
193	2	2	2	0	0	0	0	0	2	2	1	0	0	2	0	0	2	0	3	3	2	2	2	1	0	2	0	0	0	0	0	2	0	18	1
194	3	2	2	0	0	0	0	0	3	3	1	0	0	3	0	0	3	0	2	3	2	3	2	0	0	3	0	0	0	0	0	2	0	35	1
195	2	2	1	2	0	0	0	0	0	0	0	0	1	1	0	2	2	0	1	0	0	0	1	0	0	0	0	3	0	0	0	2	0	22	2
196	3	2	3	3	1	2	0	2	0	0	0	3	0	0	0	2	2	0	2	0	0	0	0	0	1	0	2	0	2	0	0	2	3	52	3
197	3	2	2	0	0	0	0	0	0	0	0	0	1	1	0	1	1	0	2	0	0	0	1	0	0	0	0	2	0	0	0	2	0	50	2
198	2	2	2	0	0	0	0	0	0	0	0	0	1	2	0	2	0	0	1	0	0	0	0	0	0	0	0	2	0	0	0	1	0	33	2
199	3	2	1	0	0	0	0	0	0	0	0	0	1	1	0	2	0	0	2	0	0	0	0	0	0	0	0	2	0	0	0	1	0	44	2
200	1	1	0	2	0	0	1	0	0	0	0	0	0	0	2	1	2	1	0	0	1	0	0	0	0	0	0	0	0	0	0	2	0	18	5
201	1	1	0	1	0	0	2	0	0	0	0	0	0	0	1	2	1	2	0	0	2	0	0	0	0	0	0	0	0	0	0	2	0	25	5
202	2	2	0	2	0	0	1	0	0	0	0	0	0	0	2	1	2	1	0	0	2	0	0	0	0	0	0	0	0	0	0	3	0	52	5
203	1	1	0	1	0	0	2	0	0	0	0	0	0	0	2	2	1	2	0	0	1	0	0	0	0	0	0	0	0	0	0	1	0	35	5
204	2	2	0	2	0	0	1	0	0	0	0	0	0	0	1	1	2	2	0	0	0	0	0	0	0	0	0	0	0	0	0	2	1	40	5
205	3	2	2	0	0	0	0	0	2	2	1	0	0	2	0	0	3	2	1	2	2	2	1	1	0	0	0	0	0	0	0	2	0	55	1
206	2	3	2	0	1	0	0	0	2	3	0	0	0	2	0	0	2	3	1	2	2	2	1	1	0	0	0	0	0	0	0	1	0	20	1
207	3	2	2	0	2	0	0	0	3	2	0	0	0	3	0	0	3	2	2	2	2	2	1	0	0	0	0	0	0	0	0	2	0	60	1
208	2	3	2	0	0	0	0	0	2	3	0	0	0	2	0	0	2	2	2	2	2	3	2	1	0	0	0	0	0	0	0	2	0	33	1
209	2	3	2	0	0	0	0	0	3	2	0	0	0	2	0	0	3	2	3	2	2	3	2	1	0	0	0	0	0	0	0	2	0	27	1
210	3	2	2	0	0	0	0	0	2	2	0	0	0	2	0	0	3	1	2	3	3	2	3	0	0	0	0	0	0	0	0	2	0	50	1
211	2	3	2	0	0	0	0	0	3	2	0	0	0	2	0	0	2	1	2	3	3	2	2	0	0	0	0	0	0	0	0	1	0	70	1
212	2	2	2	3	1	2	0	2	0	0	0	2	0	0	0	2	2	0	1	0	0	0	0	0	2	2	2	1	3	0	0	2	3	28	3
213	2	2	2	2	1	3	0	2	0	0	0	2	0	0	0	3	2	0	0	0	0	0	0	0	3	2	2	2	2	0	0	3	3	30	3
214	3	2	3	2	2	2	0	2	0	0	0	3	0	0	0	2	3	0	1	0	0	0	0	0	2	1	2	2	1	0	0	2	3	53	3
215	2	3	2	3	3	2	0	2	0	0	0	2	0	0	0	3	2	0	0	0	0	0	0	0	3	2	2	1	2	0	0	2	2	27	3
216	2	2	3	2	2	2	0	3	0	0	0	3	0	0	0	2	3	0	0	0	0	0	0	0	2	2	3	2	2	0	0	2	3	50	3
217	3	2	2	3	3	3	0	2	0	0	0	2	0	0	0	2	3	0	0	0	0	0	0	0	2	2	2	2	2	0	0	2	2	42	3
218	3	2	1	0	2	0	0	0	0	0	0	0	0	0	0	2	2	0	0	0	0	0	0	0	0	0	0	3	0	0	0	2	0	45	4
219	2	2	1	0	1	0	0	0	0	0	0	0	0	0	0	3	2	0	0	0	0	0	0	0	0	0	0	3	0	0	0	2	0	35	4
220	3	1	1	0	1	0	0	0	0	0	0	0	0	0	0	2	2	0	0	0	0	0	0	0	0	0	0	2	0	0	0	3	0	30	4
221	2	2	2	1	2	0	0	0	0	0	0	0	0	0	0	3	2	0	0	0	0	0	0	0	0	0	0	3	0	0	0	2	0	42	4
222	1	1	1	3	0	0	0	0	0	0	0	0	0	0	2	1	3	0	1	0	2	0	0	0	0	0	0	0	0	0	0	2	0	18	5
223	2	1	2	2	0	0	0	0	0	0	0	0	0	0	3	0	3	0	2	0	2	0	0	0	0	0	0	2	0	0	0	1	0	25	5
224	2	1	3	3	0	0	0	0	0	0	0	0	0	0	2	0	2	0	2	0	2	0	0	0	0	0	0	1	0	0	0	1	0	36	5
225	2	1	2	2	0	0	0	0	0	0	0	0	0	0	1	0	1	0	1	0	1	0	0	0	0	0	0	0	0	0	0	1	0	40	5
226	1	2	1	1	0	0	0	0	0	0	0	0	0	0	2	0	2	0	2	0	2	0	0	0	0	0	0	0	0	0	0	2	0	35	5
227	1	1	1	2	0	0	0	0	0	0	0	0	0	0	3	0	2	0	2	0	2	0	0	0	0	0	0	0	0	0	0	2	0	19	5
228	2	1	2	0	0	0	0	0	0	0	0	0	0	0	2	0	2	0	2	0	2	0	0	0	0	0	0	0	0	0	0	1	0	50	5
229	2	2	0	2	0	0	0	0	0	0	0	0	1	1	0	2	2	0	2	0	0	0	0	0	0	0	0	3	0	0	0	2	0	47	2
230	3	2	0	1	0	0	0	0	0	1	0	0	2	2	0	3	2	0	2	0	0	0	0	0	0	0	0	2	0	0	0	3	0	30	2
231	2	3	0	3	0	0	0	0	0	2	0	0	2	2	0	2	3	0	3	0	0	0	0	0	0	0	0	2	0	0	0	2	0	42	2
232	3	2	0	2	0	0	0	0	0	2	0	0	2	2	0	2	2	0	2	0	0	0	0	0	0	0	0	1	0	0	0	2	0	55	2
233	2	2	2	1	1	0	0	0	2	0	1	0	0	2	0	1	2	1	2	2	2	2	1	1	0	1	0	0	0	0	0	2	0	60	1
234	3	2	3	0	1	0	0	0	1	2	0	0	0	2	0	2	1	2	1	1	1	1	1	1	0	2	0	0	0	0	0	2	0	65	1
235	2	2	2	1	0	0	0	0	0	1	1	0	0	1	0	2	1	2	2	2	1	2	0	0	0	1	0	0	0	0	0	2	0	47	1
236	3	2	3	2	0	0	0	0	0	2	1	0	0	0	0	2	1	3	2	2	2	2	0	0	0	3	0	0	0	0	0	3	0	35	1
237	2	2	1	1	0	0	0	0	0	2	1	0	0	0	0	2	2	2	2	1	2	2	0	0	0	2	0	0	0	0	0	2	0	52	1
238	2	2	2	2	0	0	0	0	0	1	0	0	0	0	0	2	2	3	2	2	1	1	0	0	0	2	0	0	0	0	0	1	0	60	1
239	2	2	2	1	0	0	2	0	2	2	1	0	0	0	0	1	2	0	2	0	0	0	0	0	0	0	0	2	0	2	2	2	0	7	6
240	3	2	0	0	0	0	2	0	2	2	0	0	0	0	0	2	1	0	2	0	0	0	0	0	0	0	0	1	0	2	3	3	0	8	6
241	2	2	2	3	0	0	0	0	2	2	1	0	0	1	0	0	2	1	2	3	3	3	0	1	0	2	0	0	0	0	0	1	0	25	1
242	3	2	2	3	0	0	0	0	2	0	0	0	0	2	0	0	2	2	2	2	2	2	0	2	0	2	0	0	0	0	0	1	0	60	1
243	2	2	2	2	0	0	0	0	2	2	1	0	0	1	0	0	3	0	3	2	2	2	0	2	0	2	0	0	0	0	0	2	0	50	1
244	2	1	2	0	0	0	0	0	3	2	1	0	0	2	0	0	2	0	2	3	2	2	0	2	0	3	0	0	0	0	0	2	0	33	1
245	3	3	3	0	0	0	0	0	2	3	0	0	0	1	0	0	3	0	3	3	3	3	0	1	0	3	0	0	0	0	0	3	0	27	1
246	2	2	2	0	0	0	0	0	2	3	0	0	0	2	0	0	2	0	2	3	2	2	0	2	0	2	0	0	0	0	0	2	0	55	1
247	2	2	2	0	0	0	0	0	2	2	0	0	0	2	0	0	2	0	2	2	2	2	0	2	0	2	0	0	0	0	0	2	0	62	1
248	3	2	2	0	0	0	0	0	0	1	1	0	0	2	0	0	2	0	1	1	2	2	1	0	0	2	0	0	0	0	0	2	0	19	1
249	2	1	1	2	2	2	0	2	0	0	0	2	1	0	0	3	2	1	1	0	0	0	0	0	2	0	2	2	3	0	0	2	3	50	3
250	2	2	2	2	3	3	0	2	0	0	0	2	0	0	0	2	3	1	1	0	0	0	0	0	2	0	2	3	2	0	0	3	2	40	3
251	2	2	2	2	1	2	0	2	0	0	0	2	1	0	0	3	2	1	1	0	0	0	0	0	2	0	2	2	3	0	0	2	3	62	3
252	2	2	2	2	1	2	0	2	0	0	0	3	1	0	0	2	2	1	1	0	0	0	0	0	2	0	2	3	2	0	0	2	3	36	3
253	2	1	2	2	0	3	0	2	0	0	0	2	1	0	0	3	2	1	1	0	0	0	0	0	2	0	2	3	2	0	0	3	2	27	3
254	3	1	2	3	0	3	0	0	0	1	0	2	1	0	0	2	3	1	2	0	0	0	0	0	1	0	3	2	3	0	0	2	2	47	3
255	2	1	2	2	0	2	0	0	0	1	0	1	1	0	0	2	3	1	2	0	0	0	0	0	2	0	2	2	2	0	0	2	2	50	3
256	2	1	1	0	1	0	0	0	0	0	0	0	0	0	0	2	2	0	1	0	0	0	0	0	0	1	0	2	0	0	0	1	0	35	4
257	3	2	1	1	0	0	0	0	0	0	0	0	1	0	0	3	2	1	1	0	0	0	0	0	0	1	0	1	0	0	0	2	0	25	4
258	1	2	2	0	1	0	0	0	0	0	0	0	0	1	0	2	2	2	1	0	0	0	0	0	0	1	0	2	0	0	0	1	0	60	4
259	2	2	2	0	1	0	0	0	0	0	0	0	0	0	0	2	2	1	1	0	0	0	0	0	0	0	0	2	0	0	0	2	0	22	4
260	1	2	2	0	1	0	0	0	0	0	0	0	0	0	0	3	2	2	1	0	0	0	0	0	0	1	0	2	0	0	0	2	0	35	4
261	2	2	2	1	0	0	0	0	0	0	0	0	0	0	0	2	2	2	2	0	0	0	0	0	0	0	0	1	0	0	0	2	0	36	4
262	2	1	0	2	0	0	0	0	0	0	0	0	0	0	2	1	3	2	2	1	3	0	0	0	0	0	0	2	0	0	0	3	0	36.2961	5
263	1	1	1	3	0	0	0	0	0	0	0	0	0	0	3	2	3	1	2	2	2	0	0	0	0	0	0	3	0	0	0	2	0	36.2961	5
264	1	1	0	2	0	0	0	0	1	0	0	0	0	0	3	2	3	2	1	1	3	0	0	0	0	0	0	2	0	0	0	3	0	36.2961	5
265	1	1	0	3	0	0	0	0	0	0	0	0	0	0	2	1	3	1	1	0	2	0	1	0	0	0	0	2	0	0	0	3	0	36.2961	5
266	2	2	1	1	0	0	2	0	2	0	1	0	0	0	0	1	1	1	1	0	0	0	0	0	0	0	0	2	0	1	2	2	0	10	6
267	3	2	0	1	0	0	2	0	1	0	1	0	0	0	0	1	2	1	2	0	0	0	0	0	0	0	0	3	0	1	2	2	0	12	6
268	2	2	1	1	0	0	2	0	0	0	0	0	0	0	0	1	1	1	1	0	0	0	0	0	0	0	0	2	0	1	2	2	0	8	6
269	3	2	2	0	0	0	0	0	0	0	0	0	0	0	0	3	2	1	0	0	0	0	0	0	0	1	0	2	0	0	0	2	0	35	4
270	2	2	1	0	1	0	0	0	0	0	0	0	0	0	0	2	2	0	0	0	0	0	0	0	0	1	0	3	0	0	0	2	0	62	4
271	2	2	2	0	0	0	0	0	0	0	0	0	0	0	0	3	1	0	0	0	0	0	0	0	0	1	0	2	0	0	0	3	0	48	4
272	3	3	2	0	1	0	0	0	2	2	1	0	0	0	0	0	2	1	3	3	3	2	1	0	0	1	0	0	0	0	0	2	0	30	1
273	2	2	3	1	0	0	0	0	3	2	1	0	0	0	0	1	2	0	3	3	3	2	1	1	0	2	0	0	0	0	0	3	0	57	1
274	1	2	2	1	1	0	0	0	2	2	1	0	0	1	0	0	2	0	2	3	3	3	2	1	0	2	0	0	0	0	0	2	0	62	1
275	2	2	3	1	0	0	0	0	1	2	0	0	0	1	0	0	2	0	2	3	3	2	1	1	0	2	0	0	0	0	0	2	0	36	1
276	3	2	2	2	0	0	0	0	2	1	0	0	0	1	0	0	2	0	3	2	3	2	2	1	0	2	0	0	0	0	0	3	0	18	1
277	2	2	2	1	0	0	0	0	0	0	0	0	0	0	0	2	2	1	2	0	0	0	0	0	0	0	0	3	0	0	0	2	0	25	2
278	3	2	2	1	0	0	0	0	1	0	1	0	0	1	0	3	2	0	1	0	0	0	0	0	0	0	0	3	0	0	0	3	0	16	2
279	2	2	1	0	1	0	0	0	0	0	0	0	0	0	0	2	1	0	1	0	0	0	0	0	0	0	0	2	0	0	0	2	0	50	4
280	1	2	2	0	1	0	0	0	0	0	0	0	0	0	0	2	1	0	0	0	0	0	0	0	0	1	0	2	0	0	0	1	0	55	4
281	2	2	1	0	0	0	0	0	0	0	0	0	0	0	0	2	2	1	1	0	0	0	0	0	0	0	0	2	0	0	0	2	0	27	4
282	3	3	2	0	0	0	0	0	2	2	0	0	0	0	0	0	2	1	2	2	3	2	1	0	0	1	0	0	0	0	0	2	0	55	1
283	2	3	3	1	0	0	0	0	2	1	0	0	0	0	0	0	3	0	2	2	2	3	0	1	0	2	0	0	0	0	0	2	0	22	1
284	2	2	2	1	0	0	0	0	0	0	0	0	0	0	0	2	2	1	0	0	0	0	0	0	0	0	0	2	0	0	0	2	0	70	2
285	3	2	2	0	0	0	0	0	0	0	0	0	0	0	0	2	2	1	0	0	0	0	0	0	0	0	0	2	0	0	0	3	0	22	2
286	2	3	2	1	0	0	0	0	0	0	0	0	0	0	0	3	2	0	0	0	0	0	0	0	0	0	0	3	0	0	0	3	0	45	2
287	2	1	2	1	0	2	0	2	0	0	0	2	0	0	0	2	2	0	1	0	0	0	0	0	2	0	2	0	2	0	0	3	3	40	3
288	2	2	3	1	0	3	0	2	0	0	0	3	0	0	0	3	3	0	0	0	0	0	0	0	1	0	3	2	3	0	0	3	3	28	3
289	3	2	2	1	0	2	0	3	0	0	0	2	0	0	0	2	2	1	1	0	0	0	0	0	2	0	3	1	2	0	0	3	3	36	3
290	2	2	3	2	1	2	0	2	0	0	0	2	0	0	0	2	3	0	0	0	0	0	0	0	2	0	2	2	2	0	0	3	3	27	3
291	2	2	2	0	1	0	0	0	1	1	0	0	0	0	0	0	2	1	2	3	3	2	0	2	0	1	0	0	0	0	0	2	0	42	1
292	2	3	2	0	1	0	0	0	3	2	1	0	0	1	0	0	3	0	2	2	3	3	0	0	0	2	0	0	0	0	0	2	0	27	1
293	2	2	3	1	0	0	0	0	2	2	0	0	0	0	0	0	3	1	3	3	2	2	2	1	0	3	0	0	0	0	0	2	0	50	1
294	2	1	3	0	1	0	0	0	0	2	0	0	0	0	0	0	3	0	2	2	3	3	0	0	0	2	0	0	0	0	0	2	0	34	1
295	2	1	0	2	0	0	0	0	0	0	0	0	0	0	3	1	2	1	0	0	2	0	0	0	0	0	0	0	0	0	0	1	0	8	5
296	2	1	1	3	0	0	1	0	0	0	0	0	0	0	2	0	2	0	0	0	3	0	0	0	0	0	0	0	0	0	0	2	0	19	5
297	1	1	2	2	0	0	0	0	1	0	0	0	1	0	3	0	3	2	0	0	2	0	0	0	0	0	0	0	0	0	0	0	0	36	5
298	2	1	0	3	0	0	0	0	0	0	0	0	0	0	3	0	2	0	0	0	0	0	0	0	0	0	0	0	0	0	0	1	0	70	5
299	2	2	1	3	0	0	0	0	0	0	0	0	0	0	3	0	2	1	0	0	3	0	0	0	0	0	0	0	0	0	0	2	0	52	5
300	2	2	3	3	1	2	0	1	0	0	0	2	0	0	0	2	2	0	1	0	0	0	0	0	1	0	2	0	2	0	0	2	3	25	3
301	3	2	2	2	0	2	0	2	0	0	0	3	0	0	0	3	2	0	1	0	0	0	0	0	1	0	2	0	3	0	0	3	3	36	3
302	2	2	2	3	1	2	0	1	0	0	0	2	0	0	0	2	2	0	1	0	0	0	0	0	1	0	2	0	3	0	0	1	2	50	3
303	2	1	2	0	1	0	0	0	0	0	0	0	0	0	0	2	2	0	1	0	0	0	0	0	0	0	0	2	0	0	0	2	0	34	4
304	3	1	2	1	0	0	0	0	2	3	0	0	0	0	0	0	2	0	2	3	2	2	0	3	0	2	0	0	0	0	0	2	0	17	1
305	2	2	2	0	1	0	0	0	2	1	0	0	0	0	0	0	3	1	1	3	2	2	0	2	0	0	0	0	0	0	0	2	0	24	1
306	2	1	1	0	1	0	0	0	0	0	0	0	0	0	0	3	1	0	0	0	0	0	0	0	0	1	0	3	0	0	0	2	0	22	4
307	2	1	2	1	1	0	0	0	0	0	0	0	0	0	0	2	2	0	1	0	0	0	0	0	0	1	0	3	0	0	0	2	0	55	4
308	2	1	1	0	1	0	0	0	0	0	0	0	0	0	0	3	2	0	0	0	0	0	0	0	0	0	0	2	0	0	0	2	0	12	4
309	2	3	2	0	1	0	0	0	0	1	0	0	0	0	0	0	2	0	2	3	3	2	0	2	0	2	0	0	0	0	0	2	0	43	1
310	3	2	2	0	0	0	0	0	0	1	1	0	0	0	0	0	3	0	2	2	3	2	0	1	0	2	0	0	0	0	0	2	0	50	1
311	2	2	2	1	0	0	0	0	2	2	0	0	0	0	0	0	2	0	2	2	3	2	0	0	0	2	0	0	0	0	0	2	0	36	1
312	2	2	3	3	2	3	0	1	0	0	0	2	0	0	0	3	2	0	1	0	0	0	0	0	2	0	3	0	3	0	0	2	3	26	3
313	3	1	2	3	2	2	0	2	0	0	0	2	0	0	0	2	2	0	1	0	0	0	0	0	2	0	2	0	2	0	0	3	3	16	3
314	2	2	2	3	2	3	0	2	0	0	0	2	0	0	0	2	2	0	0	0	0	0	0	0	3	0	2	0	2	0	0	2	3	32	3
315	2	1	2	3	3	2	0	2	0	0	0	3	0	0	0	3	1	0	0	0	0	0	0	0	2	0	3	0	2	0	0	2	3	51	3
316	2	2	3	2	2	3	0	1	0	0	0	2	0	0	0	3	3	0	1	0	0	0	0	0	2	0	3	0	3	0	0	3	2	56	3
317	2	2	2	0	1	0	0	0	2	2	0	0	0	0	0	0	2	1	2	3	2	3	1	2	0	2	0	0	0	0	0	2	0	47	1
318	2	2	3	1	0	0	0	0	2	1	0	0	0	0	0	0	2	2	3	3	3	2	0	1	0	2	0	0	0	0	0	2	0	51	1
319	3	2	2	0	0	0	0	0	2	2	0	0	0	0	0	0	3	0	3	2	3	3	0	2	0	3	0	0	0	0	0	3	0	58	1
320	2	2	3	0	0	0	0	0	3	0	0	0	0	0	0	0	3	2	2	2	3	2	0	0	0	1	0	0	0	0	0	2	0	27	1
321	2	2	2	0	1	0	0	0	0	0	0	0	0	0	0	2	1	0	0	0	0	0	0	0	0	1	0	2	0	0	0	2	0	32	4
322	2	1	1	0	1	0	0	0	0	0	0	0	1	0	0	3	2	0	1	0	0	0	0	0	0	0	0	1	0	0	0	1	0	27	4
323	2	3	3	0	0	0	0	0	1	0	1	0	0	1	0	0	2	2	2	2	2	2	2	2	0	1	0	0	0	0	0	2	0	62	1
324	2	2	3	0	1	0	0	0	3	0	0	0	0	2	0	0	1	1	2	2	2	3	0	2	0	1	0	0	0	0	0	2	0	53	1
325	3	1	1	0	1	0	0	0	0	0	0	0	0	0	0	2	2	0	0	0	0	0	0	0	0	0	0	2	0	0	0	2	0	46	4
326	2	1	2	3	2	2	0	3	0	0	0	2	1	0	0	2	2	0	1	0	0	0	0	0	2	0	2	1	2	0	0	2	3	37	3
327	1	1	2	3	2	3	0	2	0	0	0	2	0	0	0	2	1	0	2	0	0	0	0	0	2	0	2	0	2	0	0	2	3	49	3
328	2	1	0	1	0	0	0	0	0	0	0	0	0	1	0	2	1	0	1	0	0	0	0	0	0	1	0	3	0	0	0	2	0	18	4
329	2	2	2	2	2	0	0	0	0	2	0	0	0	0	0	0	2	0	2	2	3	3	2	2	0	2	0	0	0	0	0	2	0	46	1
330	2	1	2	0	0	0	0	0	2	0	0	0	0	1	0	0	2	1	2	3	2	3	0	0	0	3	0	0	0	0	0	0	0	33	1
331	1	1	1	0	1	0	0	0	0	0	0	0	0	0	0	1	2	0	0	0	0	0	0	0	0	0	0	2	0	0	0	3	0	22	4
332	2	2	2	0	1	0	0	0	0	0	0	0	0	0	0	2	2	0	1	0	0	0	0	0	0	2	0	2	0	0	0	2	0	44	4
333	1	0	0	3	0	0	0	0	0	0	0	0	1	0	3	2	3	0	0	0	2	0	0	0	0	0	0	0	0	0	0	3	0	36	5
334	2	0	1	3	0	0	0	0	0	0	0	0	0	0	2	2	3	0	1	0	3	0	0	0	0	0	0	0	0	0	0	3	0	63	5
335	3	2	2	0	0	0	0	0	2	2	0	0	0	0	0	0	3	0	3	2	3	2	0	1	0	2	0	0	0	0	0	1	0	56	1
336	2	3	2	1	0	0	0	0	2	2	0	0	0	0	0	0	2	0	2	2	3	2	1	0	0	2	0	0	0	0	0	2	0	60	1
337	2	1	0	0	0	0	0	0	0	0	0	0	1	0	2	2	3	0	0	0	2	0	0	0	0	0	0	1	0	0	0	2	0	42	5
338	3	1	0	1	0	0	0	0	0	0	0	0	0	0	1	2	2	0	0	0	2	0	0	0	0	0	0	0	0	0	0	2	0	32	5
339	2	1	2	2	2	3	0	2	0	0	0	2	1	0	0	3	2	0	0	0	0	0	0	0	3	0	2	0	2	0	0	2	3	51	3
340	2	2	3	0	0	0	0	0	2	2	0	0	0	1	0	0	2	0	2	3	2	3	0	2	0	2	0	0	0	0	0	2	0	33	1
341	1	1	0	2	0	0	0	0	0	0	0	0	0	0	3	1	2	0	1	0	3	0	0	0	0	0	0	0	0	0	0	2	0	68	5
342	2	0	1	2	0	0	0	0	0	0	0	0	0	0	2	2	1	0	0	0	2	0	0	0	0	0	0	0	0	0	0	2	0	50	5
343	2	2	2	0	0	0	1	0	1	0	1	0	0	0	0	2	2	1	0	0	0	0	0	0	0	0	0	1	0	3	2	2	0	9	6
344	2	2	1	0	0	0	2	0	2	0	0	0	0	0	0	3	2	0	1	0	0	0	0	0	0	0	0	2	0	2	3	1	0	16	6
345	2	2	2	1	1	0	0	0	0	0	0	0	0	0	0	2	1	0	0	0	0	0	0	0	0	0	0	2	0	0	0	2	0	35	4
346	2	2	2	1	0	0	0	0	0	0	0	0	1	0	0	0	2	0	0	0	0	0	0	0	0	1	0	2	0	0	0	2	0	40	4
347	2	2	0	1	0	0	2	0	2	0	0	0	0	0	0	2	2	0	0	0	0	0	0	0	0	0	0	1	0	2	2	2	0	22	6
348	3	2	2	0	0	0	3	0	1	0	1	0	0	0	0	1	3	1	1	0	0	0	0	0	0	0	0	2	0	3	2	2	0	10	6
349	2	2	1	0	0	0	2	0	2	0	0	0	0	0	0	3	2	0	1	0	0	0	0	0	0	0	0	3	0	2	2	2	0	7	6
350	1	2	2	2	0	0	0	0	2	2	0	0	0	1	0	0	2	1	3	3	3	2	0	2	0	2	0	0	0	0	0	2	0	25	1
351	2	2	2	3	2	0	0	0	2	3	1	0	0	1	0	0	2	2	2	2	2	2	0	2	0	3	0	0	0	0	0	2	0	9	1
352	3	2	2	3	2	0	0	0	2	3	0	0	0	0	0	0	3	0	2	2	3	2	0	3	0	2	0	0	0	0	0	1	0	55	1
353	1	1	1	2	0	0	0	0	0	0	0	0	0	0	3	2	2	0	0	0	2	0	0	0	0	0	0	1	0	0	0	2	0	45	5
354	2	0	1	2	0	0	0	0	0	0	0	0	0	0	3	1	2	0	0	0	2	0	0	0	0	0	0	0	0	0	0	2	0	56	5
355	2	3	2	3	2	0	0	0	3	2	0	0	0	1	0	0	3	2	3	2	2	2	0	3	0	3	0	0	0	0	0	0	0	36	1
356	2	2	2	2	2	0	0	0	3	0	1	0	0	0	0	0	2	2	2	2	3	3	0	2	0	3	0	0	0	0	0	0	0	75	1
357	2	2	2	0	1	0	0	0	0	1	0	0	0	1	0	0	2	0	2	3	2	3	2	1	0	1	0	0	0	0	0	2	0	45	1
358	2	3	2	1	0	0	0	0	2	2	0	0	0	1	0	0	2	0	2	2	2	2	0	2	0	2	0	0	0	0	0	3	0	24	1
359	2	2	0	0	0	0	0	0	0	0	0	0	1	0	0	3	2	0	0	0	0	0	0	0	0	0	0	2	0	0	0	1	0	40	2
360	2	2	1	1	0	0	0	0	0	0	0	0	1	1	0	2	2	1	0	0	0	0	0	0	0	0	0	3	0	0	0	1	0	25	2
361	2	1	1	0	1	0	0	0	0	0	0	0	0	1	0	1	1	0	0	0	0	0	0	0	0	0	0	1	0	0	0	2	0	25	4
362	3	2	1	0	1	0	0	0	0	0	0	0	0	0	0	2	2	0	0	0	0	0	0	0	0	1	0	1	0	0	0	2	0	36	4
363	3	2	2	2	3	2	0	2	0	0	0	2	2	0	0	3	3	0	0	0	0	0	0	0	3	0	3	0	3	0	0	2	3	28	3
364	2	1	3	1	2	3	0	2	0	0	0	2	0	0	0	3	2	0	0	0	0	0	0	0	3	0	2	0	1	0	0	2	3	50	3
365	3	2	2	0	0	0	0	0	3	3	0	0	0	1	0	0	2	0	2	3	2	3	0	2	0	2	0	0	0	0	0	3	0	35	1
