# Supplementary material for: Feature selection based on neighborhood rough sets and Gini index
Source: PeerJ Comput Sci. 2023 Dec 12;9:e1711. doi: 10.7717/peerj-cs.1711 (PMC10773927; doi:10.7717/peerj-cs.1711)
Supplement: Supplemental Information 1 [file peerj-cs-09-1711-s001.zip › upload code/data/horse_colic.xlsx]

## Sheet: Sheet1
	0	1	2	3	4	5	6	7	8	9	10	11	12	13	14	15	16	17	18	19	20	21	22	23	24	25	26	class
0	2	1	530101	38.5	66	28	3	3	2.85375	2	5	4	4	1.7551	1.58247	4.70755	3	5	45	8.4	2.03704	3.01961	2	2	11300	0	0	2
1	1	1	534817	39.2	88	20	2.34836	2.01732	4	1	3	4	2	1.7551	1.58247	4.70755	4	2	50	85	2	2	3	2	2208	0	0	2
2	2	1	530334	38.3	40	24	1	1	3	1	3	3	1	1.7551	1.58247	4.70755	1	1	33	6.7	2.03704	3.01961	1	2	0	0	0	1
3	1	9	5290409	39.1	164	84	4	1	6	2	2	4	4	1	2	5	3	3.69231	48	7.2	3	5.3	2	1	2208	0	0	1
4	2	1	530255	37.3	104	35	2.34836	2.01732	6	2	2.95102	2.91797	2.26639	1.7551	1.58247	4.70755	2.75758	3.69231	74	7.4	2.03704	3.01961	2	2	4300	0	0	2
5	2	1	528355	38.1679	71.913	30.4174	2	1	3	1	2	3	2	2	1	4.70755	3	3	46.2952	24.4569	2.03704	3.01961	1	2	0	0	0	2
6	1	1	526802	37.9	48	16	1	1	1	1	3	3	3	1	1	4.70755	3	5	37	7	2.03704	3.01961	1	1	3124	0	0	2
7	1	1	529607	38.1679	60	30.4174	3	2.01732	2.85375	1	2.95102	4	2	2	1	4.70755	3	4	44	8.3	2.03704	3.01961	2	1	2208	0	0	2
8	2	1	530051	38.1679	80	36	3	4	3	1	4	4	4	2	1	4.70755	3	5	38	6.2	2.03704	3.01961	3	1	3205	0	0	2
9	2	9	5299629	38.3	90	30.4174	1	2.01732	1	1	5	3	1	2	1	4.70755	3	3.69231	40	6.2	1	2.2	1	2	0	0	0	1
10	1	1	528548	38.1	66	12	3	3	5	1	3	3	1	2	1	3	2	5	44	6	2	3.6	1	1	2124	0	0	1
11	2	1	527927	39.1	72	52	2	2.01732	2	1	2	1	2	1	1	4.70755	4	4	50	7.8	2.03704	3.01961	1	1	2111	0	0	2
12	1	1	528031	37.2	42	12	2	1	1	1	3	3	3	3	1	4.70755	4	5	46.2952	7	2.03704	3.01961	1	2	4124	0	0	2
13	2	9	5291329	38	92	28	1	1	2	1	1	3	2	3	1.58247	7.2	1	1	37	6.1	1	3.01961	2	2	0	0	0	1
14	1	1	534917	38.2	76	28	3	1	1	1	3	4	1	2	2	4.70755	4	4	46	81	1	2	1	1	2112	0	0	2
15	1	1	530233	37.6	96	48	3	1	4	1	5	3	3	2	3	4.5	4	3.69231	45	6.8	2.03704	3.01961	2	1	3207	0	0	2
16	1	9	5301219	38.1679	128	36	3	3	4	2	4	4	3	3	1.58247	4.70755	4	5	53	7.8	3	4.7	2	2	1400	0	0	1
17	2	1	526639	37.5	48	24	2.34836	2.01732	2.85375	1.30597	2.95102	2.91797	2.26639	1.7551	1.58247	4.70755	2.75758	3.69231	46.2952	24.4569	2.03704	3.01961	1	2	0	0	0	2
18	1	1	5290481	37.6	64	21	1	1	2	1	2	3	1	1	1	4.70755	2	5	40	7	1	3.01961	1	1	4205	0	0	1
19	2	1	532110	39.4	110	35	4	3	6	1.30597	2.95102	3	3	1.7551	1.58247	4.70755	2.75758	3.69231	55	8.7	2.03704	3.01961	1	2	0	0	0	2
20	1	1	530157	39.9	72	60	1	1	5	2	5	4	4	3	1	4.70755	4	4	46	6.1	2	3.01961	1	1	2111	0	0	2
21	2	1	529340	38.4	48	16	1	2.01732	1	1	1	3	1	2	3	5.5	4	3	49	6.8	2.03704	3.01961	1	2	0	0	0	2
22	1	1	521681	38.6	42	34	2	1	4	1.30597	2	3	1	1.7551	1.58247	4.70755	1	3.69231	48	7.2	2.03704	3.01961	1	1	3111	0	0	2
23	1	9	534998	38.3	130	60	2.34836	3	2.85375	1	2	4	2.26639	1.7551	1.58247	4.70755	2.75758	3.69231	50	70	2.03704	3.01961	1	1	3111	0	0	2
24	1	1	533692	38.1	60	12	3	3	3	1	2.95102	4	3	3	2	2	2.75758	3.69231	51	65	2.03704	3.01961	1	1	3111	0	0	2
25	2	1	529518	37.8	60	42	2.34836	2.01732	2.85375	1	2.95102	2.91797	2.26639	1.7551	1.58247	4.70755	2.75758	3.69231	46.2952	24.4569	2.03704	3.01961	1	2	0	0	0	2
26	1	1	530526	38.3	72	30	4	3	3	2	3	3	3	2	1	4.70755	3	5	43	7	2	3.9	1	1	3111	0	0	1
27	1	1	528653	37.8	48	12	3	1	1	1	2.95102	3	2	1	1	4.70755	1	3	37	5.5	2	1.3	1	2	4122	0	0	1
28	1	1	5279442	38.1679	71.913	30.4174	2.34836	2.01732	2.85375	1.30597	2.95102	2.91797	2.26639	1.7551	1.58247	4.70755	2.75758	3.69231	46.2952	24.4569	2.03704	3.01961	2	2	4300	0	0	2
29	2	1	535415	37.7	48	30.4174	2	1	1	1	1	1	1	1	1	4.70755	2.75758	3.69231	45	76	2.03704	3.01961	1	2	0	0	0	2
30	2	1	529475	37.7	96	30	3	3	4	2	5	4	4	3	2	4	4	5	66	7.5	2.03704	3.01961	2	1	4205	0	0	2
31	2	1	530242	37.2	108	12	3	3	4	2	2	4	2	1.7551	3	6	3	3	52	8.2	3	7.4	3	1	2207	0	0	1
32	1	1	529427	37.2	60	30.4174	2	1	1	1	3	3	3	2	1	4.70755	4	5	43	6.6	2.03704	3.01961	1	1	2209	0	0	2
33	1	1	529663	38.2	64	28	1	1	1	1	3	1	2.26639	1.7551	1.58247	4.70755	4	4	49	8.6	2	6.6	1	1	2208	0	0	1
34	1	1	529796	38.1679	100	30	3	3	4	2	5	4	4	3	3	4.70755	4	4	52	6.6	2.03704	3.01961	1	1	1124	0	0	2
35	2	1	528812	38.1679	104	24	4	3	3	2	4	4	3	1.7551	3	4.70755	2.75758	2	73	8.4	2.03704	3.01961	3	1	7111	0	0	2
36	2	1	529493	38.3	112	16	2.34836	3	5	2	2.95102	2.91797	1	1	2	4.70755	2.75758	5	51	6	2	1	3	2	5205	0	0	1
37	1	1	533847	37.8	72	30.4174	2.34836	3	2.85375	1	5	3	1	1.7551	1	4.70755	1	1	56	80	1	2	1	1	3111	0	0	2
38	2	1	528996	38.6	52	30.4174	1	1	1	1	3	3	2	1	1	4.70755	1	3	32	6.6	1	5	1	2	0	0	0	1
39	1	9	5277409	39.2	146	96	2.34836	2.01732	2.85375	1.30597	2.95102	2.91797	2.26639	1.7551	1.58247	4.70755	2.75758	3.69231	46.2952	24.4569	2.03704	3.01961	2	1	2113	0	0	2
40	1	1	529498	38.1679	88	30.4174	3	3	6	2	5	3	3	1	3	4.70755	4	5	63	6.5	3	3.01961	2	1	4205	0	0	2
41	2	9	5288249	39	150	72	2.34836	2.01732	2.85375	1.30597	2.95102	2.91797	2.26639	1.7551	1.58247	4.70755	2.75758	3.69231	47	8.5	2.03704	0.1	1	1	9400	0	0	1
42	2	1	530301	38	60	12	3	1	3	1	3	3	1	1	1	4.70755	2	2	47	7	2.03704	3.01961	1	2	3111	0	0	2
43	1	1	534069	38.1679	120	30.4174	3	4	4	1	4	4	4	1	1	4.70755	2.75758	5	52	67	2	2	3	1	3205	0	0	2
44	1	1	535407	35.4	140	24	3	3	4	2	4	4	2.26639	2	1	4.70755	2.75758	5	57	69	3	2	3	1	3205	0	0	2
45	2	1	529827	38.1679	120	30.4174	4	3	4	2	5	4	4	1	1	4.70755	4	5	60	6.5	3	3.01961	2	1	3205	0	0	2
46	1	1	529888	37.9	60	15	3	2.01732	4	2	5	4	4	2	2	4.70755	4	5	65	7.5	2.03704	3.01961	1	1	2305	0	0	1
47	2	1	529821	37.5	48	16	1	1	1	1	1	1	1	1	1	4.70755	1	3.69231	37	6.5	2.03704	3.01961	1	2	0	0	0	2
48	1	1	528890	38.9	80	44	3	3	3	2	2	3	3	2	2	7	3	1	54	6.5	3	3.01961	2	1	7111	0	0	2
49	2	1	529642	37.2	84	48	3	3	5	2	4	1	2	1	2	4.70755	2	1	73	5.5	2	4.1	2	2	4300	0	0	1
50	2	1	529766	38.6	46	30.4174	1	1	2	1	1	3	2	1	1	4.70755	2.75758	2	49	9.1	1	1.6	1	2	3111	0	0	1
51	1	1	527706	37.4	84	36	1	2.01732	3	2	3	3	2	1.7551	1.58247	4.70755	4	5	46.2952	24.4569	3	3.01961	2	1	7209	0	0	1
52	2	1	529483	38.1679	71.913	30.4174	1	1	3	1	1	3	1	1.7551	1.58247	4.70755	2	2	43	7.7	2.03704	3.01961	1	2	3111	0	0	2
53	2	1	530544	38.6	40	20	2.34836	2.01732	2.85375	1	2.95102	2.91797	2.26639	1.7551	1.58247	4.70755	2.75758	3.69231	41	6.4	2.03704	3.01961	1	2	3111	0	0	1
54	2	1	529461	40.3	114	36	3	3	1	2	2	3	3	2	1	7	1	5	57	8.1	3	4.5	3	1	7400	0	0	1
55	1	9	5282839	38.6	160	20	3	2.01732	5	1	3	3	4	3	1.58247	4.70755	4	3.69231	38	24.4569	2	3.01961	2	1	7111	0	0	1
56	1	1	528872	38.1679	71.913	30.4174	2.34836	2.01732	2.85375	1.30597	2.95102	2.91797	2.26639	1.7551	1.58247	4.70755	2.75758	3.69231	24	6.7	2.03704	3.01961	1	1	3112	0	0	2
57	1	1	529640	38.1679	64	36	2	2.01732	2	1	5	3	3	2	2	4.70755	2.75758	3.69231	42	7.7	2.03704	3.01961	2	1	3209	0	0	2
58	1	1	528298	38.1679	71.913	20	4	3	3	1.30597	5	4	3	2	1.58247	4.70755	4	4	53	5.9	3	3.01961	2	1	3205	0	0	1
59	2	1	528904	38.1679	96	30.4174	3	3	3	2	5	4	4	1	2	4.70755	4	5	60	24.4569	2.03704	3.01961	2	1	4205	0	0	2
60	2	1	530438	37.8	48	32	1	1	3	1	2	1	2.26639	1	1	4.70755	4	5	37	6.7	2.03704	3.01961	1	2	2124	0	0	2
61	2	1	527957	38.5	60	30.4174	2	2	1	1	1	2	2	2	1	4.70755	1	1	44	7.7	2.03704	3.01961	1	2	0	0	0	2
62	1	1	528630	37.8	88	22	2	1	2	1	3	2.91797	2.26639	2	1.58247	4.70755	4	3.69231	64	8	1	6	2	1	3205	0	0	1
63	2	1	534293	38.2	130	16	4	3	4	2	2	4	4	1	1	4.70755	2.75758	3.69231	65	82	2	2	3	2	2209	1400	0	2
64	1	1	529667	39	64	36	3	1	4	2	3	3	2	1	2	7	4	5	44	7.5	3	5	1	1	2113	0	0	1
65	1	1	534885	38.1679	60	36	3	1	3	1	3	3	2	1	1	4.70755	3	4	26	72	2	1	1	1	2208	0	0	2
66	2	1	534784	37.9	72	30.4174	1	1	5	2	3	3	1	1	3	2	3	4	58	74	1	2	1	1	2322	0	0	2
67	2	1	528931	38.4	54	24	1	1	1	1	1	3	1	2	1	4.70755	3	2	49	7.2	1	3.01961	1	2	3111	0	0	1
68	2	1	529777	38.1679	52	16	1	2.01732	3	1	2.95102	2.91797	2.26639	2	3	5.5	2.75758	3.69231	55	7.2	2.03704	3.01961	1	2	2124	0	0	2
69	2	1	530276	38	48	12	1	1	1	1	1	3	2.26639	1	1	4.70755	3	2	42	6.3	2	4.1	1	2	3111	0	0	1
70	2	1	528214	37	60	20	3	2.01732	2.85375	1	3	2.91797	3	2	2	4.5	4	4	43	7.6	2.03704	3.01961	3	1	2209	0	0	1
71	1	1	529424	37.8	48	28	1	1	1	1	1	2	1	2	1.58247	4.70755	1	1	46	5.9	2	7	1	2	0	0	0	1
72	1	1	5299253	37.7	56	30.4174	2.34836	2.01732	2.85375	1.30597	2.95102	2.91797	2.26639	1.7551	1.58247	4.70755	2.75758	3.69231	46.2952	24.4569	2.03704	3.01961	2	1	2113	0	0	2
73	1	1	528469	38.1	52	24	1	1	5	1	4	3	1	2	3	7	1	3.69231	54	7.5	2	2.6	2	1	2112	0	0	1
74	1	9	5292929	38.1679	71.913	30.4174	2.34836	2.01732	2.85375	1.30597	2.95102	2.91797	2.26639	1.7551	1.58247	4.70755	2.75758	3.69231	37	4.9	2.03704	3.01961	2	1	11124	0	0	2
75	1	9	534092	39.7	100	30.4174	3	3	5	2	2	3	2.26639	1.7551	1.58247	4.70755	2.75758	3.69231	48	57	2	2	3	1	1400	0	0	2
76	1	1	534615	37.6	38	20	3	3	1	1	3	3	2	1.7551	1.58247	4.70755	3	3.69231	37	68	2.03704	3.01961	1	1	3205	0	0	2
77	2	1	534753	38.7	52	20	2	2.01732	1	1	1	1	1	1	1	4.70755	1	1	33	77	2.03704	3.01961	1	2	0	0	0	2
78	1	1	530693	38.1679	71.913	30.4174	3	3	3	3	5	3	3	3	2	4.70755	4	5	46	5.9	2.03704	3.01961	2	1	3025	0	0	2
79	1	1	527463	37.5	96	18	1	3	6	2	3	4	2	2	3	5	2.75758	4	69	8.9	3	3.01961	1	1	2208	0	0	1
80	1	1	527518	36.4	98	35	3	3	4	1	4	3	2	1.7551	1.58247	4.70755	4	4	47	6.4	3	3.6	2	1	2205	0	0	1
81	1	1	534756	37.3	40	30.4174	2.34836	3	1	1	2	3	2	3	1	4.70755	3	5	36	24.4569	3	2	1	1	3111	0	0	2
82	1	9	5290759	38.1	100	80	3	1	2	1	3	4	1	1.7551	1.58247	4.70755	1	3.69231	36	5.7	2.03704	3.01961	1	1	3111	0	0	2
83	1	1	5279822	38	71.913	24	3	3	6	2	5	2.91797	4	1	1	4.70755	2.75758	3.69231	68	7.8	2.03704	3.01961	2	1	3205	0	0	2
84	1	1	529849	37.8	60	80	1	3	2	2	2	3	3	1.7551	2	5.5	4	3.69231	40	4.5	2	3.01961	1	1	5206	0	0	1
85	2	1	529304	38	54	30	2	3	3	3	3	1	2	2	2	4.70755	2.75758	4	45	6.2	2.03704	3.01961	1	2	400	0	0	2
86	1	1	529388	38.1679	88	40	3	3	4	2	5	4	3	3	1.58247	4.70755	4	5	50	7.7	3	1.4	2	1	4205	0	0	1
87	2	1	528006	38.1679	40	16	2.34836	2.01732	2.85375	1	2.95102	2.91797	2.26639	1.7551	1.58247	4.70755	2.75758	3.69231	50	7	2	3.9	3	1	2208	0	0	1
88	2	1	529703	39	64	40	1	1	5	1	3	3	2	2	1	4.70755	3	3	42	7.5	2	2.3	1	2	5000	0	0	1
89	2	1	535381	38.3	42	10	1	1	1	1	1	1	1	1.7551	1.58247	4.70755	2.75758	3.69231	38	61	2.03704	3.01961	1	2	0	0	0	2
90	2	1	534197	38	52	16	2.34836	2.01732	2.85375	1.30597	2	2.91797	2.26639	1.7551	3	1	1	1	53	86	2.03704	3.01961	1	1	2322	0	0	2
91	2	1	529461	40.3	114	36	3	3	1	2	2	3	3	2	1	7	1	5	57	8.1	3	4.5	2	1	3205	0	0	1
92	2	1	530251	38.8	50	20	3	1	1	1	1	1	1	2	1	4.70755	3	1	42	6.2	2.03704	3.01961	1	2	0	0	0	2
93	2	1	530310	38.1679	71.913	30.4174	3	3	1	1	5	3	3	1	1	4.70755	4	5	38	6.5	2.03704	3.01961	2	1	3205	0	0	2
94	2	1	528729	37.5	48	30	4	1	3	1	2.95102	2	1	1	1	4.70755	1	1	48	8.6	2.03704	3.01961	1	2	0	0	0	2
95	1	1	535158	37.3	48	20	2.34836	1	2	1	3	3	3	2	1	4.70755	3	5	41	69	2.03704	3.01961	1	1	3205	0	0	2
96	2	1	530319	38.1679	84	36	2.34836	2.01732	3	1	2.95102	3	1	2	1	4.70755	3	2	44	8.5	2.03704	3.01961	1	1	3111	0	0	2
97	1	1	534145	38.1	88	32	3	3	4	1	2	3	3	1.7551	3	1	4	5	55	60	2.03704	3.01961	3	2	3205	0	0	2
98	2	1	534135	37.7	44	40	2	1	3	1	1	3	2	1	1	4.70755	1	5	41	60	2.03704	3.01961	1	2	0	0	0	2
99	2	1	530002	39.6	108	51	3	3	6	2	2	4	3	1	2	4.70755	3	5	59	8	2	2.6	1	2	4300	0	0	1
100	1	1	535364	38.2	40	16	3	3	1	1	1	3	2.26639	1.7551	1.58247	4.70755	1	1	34	66	2.03704	3.01961	1	2	0	0	0	2
101	1	1	534899	38.1679	60	20	4	3	4	2	5	4	2.26639	1.7551	1	4.70755	4	5	46.2952	24.4569	2.03704	3.01961	3	1	3205	0	0	2
102	2	1	534938	38.3	40	16	3	2.01732	1	1	2	2.91797	2.26639	1.7551	1.58247	4.70755	2.75758	3.69231	37	57	2.03704	3.01961	1	2	0	0	0	2
103	1	9	5292489	38	140	68	1	1	1	1	3	3	2	1.7551	1.58247	4.70755	2	1	39	5.3	2.03704	3.01961	1	1	7111	0	0	2
104	1	1	527563	37.8	52	24	1	3	3	1	4	4	1	2	3	5.7	2	5	48	6.6	1	3.7	2	1	5400	0	0	2
105	1	1	530381	38.1679	70	36	1	2.01732	3	2	2	3	2	2	1.58247	4.70755	4	5	36	7.3	2.03704	3.01961	1	1	31110	0	0	2
106	1	1	528668	38.3	52	96	2.34836	3	3	1	2.95102	2.91797	2.26639	1	1	4.70755	1	3.69231	43	6.1	2.03704	3.01961	1	1	3209	0	0	1
107	2	1	529764	37.3	50	32	1	1	3	1	1	3	2	1.7551	1.58247	4.70755	1	3.69231	44	7	2.03704	3.01961	1	2	0	0	0	2
108	1	1	533696	38.7	60	32	4	3	2	2	4	4	4	1.7551	1.58247	4.70755	4	5	53	64	3	2	3	1	3205	0	0	2
109	1	9	5297379	38.4	84	40	3	3	2	1	3	3	3	1	1	4.70755	2.75758	3.69231	36	6.6	2	2.8	2	1	2205	0	0	1
110	1	1	527544	38.1679	70	16	3	4	5	2	2	3	2	2	1	4.70755	4	5	60	7.5	2.03704	3.01961	2	1	2112	0	0	2
111	1	1	533736	38.3	40	16	3	2.01732	2.85375	1	1	3	2	1.7551	1.58247	4.70755	2.75758	3.69231	38	58	1	2	1	1	3111	7111	0	2
112	1	1	534963	38.1679	40	30.4174	2	1	1	1	1	3	1	1	1	4.70755	2.75758	5	39	56	2.03704	3.01961	1	1	3111	0	0	2
113	1	1	527933	36.8	60	28	2.34836	2.01732	2.85375	1.30597	2.95102	2.91797	2.26639	1.7551	1.58247	4.70755	2.75758	3.69231	46.2952	24.4569	2.03704	10	2	1	3205	0	0	1
114	1	1	532349	38.4	44	24	3	2.01732	4	1.30597	5	4	3	2	1	4.70755	4	5	50	77	2.03704	3.01961	1	1	3205	0	0	2
115	2	1	533723	38.1679	71.913	40	3	1	1	1	3	3	2	1.7551	1.58247	4.70755	2.75758	3.69231	45	70	2.03704	3.01961	1	2	0	0	0	2
116	1	1	535208	38	44	12	1	1	1	1	3	3	3	2	1	4.70755	4	5	42	65	2.03704	3.01961	1	1	3205	3111	0	2
117	2	1	5290482	39.5	71.913	30.4174	3	3	4	2	3	4	3	1.7551	3	5.5	4	5	46.2952	6.7	1	3.01961	3	1	4205	0	0	2
118	1	1	533983	36.5	78	30	1	2.01732	1	1	5	3	1	1.7551	1	4.70755	2.75758	3.69231	34	75	2	1	1	1	3112	6112	0	2
119	2	1	535166	38.1	56	20	2	1	2	1	1	3	1	1	1	4.70755	2.75758	3.69231	46	70	2.03704	3.01961	1	2	0	0	0	2
120	1	1	528682	39.4	54	66	1	1	2	1	2	3	2	1	1	4.70755	3	4	39	6	2	3.01961	1	1	2206	0	0	1
121	1	1	534556	38.3	80	40	2.34836	2.01732	6	2	4	3	1	1.7551	2	4.70755	1	4	67	10.2	2	1	3	1	2208	0	0	2
122	2	1	534579	38.7	40	28	2	1	1	1	3	1	1	1.7551	1.58247	4.70755	1	3.69231	39	62	1	1	1	2	0	0	0	2
123	1	1	530360	38.2	64	24	1	1	3	1	4	4	3	2	1	4.70755	4	4	45	7.5	1	2	2	1	3205	0	0	1
124	2	1	529840	37.6	48	20	3	1	4	1	1	1	3	2	1	4.70755	1	1	37	5.5	2.03704	3.01961	3	1	2205	0	0	2
125	1	1	528461	38	42	68	4	1	1	1	3	3	2	2	2	4.70755	4	4	41	7.6	2.03704	3.01961	1	1	2205	0	0	2
126	1	1	530384	38.7	71.913	30.4174	3	1	3	1	5	4	2	1.7551	1.58247	4.70755	2.75758	3.69231	33	6.5	2	3.01961	1	1	31110	0	0	2
127	1	1	5262541	37.4	50	32	3	3	2.85375	1	4	4	1	2	1	4.70755	1	3.69231	45	7.9	2	1	1	1	2208	0	0	1
128	1	1	535330	37.4	84	20	2.34836	2.01732	3	1	2	3	3	1.7551	1.58247	4.70755	2.75758	3.69231	31	61	2.03704	1	3	2	2208	0	0	2
129	1	1	527698	38.4	49	30.4174	2.34836	2.01732	1	1	2.95102	2.91797	1	2	1	4.70755	2.75758	3.69231	44	7.6	2.03704	3.01961	1	1	2206	0	0	2
130	1	1	528964	37.8	30	12	2.34836	2.01732	2.85375	1.30597	2.95102	2.91797	2.26639	1.7551	1.58247	4.70755	2.75758	3.69231	46.2952	24.4569	2.03704	3.01961	2	1	2113	0	0	2
131	2	1	530670	37.6	88	36	3	1	1	1	3	3	2	1	3	1.5	2.75758	3.69231	44	6	2.03704	3.01961	2	1	1400	0	0	2
132	1.39799	1	534572	38	48	20	3	1	3	1	4	3	1	2	1	4.70755	3	5	43	73	2	1	1.55184	1	3111	0	0	2
133	2	1	530294	37.9	40	24	1	1	1	1	2	3	1	1.7551	1.58247	4.70755	2.75758	3	40	5.7	2.03704	3.01961	1	1	400	0	0	2
134	1	1	527524	38.1679	100	30.4174	3	2.01732	4	2	5	4	2.26639	2	1.58247	4.70755	2	3.69231	59	6.3	2.03704	3.01961	2	1	4205	0	0	2
135	1	9	5287179	38.1	136	48	3	3	3	1	5	1	3	2	2	4.4	2	3.69231	33	4.9	2	2.9	2	1	2205	0	0	1
136	1	1	530693	38.1679	71.913	30.4174	3	3	3	2	5	3	3	3	2	4.70755	4	5	46	5.9	2.03704	3.01961	2	1	3025	0	0	2
137	1	1	534324	38	48	30.4174	1	1	1	1	1	2	4	2	2	4.70755	4	5	46.2952	24.4569	2.03704	3.01961	1	1	3111	0	0	2
138	2	1	532349	38	56	30.4174	1	2	3	1	1	1	1	1	1	4.70755	1	1	42	71	2.03704	3.01961	1	2	0	0	0	2
139	2	1	534491	38	60	32	1	1	2.85375	1	3	3	2.26639	1	1	4.70755	2.75758	3.69231	50	7	1	1	1	2	0	0	0	2
140	1	1	529960	38.1	44	9	3	1	1	1	2	2	1	1	1	4.70755	4	5	31	7.3	2.03704	3.01961	1	2	5124	0	0	2
141	2	1	522979	36	42	30	2.34836	2.01732	5	1	2.95102	2.91797	2.26639	1.7551	1.58247	4.70755	2.75758	3.69231	64	6.8	2.03704	3.01961	2	2	1400	0	0	2
142	1	1	530402	38.1679	120	30.4174	4	3	6	2	5	4	4	1.7551	1.58247	4.70755	4	5	57	4.5	3	3.9	2	1	3205	0	0	1
143	1	1	529424	37.8	48	28	1	1	1	2	1	2	1	2	1.58247	4.70755	1	1	46	5.9	2	7	1	2	0	0	0	1
144	1	1	534519	37.1	84	40	3	3	6	1	2	4	4	3	2	2	4	5	75	81	2.03704	3.01961	3	2	1400	0	0	2
145	2	1	535246	38.1679	80	32	3	3	2	1	2	3	3	2	1	4.70755	3	3.69231	50	80	2.03704	3.01961	1	1	0	0	0	2
146	1	1	534115	38.2	48	30.4174	1	3	3	1	3	4	4	1	3	2	4	5	42	71	2.03704	3.01961	1	1	3111	0	0	2
147	2	1	530001	38	44	12	2	1	3	1	3	4	3	1	2	6.5	1	4	33	6.5	2.03704	3.01961	2	1	2209	0	0	2
148	1	1	529272	38.3	132	30.4174	2.34836	3	6	2	2	4	2	2	3	6.2	4	4	57	8	2.03704	5.2	1	1	2112	0	0	1
149	2	1	535314	38.7	48	24	2.34836	2.01732	2.85375	1.30597	1	1	2.26639	1	1	4.70755	1	3.69231	34	63	2.03704	3.01961	1	2	0	0	0	2
150	2	1	533793	38.9	44	14	3	1	1	1	2	3	2	1.7551	1.58247	4.70755	2.75758	2	33	64	2.03704	3.01961	1	2	0	0	0	2
151	1	1	529399	39.3	71.913	30.4174	4	3	6	2	4	4	2	1	3	4	4	4	75	24.4569	3	4.3	2	1	2207	0	0	1
152	1	1	533836	38.1679	100	30.4174	3	3	4	2	2.95102	4	4	2	1	2	2.75758	3.69231	68	64	3	2	1	1	2209	0	0	2
153	2	1	528804	38.6	48	20	3	1	1	1	1	3	2	2	1	4.70755	3	2	50	7.3	1	3.01961	1	2	3111	0	0	1
154	2	1	535163	38.8	48	40	1	1	3	1	3	3	4	2	1.58247	4.70755	2.75758	5	41	65	2.03704	3.01961	1	1	4124	0	0	2
155	2	1	528247	38	48	20	3	3	4	1	1	4	2	2	1.58247	5	2.75758	2	49	8.3	1	3.01961	1	2	400	0	0	1
156	2	1	528996	38.6	52	20	1	1	1	1	3	3	2	1	1	4.70755	1	3	36	6.6	1	5	1	2	0	0	0	1
157	1	1	533928	37.8	60	24	1	2.01732	3	2	2.95102	4	4	2	3	2	2.75758	5	52	75	2.03704	3.01961	3	1	2205	0	0	2
158	2	1	528248	38	42	40	3	1	1	1	3	3	1	1.7551	1.58247	4.70755	2.75758	3.69231	46.2952	24.4569	2.03704	3.01961	1	2	3111	0	0	2
159	2	1	528134	38.1679	71.913	12	1	1	2	1	2	1	2	3	1	4.70755	1	3	44	7.5	2	3.01961	1	2	0	0	0	1
160	1	1	527916	38.1679	71.913	30.4174	2.34836	2.01732	2.85375	1.30597	4	2.91797	2.26639	1	1	4.70755	2.75758	5	35	58	2	1	1	1	4205	0	0	2
161	1	1	530431	38.3	42	24	2.34836	2.01732	2.85375	1	2.95102	2.91797	2.26639	1.7551	1.58247	4.70755	2.75758	3.69231	40	8.5	2.03704	3.01961	2	1	7113	0	0	2
162	2	1	535176	39.5	60	10	3	2.01732	2.85375	2	3	3	2	2	1	4.70755	3	3.69231	38	56	1	3.01961	1	2	0	0	0	2
163	1	1	533942	38	66	20	1	3	3	1	5	3	1	1	1	4.70755	3	3.69231	46	46	3	2	3	1	6209	0	0	2
164	1	1	528523	38.7	76	30.4174	1	1	5	2	3	3	2	2	2	4.70755	4	4	50	8	2.03704	3.01961	1	1	2208	0	0	1
165	1	1	534925	39.4	120	48	2.34836	2.01732	5	1	2.95102	3	3	1	1.58247	4.70755	4	3.69231	56	64	1	2	3	2	1400	0	0	2
166	1	1	527916	38.3	40	18	1	1	1	1	3	1	1	1.7551	1.58247	4.70755	2	1	43	5.9	1	3.01961	1	2	0	0	0	1
167	2	1	528299	38.1679	44	24	1	1	1	1	3	3	1	2	1	4.70755	2.75758	1	46.2952	6.3	2.03704	3.01961	1	2	3111	0	0	2
168	1	1	530254	38.4	104	40	1	1	3	1	2	4	2	2	3	6.5	2.75758	4	55	8.5	2.03704	3.01961	1	1	2124	0	0	2
169	1	1	535085	38.1679	65	24	2.34836	2.01732	2.85375	2	5	2.91797	4	3	1	4.70755	2.75758	5	46.2952	24.4569	2.03704	3.01961	3	1	3205	0	0	2
170	2	1	532985	37.5	44	20	1	1	3	1	2.95102	1	1	1.7551	1.58247	4.70755	1	3.69231	35	7.2	2.03704	3.01961	1	2	0	0	0	2
171	2	1	527677	39	86	16	3	3	5	1.30597	3	3	3	1.7551	2	4.70755	2.75758	3.69231	68	5.8	3	6	2	1	5400	0	0	1
172	1	1	535292	38.5	129	48	3	3	3	1	2	4	3	1	3	2	2.75758	3.69231	57	66	3	2	1	1	2206	0	0	2
173	1	1	529729	38.1679	104	30.4174	3	3	5	2	2	4	3	1.7551	3	4.70755	4	4	69	8.6	2	3.4	2	1	2207	0	0	1
174	2	1	518476	38.1679	71.913	30.4174	3	4	6	1.30597	4	2.91797	4	1.7551	1.58247	4.70755	2.75758	3.69231	46.2952	24.4569	2.03704	3.01961	2	1	3400	0	0	1
175	1	1	527929	38.1679	71.913	30.4174	2.34836	2.01732	2.85375	1.30597	2.95102	2.91797	2.26639	1.7551	1.58247	4.70755	2.75758	3.69231	46.2952	24.4569	2.03704	3.01961	1	1	2208	0	0	2
176	1	1	535130	38.2	60	30	1	1	3	1	3	3	1	2	1	4.70755	3	2	48	66	2.03704	3.01961	1	1	6112	0	0	2
177	1	1	523190	38.1679	68	14	2.34836	2.01732	4	1	4	2.91797	2.26639	1.7551	1	4.3	2.75758	3.69231	46.2952	24.4569	2	2.8	2	1	4205	0	0	1
178	1	1	533968	38.1679	60	30	3	3	4	2	5	4	4	1	1	4.70755	4	3.69231	45	70	3	2	1	1	6111	3111	0	2
179	2	1	528151	38.5	100	30.4174	3	3	5	2	4	3	4	2	1	4.70755	4	5	46.2952	24.4569	2.03704	3.01961	3	2	1111	0	0	1
180	1	1	530239	38.4	84	30	3	1	5	2	4	3	3	2	3	6.5	4	4	47	7.5	3	3.01961	2	1	2300	0	0	2
181	2	1	528305	37.8	48	14	2.34836	2.01732	1	1	3	2.91797	2	1	3	5.3	1	3.69231	35	7.5	2.03704	3.01961	1	2	3111	0	0	1
182	1	1	5279822	38	71.913	24	3	3	6	2	5	2.91797	4	1	1	4.70755	2.75758	3.69231	68	7.8	2.03704	3.01961	2	1	2205	0	0	2
183	2	1	534857	37.8	56	16	1	1	2	1	2	1	1	2	1	4.70755	1	3.69231	44	68	1	1	1	2	0	0	0	2
184	2	1	534053	38.2	68	32	2	2	2	1	1	1	1	3	1	4.70755	1	1	43	65	2.03704	3.01961	1	2	0	0	0	2
185	1	1	534833	38.5	120	60	4	3	6	2	2.95102	3	2.26639	1.7551	1.58247	4.70755	2.75758	3.69231	54	24.4569	2.03704	3.01961	1	1	5400	0	0	2
186	1	1	5278331	39.3	64	90	2	3	1	1	2.95102	3	1	1	2	4.70755	2.75758	3.69231	39	6.7	2.03704	3.01961	1	1	21110	0	0	2
187	1	1	527365	38.4	80	30	4	3	1	1	3	3	3	3	3	4.70755	4	5	32	6.1	3	4.3	1	1	7209	0	0	1
188	1	1	533887	38.5	60	30.4174	1	1	2.85375	1	2.95102	1	1	1.7551	1.58247	4.70755	2.75758	3.69231	33	53	1	3.01961	1	1	4111	0	0	2
189	1	1	5299603	38.3	60	16	3	1	1	1	2	1	1	2	2	3	1	4	30	6	1	3	1	1	31110	0	0	2
190	1	1	528742	37.1	40	8	2.34836	1	4	1	3	3	1	1	1	4.70755	3	3	23	6.7	3	3.01961	1	1	3133	0	0	1
191	2	9	5287279	38.1679	100	44	2	1	1	1	4	1	1	1.7551	1.58247	4.70755	1	3.69231	37	4.7	2.03704	3.01961	1	2	7111	0	0	2
192	1	1	534788	38.2	48	18	1	1	1	1	3	3	3	1	2	4.70755	4	3.69231	48	74	1	2	1	1	5111	0	0	2
193	1	1	529373	38.1679	60	48	3	3	4	2	4	3	4	1.7551	1.58247	4.70755	2.75758	3.69231	58	7.6	2.03704	3.01961	2	1	3205	0	0	2
194	2	1	534163	37.9	88	24	1	1	2	1	2	2	1	1.7551	1.58247	4.70755	4	1	37	56	2.03704	3.01961	1	2	0	0	0	2
195	2	1	533697	38	44	12	3	1	1	1.30597	2.95102	1	2	1.7551	1.58247	4.70755	1	3.69231	42	64	2.03704	3.01961	1	2	0	0	0	2
196	2	1	529628	38.5	60	20	1	1	5	2	2	2	1	2	1	4.70755	2	3	63	7.5	2	2.3	3	2	300	0	0	1
197	2	1	521399	38.5	96	36	3	3	2.85375	2	2	4	2	1	2	4.70755	4	5	70	8.5	2.03704	3.01961	2	1	1400	0	0	1
198	2	1	533885	38.3	60	20	1	1	1	2	1	3	1	1.7551	1.58247	4.70755	3	3.69231	34	66	2.03704	3.01961	1	2	0	0	0	2
199	2	1	534157	38.5	60	40	3	1	2	1	2	1	2	1.7551	1.58247	4.70755	3	2	49	59	2.03704	3.01961	1	2	0	0	0	2
200	1	1	528047	37.3	48	12	1	2.01732	3	1	3	1	3	2	1	4.70755	3	3	40	6.6	2	3.01961	1	1	3205	0	0	1
201	1	1	528641	38.5	86	30.4174	1	1	3	1	4	4	3	2	1	4.70755	3	5	45	7.4	1	3.4	2	1	3209	0	0	1
202	1	1	534073	37.5	48	40	2.34836	2.01732	2.85375	1.30597	2.95102	2.91797	2.26639	1	1	4.70755	2.75758	5	41	55	3	2	3	1	2208	0	0	2
203	2	1	529685	37.2	36	9	1	1	1	1	2	3	1	2	1	4.70755	4	1	35	5.7	2.03704	3.01961	1	2	31110	0	0	2
204	1	1	529528	39.2	71.913	23	3	1	3	1	4	4	2	2	1.58247	4.70755	2.75758	3.69231	36	6.6	1	3	1	1	3115	0	0	1
205	2	1	528151	38.5	100	30.4174	3	3	5	2	4	3	4	2	1	4.70755	4	5	46.2952	24.4569	2.03704	3.01961	3	2	4124	0	0	2
206	1	1	535137	38.5	96	30	2	3	4	2	4	4	3	2	1	4.70755	3	5	50	65	2.03704	3.01961	1	1	6111	3112	0	2
207	1	1	530297	38.1679	71.913	30.4174	2.34836	2.01732	2.85375	1.30597	2.95102	2.91797	2.26639	1.7551	1.58247	4.70755	2.75758	3.69231	45	8.7	2.03704	3.01961	2	1	2208	0	0	2
208	1	1	535338	37.8	88	80	3	3	5	2	2.95102	3	3	2	3	4.70755	4	5	64	89	2.03704	3.01961	3	1	3205	0	0	2
209	2	1	534478	37.5	44	10	3	1	1	1	3	1	2	2	1.58247	4.70755	3	3	43	51	1	1	1	2	0	0	0	2
210	1	1	530401	37.9	68	20	2.34836	1	2	1	2	4	2	1.7551	1.58247	4.70755	1	5	45	4	3	2.8	2	1	5400	0	0	1
211	1	1	529893	38	86	24	4	3	4	1	2	4	4	1	1	4.70755	4	5	45	5.5	1	10.1	2	1	3111	0	0	1
212	1	9	5294369	38.9	120	30	1	3	2	2	3	3	3	3	1	3	2.75758	3.69231	47	6.3	1	3.01961	1	2	2124	0	0	2
213	1	1	528183	37.6	45	12	3	1	3	1	2.95102	2	2	2	1	4.70755	1	4	39	7	2	1.5	1	1	2112	0	0	1
214	2	1	529183	38.6	56	32	2	1	1	1	1	1	1	2	1.58247	4.70755	2	3.69231	40	7	2	2.1	1	2	0	0	0	1
215	1	1	529135	37.8	40	12	1	1	1	1	1	2	1	2	1	4.70755	1	2	38	7	2.03704	3.01961	1	1	3111	0	0	2
216	2	1	528977	38.1679	71.913	30.4174	2.34836	2.01732	2.85375	1.30597	2.95102	2.91797	2.26639	1.7551	1.58247	4.70755	2.75758	3.69231	46.2952	24.4569	2.03704	3.01961	1	2	0	0	0	2
217	1	1	5279441	38	76	18	2.34836	2.01732	2.85375	2	2.95102	2.91797	2.26639	1.7551	1.58247	4.70755	2.75758	3.69231	71	11	2.03704	3.01961	1	1	2209	0	0	1
218	1	1	535240	38.1	40	36	1	2	2	1	2	2	2.26639	1.7551	1.58247	4.70755	2.75758	3.69231	46.2952	24.4569	2.03704	3.01961	3	1	3112	0	0	2
219	1	1	529736	38.1679	52	28	3	3	4	1	3	4	3	2	1	4.70755	4	4	37	8.1	2.03704	3.01961	1	1	2111	0	0	2
220	1	1	535029	39.2	88	58	4	4	2.85375	2	5	4	2.26639	1.7551	1.58247	4.70755	2.75758	3.69231	46.2952	24.4569	2	2	3	2	3205	0	0	2
221	1	1	535031	38.5	92	40	4	3	2.85375	1	2	4	3	1.7551	1.58247	4.70755	4	3.69231	46	67	2	2	1	1	2208	0	0	2
222	1	1	528800	38.1679	112	13	4	4	4	1	2	3	1	2	1	4.5	4	4	60	6.3	3	3.01961	1	1	2205	0	0	1
223	1	1	528178	37.7	66	12	1	1	3	1	3	3	2	2	1.58247	4.70755	4	4	31.5	6.2	2	1.6	1	1	2208	0	0	1
224	1	1	535392	38.8	50	14	1	1	1	1	3	1	1	1	1	4.70755	3	5	38	58	2.03704	3.01961	1	1	3111	0	0	2
225	2	1	528931	38.4	54	24	1	1	1	1	1	3	1	2	1	4.70755	3	2	49	7.2	1	8	1	2	3111	0	0	1
226	1	1	528503	39.2	120	20	4	3	5	2	2	3	3	1	3	4.70755	2.75758	4	60	8.8	3	3.01961	2	1	2205	0	0	2
227	1	9	5289419	38.1679	71.913	30.4174	2.34836	2.01732	2.85375	1.30597	2.95102	2.91797	2.26639	1.7551	1.58247	4.70755	2.75758	3.69231	45	6.5	2	3.01961	1	1	9000	0	0	1
228	1	1	535196	37.3	90	40	3	2.01732	6	2	5	4	3	2	2	4.70755	1	5	65	50	3	2	3	1	3205	0	0	2
229	1	9	534597	38.5	120	70	2.34836	2.01732	2.85375	1.30597	2.95102	1	2.26639	2	1.58247	4.70755	1	3.69231	35	54	1	1	1	1	4205	3111	2209	2
230	1	1	534280	38.5	104	40	3	3	2.85375	1	4	3	4	1.7551	1.58247	4.70755	2.75758	3.69231	46.2952	24.4569	2.03704	3.01961	1	1	2124	0	0	2
231	2	1	530028	39.5	92	28	3	3	6	1	5	4	1	1.7551	3	4.70755	4	3.69231	72	6.4	2.03704	3.6	2	2	3300	0	0	2
232	1	1	5262543	38.5	30	18	2.34836	2.01732	2.85375	1.30597	2.95102	2.91797	2.26639	1.7551	1.58247	4.70755	2.75758	3.69231	40	7.7	2.03704	3.01961	1	1	2113	0	0	2
233	1	1	530526	38.3	72	30	4	3	3	2	3	3	3	2	1	4.70755	3	5	43	7	2	3.9	1	1	3113	0	0	1
234	2	1	528729	37.5	48	30	4	1	3	1	2.95102	2	1	1	1	4.70755	1	1	48	8.6	2.03704	3.01961	1	2	400	0	0	2
235	1	1	528469	38.1	52	24	1	1	5	1	4	3	1	2	3	7	1	3.69231	54	7.5	2	2.6	2	1	2206	0	0	1
236	2	1	528179	38.2	42	26	1	1	1	1	3	1	2	1.7551	1.58247	4.70755	1	3.69231	36	6.9	2.03704	3.01961	1	2	3111	0	0	2
237	2	1	533750	37.9	54	42	2	1	5	1	3	1	1	1.7551	1	4.70755	2.75758	2	47	54	3	1	1	2	0	0	0	2
238	2	1	528702	36.1	88	30.4174	3	3	3	1	3	3	2	2	3	4.70755	2.75758	4	45	7	3	4.8	3	1	2209	0	0	1
239	1	1	534183	38.1	70	22	2.34836	1	2.85375	1	5	3	2.26639	1.7551	1.58247	4.70755	2.75758	5	36	65	2.03704	3.01961	3	1	3205	0	0	2
240	1	1	529160	38	90	30	4	3	4	2	5	4	4	1.7551	1.58247	4.70755	4	5	55	6.1	2.03704	3.01961	2	1	3205	0	0	2
241	1	1	529045	38.2	52	16	1	1	2	1	1	2	1	1	1	4.70755	1	3.69231	43	8.1	2.03704	3.01961	1	2	0	0	0	1
242	1	1	530354	38.1679	36	32	1	1	4	1	5	3	3	2	3	4	2.75758	4	41	5.9	2.03704	3.01961	2	1	2205	0	0	2
243	1	1	5281091	38.4	92	20	1	2.01732	2.85375	2	2.95102	3	3	1.7551	1.58247	4.70755	1	3.69231	46.2952	24.4569	2.03704	3.01961	1	1	2208	0	0	1
244	1	9	5291409	38.2	124	88	1	3	2	1	2	3	4	1.7551	1.58247	4.70755	2.75758	3.69231	47	8	1	3.01961	1	1	9400	0	0	1
245	2	1	528904	38.1679	96	30.4174	3	3	3	2	5	4	4	1.7551	1	4.70755	4	5	60	24.4569	2.03704	3.01961	2	1	41110	0	0	2
246	1	1	530366	37.6	68	32	3	2.01732	3	1	4	2	4	2	2	6.5	1	5	47	7.2	1	3.01961	1	1	3209	0	0	2
247	1	1	530170	38.1	88	24	3	3	4	1	5	4	3	2	1	4.70755	3	4	41	4.6	2.03704	3.01961	2	1	2209	0	0	2
248	1	1	527709	38	108	60	2	3	4	1	4	3	3	2	1.58247	4.70755	3	4	46.2952	24.4569	3	3.01961	1	1	2205	0	0	2
249	2	1	528169	38.2	48	30.4174	2	2.01732	1	2	3	3	1	2	1	4.70755	2.75758	2	34	6.6	2.03704	3.01961	1	2	3111	0	0	2
250	1	1	535043	39.3	100	51	4	4	6	1	2	4	1	1	3	2	2.75758	4	66	13	3	2	3	1	2113	0	0	2
251	2	1	527940	36.6	42	18	3	3	2	1	1	4	1	1	1	4.70755	2.75758	5	52	7.1	2.03704	3.01961	2	1	5111	0	0	2
252	1	9	5291719	38.8	124	36	3	1	2	1	2	3	4	1	1	4.70755	4	4	50	7.6	3	3.01961	2	1	2208	0	0	1
253	2	1	530561	38.1679	112	24	3	3	4	2	5	4	2	1.7551	1.58247	4.70755	4	3.69231	40	5.3	3	2.6	1	2	400	0	0	1
254	1	1	533738	38.1679	80	30.4174	3	3	3	1	4	4	4	1.7551	1.58247	4.70755	4	5	43	70	2.03704	3.01961	1	1	3111	0	0	2
255	1	9	5294539	38.8	184	84	1	2.01732	1	1	4	1	3	1.7551	1.58247	4.70755	2	3.69231	33	3.3	2.03704	3.01961	2	1	7111	0	0	2
256	1	1	533871	37.5	72	30.4174	2	1	1	1	2	1	1	1	1	4.70755	1	3.69231	35	65	2	2	3	1	7209	0	0	2
257	1	1	529812	38.7	96	28	3	3	4	1	2.95102	4	2.26639	1.7551	3	7.5	2.75758	3.69231	64	9	2.03704	3.01961	2	1	2205	0	0	1
258	2	1	534719	37.5	52	12	1	1	1	1	2	3	2	2	1	4.70755	3	5	36	61	1	1	1	2	0	0	0	2
259	1	1	527734	40.8	72	42	3	3	1	1	2	3	1	2	1	4.70755	2.75758	3.69231	54	7.4	3	3.01961	2	1	11400	0	0	1
260	2	1	534933	38	40	25	2.34836	1	1	1	4	3	2	1	1	4.70755	4	3.69231	37	69	2.03704	3.01961	1	2	0	0	0	2
261	2	1	529296	38.4	48	16	2	1	1	1	1	2.91797	2	2	1	4.70755	2.75758	2	39	6.5	2.03704	3.01961	1	2	3111	0	0	1
262	2	9	5305629	38.6	88	28	2.34836	2.01732	2.85375	1.30597	2.95102	2.91797	2.26639	1.7551	1.58247	4.70755	2.75758	3.69231	35	5.9	2.03704	3.01961	1	2	0	0	0	2
263	1	1	528743	37.1	75	36	2.34836	2.01732	3	2	4	4	2	2	3	5	4	4	48	7.4	3	3.2	2	1	12208	0	0	1
264	1	1	530478	38.3	44	21	3	1	2	1	3	3	3	2	1	4.70755	1	5	44	6.5	2	4.4	1	1	2209	0	0	1
265	2	1	528590	38.1679	56	68	3	1	1	1	3	3	1	2	1	4.70755	1	3.69231	40	6	2.03704	3.01961	3	1	5206	0	0	2
266	2	1	529865	38.6	68	20	2	1	3	1	3	3	2	1	1	4.70755	1	5	38	6.5	1	3.01961	1	2	5124	0	0	1
267	2	1	527829	38.3	54	18	3	1	2	1	2	3	2	1.7551	3	5.4	2.75758	4	44	7.2	3	3.01961	1	2	2124	0	0	1
268	1	1	534403	38.2	42	20	2.34836	2.01732	1	1	2.95102	3	2.26639	1.7551	1.58247	4.70755	3	3.69231	47	60	2.03704	3.01961	1	2	0	0	0	2
269	1	1	527883	39.3	64	90	2	3	1	1	2.95102	3	1	1	2	6.5	1	5	39	6.7	2.03704	3.01961	1	1	31110	0	0	2
270	1	1	528570	37.5	60	50	3	3	1	1	3	3	2	2	2	3.5	3	4	35	6.5	2.03704	3.01961	2	1	2209	0	0	2
271	1	1	534626	37.7	80	30.4174	3	3	6	1	5	4	1	2	3	4.70755	3	1	50	55	3	2	1	1	4206	0	0	2
272	1	1	529796	38.1679	100	30	3	3	4	2	5	4	4	3	3	4.70755	4	4	52	6.6	2.03704	3.01961	1	1	2124	0	0	2
273	1	1	528638	37.7	120	28	3	3	3	1	5	3	3	1	1	4.70755	2.75758	3.69231	65	7	3	3.01961	2	1	4205	0	0	1
274	1	1	534624	38.1679	76	30.4174	2.34836	3	2.85375	1.30597	2.95102	4	4	1.7551	1.58247	4.70755	2.75758	5	46.2952	24.4569	2.03704	3.01961	3	1	11124	0	0	2
275	1	9	5297159	38.8	150	50	1	3	6	2	5	3	2	1	1	4.70755	2.75758	3.69231	50	6.2	2.03704	3.01961	2	1	4207	0	0	2
276	1	1	534787	38	36	16	3	1	1	1	4	2	2	3	3	2	3	3.69231	37	75	2	1	3	2	3111	0	0	2
277	2	1	528620	36.9	50	40	2	3	3	1	1	3	2	3	1	7	2.75758	3.69231	37.5	6.5	2.03704	3.01961	1	2	3111	0	0	2
278	2	1	528019	37.8	40	16	1	1	1	1	1	1	1	1.7551	1.58247	4.70755	1	1	37	6.8	2.03704	3.01961	1	2	0	0	0	2
279	2	1	529172	38.2	56	40	4	3	1	1	2	4	3	2	2	7.5	2.75758	3.69231	47	7.2	1	2.5	1	2	8300	0	0	1
280	1	1	534644	38.6	48	12	2.34836	2.01732	1	1.30597	1	1	2.26639	1.7551	1.58247	4.70755	2.75758	3.69231	36	67	2.03704	3.01961	1	2	0	0	0	2
281	2	1	530624	40	78	30.4174	3	3	5	1	2	3	1	1	1	4.70755	4	1	66	6.5	2.03704	3.01961	2	1	8400	0	0	1
282	1	1	527544	38.1679	70	16	3	4	5	2	2	3	2	2	1	4.70755	4	5	60	7.5	2.03704	3.01961	2	1	1400	0	0	2
283	1	1	527758	38.2	72	18	2.34836	2.01732	2.85375	1.30597	2.95102	2.91797	2.26639	1.7551	1.58247	4.70755	2.75758	3.69231	35	6.4	2.03704	3.01961	1	1	3124	0	0	2
284	2	1	530439	38.5	54	30.4174	1	1	1	1	3	1	1	2	1	4.70755	1	3.69231	40	6.8	2	7	1	2	0	0	0	1
285	1	1	5283431	38.5	66	24	1	1	1	1	3	3	1	2	1	4.70755	4	5	40	6.7	1	3.01961	1	1	31110	0	0	1
286	2	1	5275212	37.8	82	12	3	1	1	2	4	2.91797	3	1	3	4.70755	2.75758	3.69231	50	7	2.03704	3.01961	3	1	2205	0	0	2
287	2	9	5305129	39.5	84	30	2.34836	2.01732	2.85375	1	2.95102	2.91797	2.26639	1.7551	1.58247	4.70755	2.75758	3.69231	28	5	2.03704	3.01961	1	2	0	0	0	2
288	1	1	529428	38.1679	71.913	30.4174	2.34836	2.01732	2.85375	1.30597	2.95102	2.91797	2.26639	1.7551	1.58247	4.70755	2.75758	3.69231	46.2952	24.4569	2.03704	3.01961	1	1	2124	0	0	2
289	1	1	529126	38	50	36	2.34836	1	1	1	3	2	2	1.7551	1.58247	4.70755	3	3.69231	39	6.6	1	5.3	1	1	8400	0	0	1
290	2	1	535054	38.6	45	16	2	1	2	1	1	1	2.26639	1.7551	1.58247	4.70755	1	1	43	58	2.03704	3.01961	1	2	0	0	0	2
291	1	1	528890	38.9	80	44	3	3	3	1	2	3	3	2	2	7	3	1	54	6.5	3	3.01961	2	1	7111	0	0	2
292	1	1	530034	37	66	20	1	3	2	1	4	3	3	1	1.58247	4.70755	1	5	35	6.9	2	3.01961	2	1	31110	0	0	2
293	1	1	534004	38.1679	78	24	3	3	3	1	2.95102	3	2.26639	2	1	4.70755	2.75758	4	43	62	2.03704	2	3	2	2209	0	0	2
294	2	1	533902	38.5	40	16	1	1	1	1	2	1	1	1.7551	1.58247	4.70755	3	2	37	67	2.03704	3.01961	1	2	0	0	0	2
295	1	1	533886	38.1679	120	70	4	2.01732	4	2	2	4	2.26639	1.7551	1.58247	4.70755	2.75758	5	55	65	2.03704	3.01961	3	2	3205	0	0	2
296	2	1	527702	37.2	72	24	3	2	4	2	4	3	3	3	1	4.70755	4	4	44	24.4569	3	3.3	3	1	2208	0	0	1
297	1	1	529386	37.5	72	30	4	3	4	1	4	4	3	2	1	4.70755	3	5	60	6.8	2.03704	3.01961	2	1	3205	0	0	2
298	1	1	530612	36.5	100	24	3	3	3	1	3	3	3	3	1	4.70755	4	4	50	6	3	3.4	1	1	2208	0	0	1
299	1	1	534618	37.2	40	20	2.34836	2.01732	2.85375	1.30597	2.95102	2.91797	2.26639	1.7551	1.58247	4.70755	4	1	36	62	1	1	3	2	6112	0	0	2
