# Supplementary material for: Feature selection based on neighborhood rough sets and Gini index
Source: PeerJ Comput Sci. 2023 Dec 12;9:e1711. doi: 10.7717/peerj-cs.1711 (PMC10773927; doi:10.7717/peerj-cs.1711)
Supplement: Supplemental Information 1 [file peerj-cs-09-1711-s001.zip › upload code/data/parkinsons.xlsx]

## Sheet: Sheet1
	name	MDVP:Fo(Hz)	MDVP:Fhi(Hz)	MDVP:Flo(Hz)	MDVP:Jitter(%)	MDVP:Jitter(Abs)	MDVP:RAP	MDVP:PPQ	Jitter:DDP	MDVP:Shimmer	MDVP:Shimmer(dB)	Shimmer:APQ3	Shimmer:APQ5	MDVP:APQ	Shimmer:DDA	NHR	HNR	RPDE	DFA	spread1	spread2	D2	PPE	class
0	175	119.992	157.302	74.997	0.00784	7e-05	0.0037	0.00554	0.01109	0.04374	0.426	0.02182	0.0313	0.02971	0.06545	0.02211	21.033	0.414783	0.815285	-4.81303	0.266482	2.30144	0.284654	1
1	102	122.4	148.65	113.819	0.00968	8e-05	0.00465	0.00696	0.01394	0.06134	0.626	0.03134	0.04518	0.04368	0.09403	0.01929	19.085	0.458359	0.819521	-4.07519	0.33559	2.48685	0.368674	1
2	101	116.682	131.111	111.555	0.0105	9e-05	0.00544	0.00781	0.01633	0.05233	0.482	0.02757	0.03858	0.0359	0.0827	0.01309	20.651	0.429895	0.825288	-4.44318	0.311173	2.34226	0.332634	1
3	172	116.676	137.871	111.366	0.00997	9e-05	0.00502	0.00698	0.01505	0.05492	0.517	0.02924	0.04005	0.03772	0.08771	0.01353	20.644	0.434969	0.819235	-4.1175	0.334147	2.40555	0.368975	1
4	168	116.014	141.781	110.655	0.01284	0.00011	0.00655	0.00908	0.01966	0.06425	0.584	0.0349	0.04825	0.04465	0.1047	0.01767	19.649	0.417356	0.823484	-3.74779	0.234513	2.33218	0.410335	1
5	84	120.552	131.162	113.787	0.00968	8e-05	0.00463	0.0075	0.01388	0.04701	0.456	0.02328	0.03526	0.03243	0.06985	0.01222	21.378	0.415564	0.825069	-4.24287	0.299111	2.18756	0.357775	1
6	104	120.267	137.244	114.82	0.00333	3e-05	0.00155	0.00202	0.00466	0.01608	0.14	0.00779	0.00937	0.01351	0.02337	0.00607	24.886	0.59604	0.764112	-5.63432	0.257682	1.85478	0.211756	1
7	125	107.332	113.84	104.315	0.0029	3e-05	0.00144	0.00182	0.00431	0.01567	0.134	0.00829	0.00946	0.01256	0.02487	0.00344	26.892	0.63742	0.763262	-6.1676	0.183721	2.06469	0.163755	1
8	182	95.73	132.068	91.754	0.00551	6e-05	0.00293	0.00332	0.0088	0.02093	0.191	0.01073	0.01277	0.01717	0.03218	0.0107	21.812	0.615551	0.773587	-5.49868	0.327769	2.32251	0.231571	1
9	183	95.056	120.103	91.226	0.00532	6e-05	0.00268	0.00332	0.00803	0.02838	0.255	0.01441	0.01725	0.02444	0.04324	0.01022	21.862	0.547037	0.798463	-5.01188	0.325996	2.43279	0.271362	1
10	31	88.333	112.24	84.072	0.00505	6e-05	0.00254	0.0033	0.00763	0.02143	0.197	0.01079	0.01342	0.01892	0.03237	0.01166	21.118	0.611137	0.776156	-5.24977	0.391002	2.40731	0.24974	1
11	124	91.904	115.871	86.292	0.0054	6e-05	0.00281	0.00336	0.00844	0.02752	0.249	0.01424	0.01641	0.02214	0.04272	0.01141	21.414	0.58339	0.79252	-4.96023	0.363566	2.64248	0.275931	1
12	41	136.926	159.866	131.276	0.00293	2e-05	0.00118	0.00153	0.00355	0.01259	0.112	0.00656	0.00717	0.0114	0.01968	0.00581	25.703	0.4606	0.646846	-6.54715	0.152813	2.04128	0.138512	1
13	50	139.173	179.139	76.556	0.0039	3e-05	0.00165	0.00208	0.00496	0.01642	0.154	0.00728	0.00932	0.01797	0.02184	0.01041	24.889	0.430166	0.665833	-5.66022	0.254989	2.51942	0.199889	1
14	14	152.845	163.305	75.836	0.00294	2e-05	0.00121	0.00149	0.00364	0.01828	0.158	0.01064	0.00972	0.01246	0.03191	0.00609	24.922	0.474791	0.654027	-6.1051	0.203653	2.12562	0.1701	1
15	39	142.167	217.455	83.159	0.00369	3e-05	0.00157	0.00203	0.00471	0.01503	0.126	0.00772	0.00888	0.01359	0.02316	0.00839	25.175	0.565924	0.658245	-5.34011	0.210185	2.20555	0.234589	1
16	133	144.188	349.259	82.764	0.00544	4e-05	0.00211	0.00292	0.00632	0.02047	0.192	0.00969	0.012	0.02074	0.02908	0.01859	22.333	0.56738	0.644692	-5.44004	0.239764	2.2645	0.218164	1
17	54	168.778	232.181	75.603	0.00718	4e-05	0.00284	0.00387	0.00853	0.03327	0.348	0.01441	0.01893	0.0343	0.04322	0.02919	20.376	0.631099	0.605417	-2.93107	0.434326	3.00746	0.430788	1
18	35	153.046	175.829	68.623	0.00742	5e-05	0.00364	0.00432	0.01092	0.05517	0.542	0.02471	0.03572	0.05767	0.07413	0.0316	17.28	0.665318	0.719467	-3.94908	0.35787	3.10901	0.377429	1
19	11	156.405	189.398	142.822	0.00768	5e-05	0.00372	0.00399	0.01116	0.03995	0.348	0.01721	0.02374	0.0431	0.05164	0.03365	17.153	0.649554	0.68608	-4.55447	0.340176	2.85668	0.322111	1
20	21	153.848	165.738	65.782	0.0084	5e-05	0.00428	0.0045	0.01285	0.0381	0.328	0.01667	0.02383	0.04055	0.05	0.03871	17.536	0.660125	0.704087	-4.09544	0.262564	2.73971	0.365391	1
21	1	153.88	172.86	78.128	0.0048	3e-05	0.00232	0.00267	0.00696	0.04137	0.37	0.02021	0.02591	0.04525	0.06062	0.01849	19.493	0.629017	0.698951	-5.18696	0.237622	2.55754	0.259765	1
22	9	167.93	193.221	79.068	0.00442	3e-05	0.0022	0.00247	0.00661	0.04351	0.377	0.02228	0.0254	0.04246	0.06685	0.0128	22.468	0.61906	0.679834	-4.33096	0.262384	2.91678	0.285695	1
23	178	173.917	192.735	86.18	0.00476	3e-05	0.00221	0.00258	0.00663	0.04192	0.364	0.02187	0.0247	0.03772	0.06562	0.0184	20.422	0.537264	0.686894	-5.24878	0.210279	2.54751	0.253556	1
24	129	163.656	200.841	76.779	0.00742	5e-05	0.0038	0.0039	0.0114	0.01659	0.164	0.00738	0.00948	0.01497	0.02214	0.01778	23.831	0.397937	0.732479	-5.55745	0.22089	2.69218	0.215961	1
25	194	104.4	206.002	77.968	0.00633	6e-05	0.00316	0.00375	0.00948	0.03767	0.381	0.01732	0.02245	0.0378	0.05197	0.02887	22.066	0.522746	0.737948	-5.57184	0.236853	2.84637	0.219514	1
26	139	171.041	208.313	75.501	0.00455	3e-05	0.0025	0.00234	0.0075	0.01966	0.186	0.00889	0.01169	0.01872	0.02666	0.01095	25.908	0.418622	0.720916	-6.18359	0.226278	2.5897	0.147403	1
27	187	146.845	208.701	81.737	0.00496	3e-05	0.0025	0.00275	0.00749	0.01919	0.198	0.00883	0.01144	0.01826	0.0265	0.01328	25.119	0.358773	0.726652	-6.27169	0.196102	2.31421	0.162999	1
28	173	155.358	227.383	80.055	0.0031	2e-05	0.00159	0.00176	0.00476	0.01718	0.161	0.00769	0.01012	0.01661	0.02307	0.00677	25.97	0.470478	0.676258	-7.12092	0.279789	2.24174	0.108514	1
29	126	162.568	198.346	77.63	0.00502	3e-05	0.0028	0.00253	0.00841	0.01791	0.168	0.00793	0.01057	0.01799	0.0238	0.0117	25.678	0.427785	0.723797	-6.63573	0.209866	1.95796	0.135242	1
30	45	197.076	206.896	192.055	0.00289	1e-05	0.00166	0.00168	0.00498	0.01098	0.097	0.00563	0.0068	0.00802	0.01689	0.00339	26.775	0.422229	0.741367	-7.3483	0.177551	1.74387	0.085569	0
31	157	199.228	209.512	192.091	0.00241	1e-05	0.00134	0.00138	0.00402	0.01015	0.089	0.00504	0.00641	0.00762	0.01513	0.00167	30.94	0.432439	0.742055	-7.68259	0.173319	2.10311	0.068501	0
32	117	198.383	215.203	193.104	0.00212	1e-05	0.00113	0.00135	0.00339	0.01263	0.111	0.0064	0.00825	0.00951	0.01919	0.00119	30.775	0.465946	0.738703	-7.06793	0.175181	1.51228	0.09632	0
33	3	202.266	211.604	197.079	0.0018	9e-06	0.00093	0.00107	0.00278	0.00954	0.085	0.00469	0.00606	0.00719	0.01407	0.00072	32.684	0.368535	0.742133	-7.69573	0.17854	1.54461	0.056141	0
34	28	203.184	211.526	196.16	0.00178	9e-06	0.00094	0.00106	0.00283	0.00958	0.085	0.00468	0.0061	0.00726	0.01403	0.00065	33.047	0.340068	0.741899	-7.96498	0.163519	1.42329	0.044539	0
35	85	201.464	210.565	195.708	0.00198	1e-05	0.00105	0.00115	0.00314	0.01194	0.107	0.00586	0.0076	0.00957	0.01758	0.00135	31.732	0.344252	0.742737	-7.77768	0.170183	2.44706	0.05761	0
36	42	177.876	192.921	168.013	0.00411	2e-05	0.00233	0.00241	0.007	0.02126	0.189	0.01154	0.01347	0.01612	0.03463	0.00586	23.216	0.360148	0.778834	-6.14965	0.218037	2.47708	0.165827	1
37	148	176.17	185.604	163.564	0.00369	2e-05	0.00205	0.00218	0.00616	0.01851	0.168	0.00938	0.0116	0.01491	0.02814	0.0034	24.951	0.341435	0.783626	-6.00641	0.196371	2.53653	0.173218	1
38	170	180.198	201.249	175.456	0.00284	2e-05	0.00153	0.00166	0.00459	0.01444	0.131	0.00726	0.00885	0.0119	0.02177	0.00231	26.738	0.403884	0.766209	-6.45206	0.212294	2.2694	0.141929	1
39	49	187.733	202.324	173.015	0.00316	2e-05	0.00168	0.00182	0.00504	0.01663	0.151	0.00829	0.01003	0.01366	0.02488	0.00265	26.31	0.396793	0.758324	-6.00665	0.266892	2.38254	0.160691	1
40	60	186.163	197.724	177.584	0.00298	2e-05	0.00165	0.00175	0.00496	0.01495	0.135	0.00774	0.00941	0.01233	0.02321	0.00231	26.822	0.32648	0.765623	-6.64738	0.201095	2.37407	0.130554	1
41	46	184.055	196.537	166.977	0.00258	1e-05	0.00134	0.00147	0.00403	0.01463	0.132	0.00742	0.00901	0.01234	0.02226	0.00257	26.453	0.306443	0.759203	-7.04411	0.063412	2.36153	0.11573	1
42	95	237.226	247.326	225.227	0.00298	1e-05	0.00169	0.00182	0.00507	0.01752	0.164	0.01035	0.01024	0.01133	0.03104	0.0074	22.736	0.305062	0.654172	-7.31055	0.098648	2.41684	0.095032	0
43	88	241.404	248.834	232.483	0.00281	1e-05	0.00157	0.00173	0.0047	0.0176	0.154	0.01006	0.01038	0.01251	0.03017	0.00675	23.145	0.457702	0.634267	-6.79355	0.158266	2.2567	0.117399	0
44	23	243.439	250.912	232.435	0.0021	9e-06	0.00109	0.00137	0.00327	0.01419	0.126	0.00777	0.00898	0.01033	0.0233	0.00454	25.368	0.438296	0.635285	-7.05787	0.091608	2.33072	0.09147	0
45	87	242.852	255.034	227.911	0.00225	9e-06	0.00117	0.00139	0.0035	0.01494	0.134	0.00847	0.00879	0.01014	0.02542	0.00476	25.032	0.431285	0.638928	-6.99582	0.102083	2.3658	0.102706	0
46	2	245.51	262.09	231.848	0.00235	1e-05	0.00127	0.00148	0.0038	0.01608	0.141	0.00906	0.00977	0.01149	0.02719	0.00476	24.602	0.467489	0.631653	-7.15608	0.127642	2.39212	0.097336	0
47	155	252.455	261.487	182.786	0.00185	7e-06	0.00092	0.00113	0.00276	0.01152	0.103	0.00614	0.0073	0.0086	0.01841	0.00432	26.805	0.610367	0.635204	-7.31951	0.200873	2.02861	0.086398	0
48	57	122.188	128.611	115.765	0.00524	4e-05	0.00169	0.00203	0.00507	0.01613	0.143	0.00855	0.00776	0.01433	0.02566	0.00839	23.162	0.579597	0.733659	-6.4394	0.266392	2.07992	0.133867	0
49	67	122.964	130.049	114.676	0.00428	3e-05	0.00124	0.00155	0.00373	0.01681	0.154	0.0093	0.00802	0.014	0.02789	0.00462	24.971	0.538688	0.754073	-6.4821	0.264967	2.05442	0.128872	0
50	6	124.445	135.069	117.495	0.00431	3e-05	0.00141	0.00167	0.00422	0.02184	0.197	0.01241	0.01024	0.01685	0.03724	0.00479	25.135	0.553134	0.775933	-6.65047	0.254498	1.8402	0.103561	0
51	48	126.344	134.231	112.773	0.00448	4e-05	0.00131	0.00169	0.00393	0.02033	0.185	0.01143	0.00959	0.01614	0.03429	0.00474	25.03	0.507504	0.760361	-6.68915	0.291954	2.43185	0.105993	0
52	110	128.001	138.052	122.08	0.00436	3e-05	0.00137	0.00166	0.00411	0.02297	0.21	0.01323	0.01072	0.01677	0.03969	0.00481	24.692	0.459766	0.766204	-7.07242	0.220434	1.9723	0.119308	0
53	22	129.336	139.867	118.604	0.0049	4e-05	0.00165	0.00183	0.00495	0.02498	0.228	0.01396	0.01219	0.01947	0.04188	0.00484	25.429	0.420383	0.785714	-6.83681	0.269866	2.22372	0.147491	0
54	169	108.807	134.656	102.874	0.00761	7e-05	0.00349	0.00486	0.01046	0.02719	0.255	0.01483	0.01609	0.02067	0.0445	0.01036	21.028	0.536009	0.819032	-4.64957	0.205558	1.9869	0.3167	1
55	147	109.86	126.358	104.437	0.00874	8e-05	0.00398	0.00539	0.01193	0.03209	0.307	0.01789	0.01992	0.02454	0.05368	0.0118	20.767	0.558586	0.811843	-4.33354	0.221727	2.01461	0.344834	1
56	78	110.417	131.067	103.37	0.00784	7e-05	0.00352	0.00514	0.01056	0.03715	0.334	0.02032	0.02302	0.02802	0.06097	0.00969	21.422	0.541781	0.821364	-4.43845	0.238298	1.92294	0.335041	1
57	55	117.274	129.916	110.402	0.00752	6e-05	0.00299	0.00469	0.00898	0.02293	0.221	0.01189	0.01459	0.01948	0.03568	0.00681	22.817	0.530529	0.817756	-4.60826	0.290024	2.02159	0.314464	1
58	58	116.879	131.897	108.153	0.00788	7e-05	0.00334	0.00493	0.01003	0.02645	0.265	0.01394	0.01625	0.02137	0.04183	0.00786	22.603	0.540049	0.813432	-4.47675	0.262633	1.82701	0.326197	1
59	184	114.847	271.314	104.68	0.00867	8e-05	0.00373	0.0052	0.0112	0.03225	0.35	0.01805	0.01974	0.02519	0.05414	0.01143	21.66	0.547975	0.817396	-4.60916	0.221711	1.83169	0.316395	1
60	112	209.144	237.494	109.379	0.00282	1e-05	0.00147	0.00152	0.00442	0.01861	0.17	0.00975	0.01258	0.01382	0.02925	0.00871	25.554	0.341788	0.678874	-7.04051	0.066994	2.46079	0.101516	0
61	116	223.365	238.987	98.664	0.00264	1e-05	0.00154	0.00151	0.00461	0.01906	0.165	0.01013	0.01296	0.0134	0.03039	0.00301	26.138	0.447979	0.686264	-7.2938	0.086372	2.32156	0.098555	0
62	76	222.236	231.345	205.495	0.00266	1e-05	0.00152	0.00144	0.00457	0.01643	0.145	0.00867	0.01108	0.012	0.02602	0.0034	25.856	0.364867	0.694399	-6.96632	0.095882	2.27869	0.103224	0
63	189	228.832	234.619	223.634	0.00296	1e-05	0.00175	0.00155	0.00526	0.01644	0.145	0.00882	0.01075	0.01179	0.02647	0.00351	25.964	0.25657	0.683296	-7.24562	0.018689	2.49822	0.093534	0
64	25	229.401	252.221	221.156	0.00205	9e-06	0.00114	0.00113	0.00342	0.01457	0.129	0.00769	0.00957	0.01016	0.02308	0.003	26.415	0.27685	0.673636	-7.49626	0.056844	2.00303	0.073581	0
65	115	228.969	239.541	113.201	0.00238	1e-05	0.00136	0.0014	0.00408	0.01745	0.154	0.00942	0.0116	0.01234	0.02827	0.0042	24.547	0.305429	0.681811	-7.31424	0.006274	2.1186	0.091546	0
66	24	140.341	159.774	67.021	0.00817	6e-05	0.0043	0.0044	0.01289	0.03198	0.313	0.0183	0.0181	0.02428	0.0549	0.02183	19.56	0.460139	0.720908	-5.40942	0.22685	2.35997	0.226156	1
67	100	136.969	166.607	66.004	0.00923	7e-05	0.00507	0.00463	0.0152	0.03111	0.308	0.01638	0.01759	0.02603	0.04914	0.02659	19.979	0.498133	0.729067	-5.32457	0.20566	2.29156	0.226247	1
68	86	143.533	162.215	65.809	0.01101	8e-05	0.00647	0.00467	0.01941	0.05384	0.478	0.03152	0.02422	0.03392	0.09455	0.04882	20.338	0.513237	0.731444	-5.86975	0.151814	2.1185	0.18558	1
69	123	148.09	162.824	67.343	0.00762	5e-05	0.00467	0.00354	0.014	0.05428	0.497	0.03357	0.02494	0.03635	0.1007	0.02431	21.718	0.487407	0.727313	-6.26114	0.120956	2.13707	0.141958	1
70	108	142.729	162.408	65.476	0.00831	6e-05	0.00469	0.00419	0.01407	0.03485	0.365	0.01868	0.01906	0.02949	0.05605	0.02599	20.264	0.489345	0.730387	-5.72087	0.15883	2.27793	0.180828	1
71	140	136.358	176.595	65.75	0.00971	7e-05	0.00534	0.00478	0.01601	0.04978	0.483	0.02749	0.02466	0.03736	0.08247	0.03361	18.57	0.543299	0.733232	-5.20798	0.224852	2.64228	0.242981	1
72	89	120.08	139.71	111.208	0.00405	3e-05	0.0018	0.0022	0.0054	0.01706	0.152	0.00974	0.00925	0.01345	0.02921	0.00442	25.742	0.495954	0.762959	-5.79182	0.329066	2.20502	0.18818	1
73	149	112.014	588.518	107.024	0.00533	5e-05	0.00268	0.00329	0.00805	0.02448	0.226	0.01373	0.01375	0.01956	0.0412	0.00623	24.178	0.509127	0.789532	-5.38913	0.306636	1.92871	0.225461	1
74	91	110.793	128.101	107.316	0.00494	4e-05	0.0026	0.00283	0.0078	0.02442	0.216	0.01432	0.01325	0.01831	0.04295	0.00479	25.438	0.437031	0.815908	-5.31336	0.201861	2.22581	0.244512	1
75	8	110.707	122.611	105.007	0.00516	5e-05	0.00277	0.00289	0.00831	0.02215	0.206	0.01284	0.01219	0.01715	0.03851	0.00472	25.197	0.463514	0.807217	-5.47759	0.315074	1.86209	0.228624	1
76	145	112.876	148.826	106.981	0.005	4e-05	0.0027	0.00289	0.0081	0.03999	0.35	0.02413	0.02231	0.02704	0.07238	0.00905	23.37	0.489538	0.789977	-5.77597	0.341169	2.00792	0.193918	1
77	134	110.568	125.394	106.821	0.00462	4e-05	0.00226	0.0028	0.00677	0.02199	0.197	0.01284	0.01199	0.01636	0.03852	0.0042	25.82	0.429484	0.81634	-5.39103	0.250572	1.7779	0.232744	1
78	68	95.385	102.145	90.264	0.00608	6e-05	0.00331	0.00332	0.00994	0.03202	0.263	0.01803	0.01886	0.02455	0.05408	0.01062	21.875	0.644954	0.779612	-5.11521	0.249494	2.01775	0.260015	1
79	160	100.77	115.697	85.545	0.01038	0.0001	0.00622	0.00576	0.01865	0.03121	0.361	0.01773	0.01783	0.02139	0.0532	0.0222	19.2	0.594387	0.790117	-4.91388	0.265699	2.39842	0.277948	1
80	103	96.106	108.664	84.51	0.00694	7e-05	0.00389	0.00415	0.01168	0.04024	0.364	0.02266	0.02451	0.02876	0.06799	0.01823	19.055	0.544805	0.770466	-4.44152	0.155097	2.64596	0.327978	1
81	36	95.605	107.715	87.549	0.00702	7e-05	0.00428	0.00371	0.01283	0.03156	0.296	0.01792	0.01841	0.0219	0.05377	0.01825	19.659	0.576084	0.778747	-5.13203	0.210458	2.23258	0.260633	1
82	121	100.96	110.019	95.628	0.00606	6e-05	0.00351	0.00348	0.01053	0.02427	0.216	0.01371	0.01421	0.01751	0.04114	0.01237	20.536	0.55461	0.787896	-5.02229	0.146948	2.42831	0.264666	1
83	74	98.804	102.305	87.804	0.00432	4e-05	0.00247	0.00258	0.00742	0.02223	0.202	0.01277	0.01343	0.01552	0.03831	0.00882	22.244	0.576644	0.772416	-6.02537	0.078202	2.0536	0.177275	1
84	185	176.858	205.56	75.344	0.00747	4e-05	0.00418	0.0042	0.01254	0.04795	0.435	0.02679	0.03022	0.0351	0.08037	0.0547	13.893	0.556494	0.729586	-5.28891	0.343073	3.0993	0.242119	1
85	97	180.978	200.125	155.495	0.00406	2e-05	0.0022	0.00244	0.00659	0.03852	0.331	0.02107	0.02493	0.02877	0.06321	0.02782	16.176	0.583574	0.727747	-5.6579	0.315903	3.09826	0.200423	1
86	33	178.222	202.45	141.047	0.00321	2e-05	0.00163	0.00194	0.00488	0.03759	0.327	0.02073	0.02415	0.02784	0.06219	0.03151	15.924	0.598714	0.712199	-6.36692	0.335753	2.65427	0.144614	1
87	80	176.281	227.381	125.61	0.0052	3e-05	0.00287	0.00312	0.00862	0.06511	0.58	0.03671	0.04159	0.04683	0.11012	0.04824	13.922	0.602874	0.740837	-5.51507	0.299549	3.13655	0.220968	1
88	51	173.898	211.35	74.677	0.00448	3e-05	0.00237	0.00254	0.0071	0.06727	0.65	0.03788	0.04254	0.04802	0.11363	0.04214	14.739	0.599371	0.743937	-5.78327	0.299793	3.0071	0.194052	1
89	122	179.711	225.93	144.878	0.00709	4e-05	0.00391	0.00419	0.01172	0.04313	0.442	0.02297	0.02768	0.03455	0.06892	0.07223	11.866	0.590951	0.745526	-4.37941	0.375531	3.67116	0.332086	1
90	179	166.605	206.008	78.032	0.00742	4e-05	0.00387	0.00453	0.01161	0.0664	0.634	0.0365	0.04282	0.05114	0.10949	0.08725	11.744	0.65341	0.733165	-4.50898	0.389232	3.31759	0.301952	1
91	107	151.955	163.335	147.226	0.00419	3e-05	0.00224	0.00227	0.00672	0.07959	0.772	0.04421	0.04962	0.0569	0.13262	0.01658	19.664	0.501037	0.71436	-6.4115	0.207156	2.34488	0.13412	1
92	190	148.272	164.989	142.299	0.00459	3e-05	0.0025	0.00256	0.0075	0.0419	0.383	0.02383	0.02521	0.03051	0.0715	0.01914	18.78	0.454444	0.734504	-5.95206	0.08784	2.34434	0.186489	1
93	128	152.125	161.469	76.596	0.00382	3e-05	0.00191	0.00226	0.00574	0.05925	0.637	0.03341	0.03794	0.04398	0.10024	0.01211	20.969	0.447456	0.69779	-6.15255	0.17352	2.08012	0.160809	1
94	192	157.821	172.975	68.401	0.00358	2e-05	0.00196	0.00196	0.00587	0.03716	0.307	0.02062	0.02321	0.02764	0.06185	0.0085	22.219	0.50238	0.71217	-6.25143	0.188056	2.14385	0.160812	1
95	18	157.447	163.267	149.605	0.00369	2e-05	0.00201	0.00197	0.00602	0.03272	0.283	0.01813	0.01909	0.02571	0.05439	0.01018	21.693	0.447285	0.705658	-6.24708	0.180528	2.34435	0.164916	1
96	17	159.116	168.913	144.811	0.00342	2e-05	0.00178	0.00184	0.00535	0.03381	0.307	0.01806	0.02024	0.02809	0.05417	0.00852	22.663	0.366329	0.693429	-6.41744	0.194627	2.47324	0.151709	1
97	174	125.036	143.946	116.187	0.0128	0.0001	0.00743	0.00623	0.02228	0.03886	0.342	0.02135	0.02174	0.03088	0.06406	0.08151	15.338	0.629574	0.714485	-4.02004	0.265315	2.67183	0.340623	1
98	90	125.791	140.557	96.206	0.01378	0.00011	0.00826	0.00655	0.02478	0.04689	0.422	0.02542	0.0263	0.03908	0.07625	0.10323	15.433	0.57101	0.690892	-5.15917	0.202146	2.44161	0.260375	1
99	43	126.512	141.756	99.77	0.01936	0.00015	0.01159	0.0099	0.03476	0.06734	0.659	0.03611	0.03963	0.05783	0.10833	0.16744	12.435	0.638545	0.674953	-3.76035	0.242861	2.63463	0.378483	1
100	152	125.641	141.068	116.346	0.03316	0.00026	0.02144	0.01522	0.06433	0.09178	0.891	0.05358	0.04791	0.06196	0.16074	0.31482	8.867	0.671299	0.656846	-3.70054	0.260481	2.99106	0.370961	1
101	141	128.451	150.449	75.632	0.01551	0.00012	0.00905	0.00909	0.02716	0.0617	0.584	0.03223	0.03672	0.05174	0.09669	0.11843	15.06	0.639808	0.643327	-4.20273	0.310163	2.63828	0.356881	1
102	0	139.224	586.567	66.157	0.03011	0.00022	0.01854	0.01628	0.05563	0.09419	0.93	0.05551	0.05005	0.06023	0.16654	0.2593	10.489	0.596362	0.641418	-3.26949	0.270641	2.69092	0.444774	1
103	26	150.258	154.609	75.349	0.00248	2e-05	0.00105	0.00136	0.00315	0.01131	0.107	0.00522	0.00659	0.01009	0.01567	0.00495	26.759	0.296888	0.722356	-6.87839	0.089267	2.00406	0.113942	1
104	164	154.003	160.267	128.621	0.00183	1e-05	0.00076	0.001	0.00229	0.0103	0.094	0.00469	0.00582	0.00871	0.01406	0.00243	28.409	0.263654	0.691483	-7.11158	0.14478	2.06548	0.093193	1
105	165	149.689	160.368	133.608	0.00257	2e-05	0.00116	0.00134	0.00349	0.01346	0.126	0.0066	0.00818	0.01059	0.01979	0.00578	27.421	0.365488	0.719974	-6.9974	0.210279	1.99439	0.112878	1
106	96	155.078	163.736	144.148	0.00168	1e-05	0.00068	0.00092	0.00204	0.01064	0.097	0.00522	0.00632	0.00928	0.01567	0.00233	29.746	0.334171	0.67793	-6.9812	0.18455	2.12992	0.106802	1
107	127	151.884	157.765	133.751	0.00258	2e-05	0.00115	0.00122	0.00346	0.0145	0.137	0.00633	0.00788	0.01267	0.01898	0.00659	26.833	0.393563	0.700246	-6.60002	0.249172	2.49915	0.105306	1
108	111	151.989	157.339	132.857	0.00174	1e-05	0.00075	0.00096	0.00225	0.01024	0.093	0.00455	0.00576	0.00993	0.01364	0.00238	29.928	0.311369	0.676066	-6.73915	0.160686	2.29687	0.11513	1
109	29	193.03	208.9	80.297	0.00766	4e-05	0.0045	0.00389	0.01351	0.03044	0.275	0.01771	0.01815	0.02084	0.05312	0.00947	21.934	0.497554	0.740539	-5.8451	0.278679	2.60875	0.185668	1
110	32	200.714	223.982	89.686	0.00621	3e-05	0.00371	0.00337	0.01112	0.02286	0.207	0.01192	0.01439	0.01852	0.03576	0.00704	23.239	0.436084	0.727863	-5.25832	0.256454	2.55096	0.23252	1
111	143	208.519	220.315	199.02	0.00609	3e-05	0.00368	0.00339	0.01105	0.01761	0.155	0.00952	0.01058	0.01307	0.02855	0.0083	22.407	0.338097	0.712466	-6.47143	0.184378	2.50234	0.13639	1
112	142	204.664	221.3	189.621	0.00841	4e-05	0.00502	0.00485	0.01506	0.02378	0.21	0.01277	0.01483	0.01767	0.03831	0.01316	21.305	0.498877	0.722085	-4.87634	0.212054	2.37675	0.268144	1
113	131	210.141	232.706	185.258	0.00534	3e-05	0.00321	0.0028	0.00964	0.0168	0.149	0.00861	0.01017	0.01301	0.02583	0.0062	23.671	0.441097	0.722254	-5.96304	0.250283	2.48919	0.177807	1
114	70	206.327	226.355	92.02	0.00495	2e-05	0.00302	0.00246	0.00905	0.02105	0.209	0.01107	0.01284	0.01604	0.0332	0.01048	21.864	0.331508	0.715121	-6.72971	0.181701	2.93811	0.115515	1
115	193	151.872	492.892	69.085	0.00856	6e-05	0.00404	0.00385	0.01211	0.01843	0.235	0.00796	0.00832	0.01271	0.02389	0.06051	23.693	0.407701	0.662668	-4.67324	0.261549	2.70235	0.274407	1
116	106	158.219	442.557	71.948	0.00476	3e-05	0.00214	0.00207	0.00642	0.01458	0.148	0.00606	0.00747	0.01312	0.01818	0.01554	26.356	0.450798	0.653823	-6.05123	0.27328	2.6408	0.170106	1
117	130	170.756	450.247	79.032	0.00555	3e-05	0.00244	0.00261	0.00731	0.01725	0.175	0.00757	0.00971	0.01652	0.0227	0.01802	25.69	0.486738	0.676023	-4.59783	0.372114	2.97589	0.28278	1
118	136	178.285	442.824	82.063	0.00462	3e-05	0.00157	0.00194	0.00472	0.01279	0.129	0.00617	0.00744	0.01151	0.01851	0.00856	25.02	0.470422	0.655239	-4.91314	0.393056	2.81678	0.251972	1
119	92	217.116	233.481	93.978	0.00404	2e-05	0.00127	0.00128	0.00381	0.01299	0.124	0.00679	0.00631	0.01075	0.02038	0.00681	24.581	0.462516	0.58271	-5.51717	0.389295	2.92586	0.220657	1
120	27	128.94	479.697	88.251	0.00581	5e-05	0.00241	0.00314	0.00723	0.02008	0.221	0.00849	0.01117	0.01734	0.02548	0.0235	24.743	0.487756	0.68413	-6.18613	0.279933	2.68624	0.152428	1
121	120	176.824	215.293	83.961	0.0046	3e-05	0.00209	0.00221	0.00628	0.01169	0.117	0.00534	0.0063	0.01104	0.01603	0.01161	27.166	0.400088	0.656182	-4.71101	0.281618	2.65574	0.234809	1
122	65	138.19	203.522	83.34	0.00704	5e-05	0.00406	0.00398	0.01218	0.04479	0.441	0.02587	0.02567	0.0322	0.07761	0.01968	18.305	0.538016	0.74148	-5.41879	0.160267	2.09044	0.229892	1
123	113	182.018	197.173	79.187	0.00842	5e-05	0.00506	0.00449	0.01517	0.02503	0.231	0.01372	0.0158	0.01931	0.04115	0.01813	18.784	0.589956	0.732903	-5.44514	0.142466	2.17431	0.215558	1
124	114	156.239	195.107	79.82	0.00694	4e-05	0.00403	0.00395	0.01209	0.02343	0.224	0.01289	0.0142	0.0172	0.03867	0.0202	19.196	0.618663	0.728421	-5.94419	0.143359	1.92972	0.181988	1
125	75	145.174	198.109	80.637	0.00733	5e-05	0.00414	0.00422	0.01242	0.02362	0.233	0.01235	0.01495	0.01944	0.03706	0.01874	18.857	0.637518	0.735546	-5.59427	0.12795	1.76596	0.222716	1
126	72	138.145	197.238	81.114	0.00544	4e-05	0.00294	0.00327	0.00883	0.02791	0.246	0.01484	0.01805	0.02259	0.04451	0.01794	18.178	0.623209	0.738245	-5.54035	0.087165	1.8213	0.214075	1
127	53	166.888	198.966	79.512	0.00638	4e-05	0.00368	0.00351	0.01104	0.02857	0.257	0.01547	0.01859	0.02301	0.04641	0.01796	18.33	0.585169	0.736964	-5.82526	0.115697	1.99615	0.196535	1
128	99	119.031	127.533	109.216	0.0044	4e-05	0.00214	0.00192	0.00641	0.01033	0.098	0.00538	0.0057	0.00811	0.01614	0.01724	26.842	0.457541	0.699787	-6.89002	0.152941	2.32851	0.112856	1
129	66	120.078	126.632	105.667	0.0027	2e-05	0.00116	0.00135	0.00349	0.01022	0.09	0.00476	0.00588	0.00903	0.01428	0.00487	26.369	0.491345	0.718839	-5.89206	0.195976	2.10887	0.183572	1
130	81	120.289	128.143	100.209	0.00492	4e-05	0.00269	0.00238	0.00808	0.01412	0.125	0.00703	0.0082	0.01194	0.0211	0.0161	23.949	0.46716	0.724045	-6.1353	0.20363	2.53972	0.169923	1
131	186	120.256	125.306	104.773	0.00407	3e-05	0.00224	0.00205	0.00671	0.01516	0.138	0.00721	0.00815	0.0131	0.02164	0.01015	26.017	0.468621	0.735136	-6.11267	0.217013	2.52774	0.170633	1
132	40	119.056	125.213	86.795	0.00346	3e-05	0.00169	0.0017	0.00508	0.01201	0.106	0.00633	0.00701	0.00915	0.01898	0.00903	23.389	0.470972	0.721308	-5.43614	0.254909	2.51632	0.232209	1
133	150	118.747	123.723	109.836	0.00331	3e-05	0.00168	0.00171	0.00504	0.01043	0.099	0.0049	0.00621	0.00903	0.01471	0.00504	25.619	0.482296	0.723096	-6.44813	0.178713	2.03483	0.141422	1
134	137	106.516	112.777	93.105	0.00589	6e-05	0.00291	0.00319	0.00873	0.04932	0.441	0.02683	0.03112	0.03651	0.0805	0.03031	17.06	0.637814	0.744064	-5.30132	0.320385	2.37514	0.24308	1
135	153	110.453	127.611	105.554	0.00494	4e-05	0.00244	0.00315	0.00731	0.04128	0.379	0.02229	0.02592	0.03316	0.06688	0.02529	17.707	0.653427	0.706687	-5.33362	0.322044	2.63179	0.228319	1
136	10	113.4	133.344	107.816	0.00451	4e-05	0.00219	0.00283	0.00658	0.04879	0.431	0.02385	0.02973	0.0437	0.07154	0.02278	19.013	0.6479	0.708144	-4.37892	0.300067	2.4455	0.259451	1
137	162	113.166	130.27	100.673	0.00502	4e-05	0.00257	0.00312	0.00772	0.05279	0.476	0.02896	0.03347	0.04134	0.08689	0.0369	16.747	0.625362	0.708617	-4.65489	0.304107	2.67236	0.274387	1
138	34	112.239	126.609	104.095	0.00472	4e-05	0.00238	0.0029	0.00715	0.05643	0.517	0.0307	0.0353	0.04451	0.09211	0.02629	17.366	0.640945	0.701404	-5.63458	0.306014	2.41925	0.209191	1
139	47	116.15	131.731	109.815	0.00381	3e-05	0.00181	0.00232	0.00542	0.03026	0.267	0.01514	0.01812	0.0277	0.04543	0.01827	18.801	0.624811	0.696049	-5.86636	0.23307	2.44565	0.184985	1
140	30	170.368	268.796	79.543	0.00571	3e-05	0.00232	0.00269	0.00696	0.03273	0.281	0.01713	0.01964	0.02824	0.05139	0.02485	18.54	0.677131	0.685057	-4.79685	0.397749	2.9638	0.277227	1
141	15	208.083	253.792	91.802	0.00757	4e-05	0.00428	0.00428	0.01285	0.06725	0.571	0.04016	0.04003	0.04464	0.12047	0.04238	15.648	0.606344	0.665945	-5.41034	0.288917	2.66513	0.231723	1
142	159	198.458	219.29	148.691	0.00376	2e-05	0.00182	0.00215	0.00546	0.03527	0.297	0.02055	0.02076	0.0253	0.06165	0.01728	18.702	0.606273	0.661735	-5.58526	0.310746	2.46553	0.209863	1
143	61	202.805	231.508	86.232	0.0037	2e-05	0.00189	0.00211	0.00568	0.01997	0.18	0.01117	0.01177	0.01506	0.0335	0.0201	18.687	0.536102	0.632631	-5.89867	0.213353	2.47075	0.189032	1
144	52	202.544	241.35	164.168	0.00254	1e-05	0.001	0.00133	0.00301	0.02662	0.228	0.01475	0.01558	0.02006	0.04426	0.01049	20.68	0.49748	0.630409	-6.13266	0.220617	2.57656	0.159777	1
145	13	223.361	263.872	87.638	0.00352	2e-05	0.00169	0.00188	0.00506	0.02536	0.225	0.01379	0.01478	0.01909	0.04137	0.01493	20.366	0.566849	0.574282	-5.45681	0.345238	2.84056	0.232861	1
146	7	169.774	191.759	151.451	0.01568	9e-05	0.00863	0.00946	0.02589	0.08143	0.821	0.03804	0.05426	0.08808	0.11411	0.0753	12.359	0.56161	0.793509	-3.29767	0.414758	3.41365	0.457533	1
147	62	183.52	216.814	161.34	0.01466	8e-05	0.00849	0.00819	0.02546	0.0605	0.618	0.02865	0.04101	0.06359	0.08595	0.06057	14.367	0.478024	0.768974	-4.2766	0.355736	3.14236	0.336085	1
148	151	188.62	216.302	165.982	0.01719	9e-05	0.00996	0.01027	0.02987	0.07118	0.722	0.03474	0.0458	0.06824	0.10422	0.08069	12.298	0.55287	0.764036	-3.37732	0.335357	3.27487	0.418646	1
149	166	202.632	565.74	177.258	0.01627	8e-05	0.00919	0.00963	0.02756	0.0717	0.833	0.03515	0.04265	0.0646	0.10546	0.07889	14.989	0.427627	0.775708	-4.8925	0.262281	2.91021	0.270173	1
150	109	186.695	211.961	149.442	0.01872	0.0001	0.01075	0.01154	0.03225	0.0583	0.784	0.02699	0.03714	0.06259	0.08096	0.10952	12.529	0.507826	0.762726	-4.4843	0.340256	2.95881	0.301487	1
151	144	192.818	224.429	168.793	0.03107	0.00016	0.018	0.01958	0.05401	0.11908	1.302	0.05647	0.0794	0.13778	0.16942	0.21713	8.441	0.625866	0.76832	-2.43403	0.450493	3.07922	0.527367	1
152	98	198.116	233.099	174.478	0.02714	0.00014	0.01568	0.01699	0.04705	0.08684	1.018	0.04284	0.05556	0.08318	0.12851	0.16265	9.449	0.584164	0.754449	-2.83976	0.356224	3.18403	0.454721	1
153	69	121.345	139.644	98.25	0.00684	6e-05	0.00388	0.00332	0.01164	0.02534	0.241	0.0134	0.01399	0.02056	0.04019	0.04179	21.52	0.566867	0.670475	-4.86519	0.246404	2.01353	0.168581	1
154	158	119.1	128.442	88.833	0.00692	6e-05	0.00393	0.003	0.01179	0.02682	0.236	0.01484	0.01405	0.02018	0.04451	0.04611	21.824	0.65168	0.659333	-4.23903	0.175691	2.45113	0.247455	1
155	180	117.87	127.349	95.654	0.00647	5e-05	0.00356	0.003	0.01067	0.03087	0.276	0.01659	0.01804	0.02402	0.04977	0.02631	22.431	0.6283	0.652025	-3.58372	0.207914	2.4396	0.206256	1
156	138	122.336	142.369	94.794	0.00727	6e-05	0.00415	0.00339	0.01246	0.02293	0.223	0.01205	0.01289	0.01771	0.03615	0.03191	22.953	0.611679	0.623731	-5.4351	0.230532	2.69964	0.220546	1
157	176	117.963	134.209	100.757	0.01813	0.00015	0.01117	0.00718	0.03351	0.04912	0.438	0.0261	0.02161	0.02916	0.0783	0.10748	19.075	0.630547	0.646786	-3.44448	0.303214	2.96457	0.261305	1
158	16	126.144	154.284	97.543	0.00975	8e-05	0.00593	0.00454	0.01778	0.02852	0.266	0.015	0.01581	0.02157	0.04499	0.03828	21.534	0.635015	0.627337	-5.0701	0.280091	2.8923	0.249703	1
159	188	127.93	138.752	112.173	0.00605	5e-05	0.00321	0.00318	0.00962	0.03235	0.339	0.0136	0.0165	0.03105	0.04079	0.02663	19.651	0.654945	0.675865	-5.49846	0.234196	2.10301	0.216638	1
160	38	114.238	124.393	77.022	0.00581	5e-05	0.00299	0.00316	0.00896	0.04009	0.406	0.01579	0.01994	0.04114	0.04736	0.02073	20.437	0.653139	0.694571	-5.18599	0.259229	2.15112	0.244948	1
161	105	115.322	135.738	107.802	0.00619	5e-05	0.00352	0.00329	0.01057	0.03273	0.325	0.01644	0.01722	0.02931	0.04933	0.0281	19.388	0.577802	0.684373	-5.28301	0.226528	2.44291	0.238281	1
162	77	114.554	126.778	91.121	0.00651	6e-05	0.00366	0.0034	0.01097	0.03658	0.369	0.01864	0.0194	0.03091	0.05592	0.02707	18.954	0.685151	0.719576	-5.52983	0.24275	2.40869	0.22052	1
163	119	112.15	131.669	97.527	0.00519	5e-05	0.00291	0.00284	0.00873	0.01756	0.155	0.00967	0.01033	0.01363	0.02902	0.01435	21.219	0.557045	0.673086	-5.61712	0.184896	1.87187	0.212386	1
164	177	102.273	142.83	85.902	0.00907	9e-05	0.00493	0.00461	0.0148	0.02814	0.272	0.01579	0.01553	0.02073	0.04736	0.03882	18.447	0.671378	0.674562	-2.92938	0.396746	2.56042	0.367233	1
165	163	236.2	244.663	102.137	0.00277	1e-05	0.00154	0.00153	0.00462	0.02448	0.217	0.0141	0.01426	0.01621	0.04231	0.0062	24.078	0.469928	0.628232	-6.81609	0.17227	2.2352	0.119652	0
166	4	237.323	243.709	229.256	0.00303	1e-05	0.00173	0.00159	0.00519	0.01242	0.116	0.00696	0.00747	0.00882	0.02089	0.00533	24.679	0.384868	0.62671	-7.01806	0.176316	1.8524	0.091604	0
167	37	260.105	264.919	237.303	0.00339	1e-05	0.00205	0.00186	0.00616	0.0203	0.197	0.01186	0.0123	0.01367	0.03557	0.0091	21.083	0.440988	0.628058	-7.51793	0.160414	1.88177	0.075587	0
168	63	197.569	217.627	90.794	0.00803	4e-05	0.0049	0.00448	0.0147	0.02177	0.189	0.01279	0.01272	0.01439	0.03836	0.01337	19.269	0.372222	0.725216	-5.73678	0.164529	2.88245	0.202879	0
169	154	240.301	245.135	219.783	0.00517	2e-05	0.00316	0.00283	0.00949	0.02018	0.212	0.01176	0.01191	0.01344	0.03529	0.00965	21.02	0.371837	0.646167	-7.1697	0.073298	2.26643	0.100881	0
170	83	244.99	272.21	239.17	0.00451	2e-05	0.00279	0.00237	0.00837	0.01897	0.181	0.01084	0.01121	0.01255	0.03253	0.01049	21.528	0.522812	0.646818	-7.3045	0.171088	2.09524	0.09622	0
171	156	112.547	133.374	105.715	0.00355	3e-05	0.00166	0.0019	0.00499	0.01358	0.129	0.00664	0.00786	0.0114	0.01992	0.00435	26.436	0.413295	0.7567	-6.32353	0.218885	2.19341	0.160376	0
172	44	110.739	113.597	100.139	0.00356	3e-05	0.0017	0.002	0.0051	0.01484	0.133	0.00754	0.0095	0.01285	0.02261	0.0043	26.55	0.36909	0.776158	-6.08557	0.192375	1.889	0.174152	0
173	191	113.715	116.443	96.913	0.00349	3e-05	0.00171	0.00203	0.00514	0.01472	0.133	0.00748	0.00905	0.01148	0.02245	0.00478	26.547	0.380253	0.7667	-5.9435	0.19215	1.85254	0.179677	0
174	94	117.004	144.466	99.923	0.00353	3e-05	0.00176	0.00218	0.00528	0.01657	0.145	0.00881	0.01062	0.01318	0.02643	0.0059	25.445	0.387482	0.756482	-6.01256	0.229298	1.87295	0.163118	0
175	71	115.38	123.109	108.634	0.00332	3e-05	0.0016	0.00199	0.0048	0.01503	0.137	0.00812	0.00933	0.01133	0.02436	0.00401	26.005	0.405991	0.761255	-5.96678	0.197938	1.97486	0.184067	0
176	12	116.388	129.038	108.97	0.00346	3e-05	0.00169	0.00213	0.00507	0.01725	0.155	0.00874	0.01021	0.01331	0.02623	0.00415	26.143	0.361232	0.763242	-6.01689	0.109256	2.00472	0.174429	0
177	59	151.737	190.204	129.859	0.00314	2e-05	0.00135	0.00162	0.00406	0.01469	0.132	0.00728	0.00886	0.0123	0.02184	0.0057	24.151	0.39661	0.745957	-6.48682	0.197919	2.44976	0.132703	1
178	64	148.79	158.359	138.99	0.00309	2e-05	0.00152	0.00186	0.00456	0.01574	0.142	0.00839	0.00956	0.01309	0.02518	0.00488	24.412	0.402591	0.762508	-6.31199	0.182459	2.25155	0.160306	1
179	73	148.143	155.982	135.041	0.00392	3e-05	0.00204	0.00231	0.00612	0.0145	0.131	0.00725	0.00876	0.01263	0.02175	0.0054	23.683	0.398499	0.778349	-5.7112	0.240875	2.84511	0.19273	1
180	132	150.44	163.441	144.736	0.00396	3e-05	0.00206	0.00233	0.00619	0.02551	0.237	0.01321	0.01574	0.02148	0.03964	0.00611	23.133	0.352396	0.75932	-6.26145	0.183218	2.26423	0.144105	1
181	146	148.462	161.078	141.998	0.00397	3e-05	0.00202	0.00235	0.00605	0.01831	0.163	0.0095	0.01103	0.01559	0.02849	0.00639	22.866	0.408598	0.768845	-5.70405	0.216204	2.67918	0.19771	1
182	79	149.818	163.417	144.786	0.00336	2e-05	0.00174	0.00198	0.00521	0.02145	0.198	0.01155	0.01341	0.01666	0.03464	0.00595	23.008	0.329577	0.75718	-6.27717	0.109397	2.20902	0.156368	1
183	56	117.226	123.925	106.656	0.00417	4e-05	0.00186	0.0027	0.00558	0.01909	0.171	0.00864	0.01223	0.01949	0.02592	0.00955	23.079	0.603515	0.669565	-5.61907	0.191576	2.02723	0.215724	0
184	135	116.848	217.552	99.503	0.00531	5e-05	0.0026	0.00346	0.0078	0.01795	0.163	0.0081	0.01144	0.01756	0.02429	0.01179	22.085	0.663842	0.656516	-5.19886	0.206768	2.12041	0.252404	0
185	167	116.286	177.291	96.983	0.00314	3e-05	0.00134	0.00192	0.00403	0.01564	0.136	0.00667	0.0099	0.01691	0.02001	0.00737	24.199	0.598515	0.654331	-5.59258	0.133917	2.05866	0.214346	0
186	171	116.556	592.03	86.228	0.00496	4e-05	0.00254	0.00263	0.00762	0.0166	0.154	0.0082	0.00972	0.01491	0.0246	0.01397	23.958	0.566424	0.667654	-6.43112	0.15331	2.16194	0.120605	0
187	20	116.342	581.289	94.246	0.00267	2e-05	0.00115	0.00148	0.00345	0.013	0.117	0.00631	0.00789	0.01144	0.01892	0.0068	25.023	0.528485	0.663884	-6.35902	0.116636	2.15208	0.138868	0
188	161	114.563	119.167	86.647	0.00327	3e-05	0.00146	0.00184	0.00439	0.01185	0.106	0.00557	0.00721	0.01095	0.01672	0.00703	24.775	0.555303	0.659132	-6.71022	0.149694	1.91399	0.121777	0
189	93	201.774	262.707	78.228	0.00694	3e-05	0.00412	0.00396	0.01235	0.02574	0.255	0.01454	0.01582	0.01758	0.04363	0.04441	19.368	0.508479	0.683761	-6.93447	0.15989	2.31635	0.112838	0
190	118	174.188	230.978	94.261	0.00459	3e-05	0.00263	0.00259	0.0079	0.04087	0.405	0.02336	0.02498	0.02745	0.07008	0.02764	19.517	0.448439	0.657899	-6.53859	0.121952	2.65748	0.13305	0
191	181	209.516	253.017	89.488	0.00564	3e-05	0.00331	0.00292	0.00994	0.02751	0.263	0.01604	0.01657	0.01879	0.04812	0.0181	19.147	0.431674	0.683244	-6.19533	0.129303	2.78431	0.168895	0
192	82	174.688	240.005	74.287	0.0136	8e-05	0.00624	0.00564	0.01873	0.02308	0.256	0.01268	0.01365	0.01667	0.03804	0.10715	17.883	0.407567	0.655683	-6.7872	0.158453	2.67977	0.131728	0
193	19	198.764	396.961	74.904	0.0074	4e-05	0.0037	0.0039	0.01109	0.02296	0.241	0.01265	0.01321	0.01588	0.03794	0.07223	19.02	0.451221	0.643956	-6.74458	0.207454	2.13861	0.123306	0
194	5	214.289	260.277	77.973	0.00567	3e-05	0.00295	0.00317	0.00885	0.01884	0.19	0.01026	0.01161	0.01373	0.03078	0.04398	21.209	0.462803	0.664357	-5.72406	0.190667	2.55548	0.148569	0
