# Supplementary material for: Feature selection based on neighborhood rough sets and Gini index
Source: PeerJ Comput Sci. 2023 Dec 12;9:e1711. doi: 10.7717/peerj-cs.1711 (PMC10773927; doi:10.7717/peerj-cs.1711)
Supplement: Supplemental Information 1 [file peerj-cs-09-1711-s001.zip › upload code/data/spambase.xlsx]

## Sheet: Sheet1
	Unnamed: 0	0	1	2	3	4	5	6	7	8	9	10	11	12	13	14	15	16	17	18	19	20	21	22	23	24	25	26	27	28	29	30	31	32	33	34	35	36	37	38	39	40	41	42	43	44	45	46	47
0	0	0	0.64	0.64	0	0.32	0	0	0	0	0	0	0.64	0	0	0	0.32	0	1.29	1.93	0	0.96	0	0	0	0	0	0	0	0	0	0	0	0	0	0	0	0	0	0	0	0	0	0	0	0	0	0	0
1	1	0.21	0.28	0.5	0	0.14	0.28	0.21	0.07	0	0.94	0.21	0.79	0.65	0.21	0.14	0.14	0.07	0.28	3.47	0	1.59	0	0.43	0.43	0	0	0	0	0	0	0	0	0	0	0	0	0.07	0	0	0	0	0	0	0	0	0	0	0
2	2	0.06	0	0.71	0	1.23	0.19	0.19	0.12	0.64	0.25	0.38	0.45	0.12	0	1.75	0.06	0.06	1.03	1.36	0.32	0.51	0	1.16	0.06	0	0	0	0	0	0	0	0	0	0	0	0	0	0	0	0.06	0	0	0.12	0	0.06	0.06	0	0
3	3	0	0	0	0	0.63	0	0.31	0.63	0.31	0.63	0.31	0.31	0.31	0	0	0.31	0	0	3.18	0	0.31	0	0	0	0	0	0	0	0	0	0	0	0	0	0	0	0	0	0	0	0	0	0	0	0	0	0	0
4	4	0	0	0	0	0.63	0	0.31	0.63	0.31	0.63	0.31	0.31	0.31	0	0	0.31	0	0	3.18	0	0.31	0	0	0	0	0	0	0	0	0	0	0	0	0	0	0	0	0	0	0	0	0	0	0	0	0	0	0
5	5	0	0	0	0	1.85	0	0	1.85	0	0	0	0	0	0	0	0	0	0	0	0	0	0	0	0	0	0	0	0	0	0	0	0	0	0	0	0	0	0	0	0	0	0	0	0	0	0	0	0
6	6	0	0	0	0	1.92	0	0	0	0	0.64	0.96	1.28	0	0	0	0.96	0	0.32	3.85	0	0.64	0	0	0	0	0	0	0	0	0	0	0	0	0	0	0	0	0	0	0	0	0	0	0	0	0	0	0
7	7	0	0	0	0	1.88	0	0	1.88	0	0	0	0	0	0	0	0	0	0	0	0	0	0	0	0	0	0	0	0	0	0	0	0	0	0	0	0	0	0	0	0	0	0	0	0	0	0	0	0
8	8	0.15	0	0.46	0	0.61	0	0.3	0	0.92	0.76	0.76	0.92	0	0	0	0	0	0.15	1.23	3.53	2	0	0	0.15	0	0	0	0	0	0	0	0	0.15	0	0	0	0	0	0	0	0	0	0.3	0	0	0	0	0
9	9	0.06	0.12	0.77	0	0.19	0.32	0.38	0	0.06	0	0	0.64	0.25	0	0.12	0	0	0.12	1.67	0.06	0.71	0	0.19	0	0	0	0	0	0	0	0	0	0	0	0	0	0	0	0	0	0	0	0	0.06	0	0	0	0
10	10	0	0	0	0	0	0	0.96	0	0	1.92	0.96	0	0	0	0	0	0	0.96	3.84	0	0.96	0	0	0	0	0	0	0	0	0	0	0	0	0	0	0	0	0	0	0.96	0	0	0	0	0	0	0	0
11	11	0	0	0.25	0	0.38	0.25	0.25	0	0	0	0.12	0.12	0.12	0	0	0	0	0	1.16	0	0.77	0	0	0	0	0	0	0	0	0	0	0	0	0	0	0	0	0	0	0	0	0	0	0	0	0	0	0
12	12	0	0.69	0.34	0	0.34	0	0	0	0	0	0	0.69	0	0	0	0.34	0	1.39	2.09	0	1.04	0	0	0	0	0	0	0	0	0	0	0	0	0	0	0	0	0	0	0	0	0	0	0	0	0	0	0
13	13	0	0	0	0	0.9	0	0.9	0	0	0.9	0.9	0	0.9	0	0	0	0	0	2.72	0	0.9	0	0	0	0	0	0	0	0	0	0	0	0	0	0	0	0	0	0	0	0	0	0	0	0	0	0	0
14	14	0	0	1.42	0	0.71	0.35	0	0.35	0	0.71	0	0.35	0	0	0	5.35	0	0	3.21	0	2.85	0	0.35	0	0	0	0	0	0	0	0	0	0	0	0	0	0	0	0	0	0	0	0	0	0	0	0	0
15	15	0	0.42	0.42	0	1.27	0	0.42	0	0	1.27	0	0	0	0	0	1.27	0	0	1.7	0.42	1.27	0	0	0.42	0	0	0	0	0	0	0	0	0	0	0	0	1.27	0	0	0.42	0	0	0	0	0	0	0	0
16	16	0	0	0	0	0.94	0	0	0	0	0	0	0	0	0	0	0	0	0	1.88	0	2.83	0	0	0	0	0	0	0	0	0	0	0	0	0	0	0	0	0	0	0	0	0	0	0	0	0	0	0
17	17	0	0	0	0	0	0	0	0	0	0	0	0	0	0	0	0	0	0	0	0	2.11	0	0.7	0	0	0	0	0	0	0	0	0	0	0	0	0	0	0	0	0	0	0	0	0	0	0	0	0
18	18	0	0	0.55	0	1.11	0	0.18	0	0	0	0	0	0.92	0	0.18	0	0.37	0.37	3.15	0	0.92	0	0	0	0	0	0	0	0	0	0	0	0	0	0	0	0	0	0	0	0	0	0	0	0	0	0	0
19	19	0	0.63	0	0	1.59	0.31	0	0	0.31	0	0	0.63	0	0	1.27	0.63	0.31	3.18	2.22	0	1.91	0	0.31	0.63	0	0	0	0.31	0	0	0	0	0	0	0	0	0	0	0	1.59	0	0	0	0	0	0	0	0
20	20	0	0	0	0	0	0	0	0	0	0	0	0	0	0	0	0	0	0	0	0	0	0	0	0	0	0	0	0	0	0	0	0	0	0	0	0	0	0	0	0	0	0	0	0	0	0	0	0
21	21	0.05	0.07	0.1	0	0.76	0.05	0.15	0.02	0.55	0	0.1	0.47	0.02	0	0	0	0.02	0.13	2.09	0.1	1.57	0	0.05	0	0	0	0	0	0	0	0	0	0	0	0	0.02	0.1	0	0	0	0	0	0	0	0	0	0	0
22	22	0	0	0	0	2.94	0	0	0	0	0	0	0	0	0	0	2.94	0	0	0	0	0	0	0	0	0	0	0	0	0	0	0	0	0	0	0	0	0	0	0	0	0	0	0	0	0	0	0	0
23	23	0	0	0	0	1.16	0	0	0	0	0	0	0.58	0	0	0	1.16	0	1.16	1.16	0	1.75	0	0	0	0	0	0	0	0	0	0	0	0	0	0	0	0	0	0	0	0	0	0	0	0	0	0	0
24	24	0	0	0	0	0	0	0	0	0	0	0	0	0	0	0	0	0	0	0	0	0	0	0	0	0	0	0	0	0	0	0	0	0	0	0	0	0	0	0	0	0	0	0	0	1.44	0	0	0
25	25	0.05	0.07	0.1	0	0.76	0.05	0.15	0.02	0.55	0	0.1	0.47	0.02	0	0	0	0.02	0.13	2.09	0.1	1.57	0	0.05	0	0	0	0	0	0	0	0	0	0	0	0	0.02	0.1	0	0	0	0	0	0	0	0	0	0	0
26	26	0	0	0	0	0	0	0	0	0	0	0	0	0	0	0	0	0	0	0	0	0	0	0	0	0	0	0	0	0	0	0	0	0	0	0	0	0	0	0	0	0	0	0	0	1.44	0	0	0
27	27	0	0	0	0	0	0	1.66	0	0	0	0	0	0	0	0	0	0	0	3.33	0	0	0	0	3.33	0	0	0	0	0	0	0	0	0	0	0	0	0	0	0	0	0	0	0	0	0	0	0	0
28	28	0	0	0	0	0	0	0	0	0	0	0	0	0	0	0	3.33	0	0	0	0	0	0	0	0	0	0	0	0	0	0	0	0	0	0	0	0	0	0	0	0	0	0	0	0	0	0	0	0
29	29	0	0	0	0	0.65	0	0.65	0	0	0	0.65	0.65	0	0	0	0.65	1.3	0	1.3	5.22	1.3	0	0	0.65	0	0	0	0	0	0	0	0	0	0	0	0	0	0	0	0	0	0	0	0	0	0	0	0
30	30	1.17	0	0	0	0	0	0	0	0	0	0	1.17	0	0	0	0	1.17	0	3.52	0	0	0	0	0	0	0	0	0	0	0	0	0	0	0	0	0	0	0	0	0	0	0	0	0	1.17	0	0	0
31	31	0	0	3.03	0	0	0	0	0	0	0	0	0	0	0	0	3.03	0	0	0	0	0	0	0	0	0	0	0	0	0	0	0	0	0	0	0	0	0	0	0	0	0	0	0	0	0	0	0	0
32	32	0	0	0	0	1.89	0.27	0	0	0	0	0	0.81	0	0	0	0.27	0	0	3.51	0	2.7	0	0	0.27	0	0	0	0	0	0	0	0	0	0	0	0	0	0	0	0	0	0	0	0	0	0	0	0
33	33	0	0	0	0	0	0	0	0	0	0	0	0	0	0	0	0	0	4.83	4.83	0	0	0	0	0	0	0	0	0	0	0	0	0	0	0	0	0	0	0	0	0	0	0	0	0	0	0	0	0
34	34	0	0.68	0	0	0	0	0	0	0	0.68	1.36	0	0	0	0	0	0	0	2.04	0	0.68	0	0	0	0.68	0	0	0.68	0	0	1.36	0	0	0	0.68	0	1.36	0	0	0	0	0	0	0	0	0	0	0
35	35	0	0	2.56	0	0	0	0	0	0	0	0	0	0	0	0	0	0	0	5.12	0	0	0	0	0	0	0	0	0	0	0	0	0	0	0	0	0	0	0	0	0	0	0	0	0	0	0	0	0
36	36	0	0	0	0	2.94	0	0	0	0	0	0	0	0	0	0	2.94	0	0	0	0	0	0	0	0	0	0	0	0	0	0	0	0	0	0	0	0	0	0	0	0	0	0	0	0	0	0	0	0
37	37	0	0	0.48	0	1.46	0	0.48	0	0	0	0	0.97	0	0	0	0.48	0.97	0	2.43	0	2.43	0	0.48	0	0	0	0	0	0	0	0	0	0	0	0	0	0	0	0	0	0	0	0	0	0.48	0	0	0
38	38	0	0.48	0.48	0	0.48	0	0	0	0	0	0	0.97	0	0	0	0.48	0	0.97	1.46	0	0.97	0	0	0	0	0	0	0	0	0	0	0	0	0	0	0	0	0	0	0	0	0	0	0	0	0	0	0
39	39	0	0.41	1.66	0	0.41	0	0	0	0	0	0	0.41	0	0	0	0.41	0	0.83	2.08	0	1.25	0	0	0	0	0	0	0	0	0	0	0	0	0	0	0	0	0	0	0	0	0	0	0	0.41	0	0	0
40	40	0.3	0	0	0	0.61	0.92	0	2.45	0	0	0	0.3	1.53	0	0	0	0	0.3	2.76	0	0.61	0	0.3	0.61	0	0	0	0	0	0	0	0	0	0	0	0	0.3	0	0	0	0	0	0	0	0	0	0	0
41	41	0	0	0	0	2.94	0	0	0	0	0	0	0	0	0	0	2.94	0	0	0	0	0	0	0	0	0	0	0	0	0	0	0	0	0	0	0	0	0	0	0	0	0	0	0	0	0	0	0	0
42	42	0	0	0	0	2.94	0	0	0	0	0	0	0	0	0	0	2.94	0	0	0	0	0	0	0	0	0	0	0	0	0	0	0	0	0	0	0	0	0	0	0	0	0	0	0	0	0	0	0	0
43	43	0	0	0.55	0	1.11	0	0.18	0	0	0	0	0.18	0.92	0	0.18	0	0.37	0.37	3.15	0	0.92	0	0	0	0	0	0	0	0	0	0	0	0	0	0	0	0	0	0	0	0	0	0	0	0	0	0	0
44	44	0	0	0	0	0.52	0	0.26	0.52	0	0.26	0.26	0.52	0	0	0	0.26	1.56	0.26	1.82	2.08	0.26	0	0	0	0	0	0	0	0	0	0	0	0	0	0	0	0	0	0	0	0	0	0	0	0	0	0	0
45	45	0.15	0.45	1.05	0	0.45	0	0	1.81	0.6	0.75	0	0.9	0.3	0	0.3	0	0	0	4.07	0	1.51	0	0	0.3	0	0	0	0	0	0	0	0	0	0	0	0	0	0	0	0	0	0	0	0	0.15	0	0	0
46	46	0.18	0	0.18	0	1.57	0.36	0.06	0.06	0.06	0.12	0.06	0.54	0.3	0.06	0	0	0.72	0.06	4.54	0.24	1.09	0	0.84	0.06	0	0	0	0	0	0	0	0	0	0	0	0	0	0	0	0	0	0	0.06	0	0.06	0	0	0
47	47	0.49	0	0.99	0	0	0.99	0	0	0	0.99	0.99	2.48	0.49	0	0	4.97	0.99	0	3.48	0	1.99	0	0.49	0	0	0	0	0	0	0	0	0	0	0	0	0	0	0	0	0	0	0	0	0	0	0	0	0
48	48	0.46	0.3	0.46	0	0.05	0.12	0.05	0.28	0.43	0.74	0.25	0.97	0.56	1.23	0	0.25	0.43	0.02	3.22	0	1.46	0	1.05	0.36	0	0	0	0	0	0	0	0	0	0	0	0	0	0	0	0	0	0	0	0	0.02	0	0	0
49	49	0.46	0.46	0.26	0	0	0.33	0.06	0.33	0	1.12	0.39	0.73	0.79	0	0.26	0.26	0	0.26	3.51	0	0.66	0	0.19	0.26	0	0	0	0	0	0	0	0	0	0	0	0	0	0	0	0	0	0	0	0	0	0	0	0
50	50	0	1.92	0	0	1.92	0	0	0	0	0	0	1.92	0	0	0	0	0	0	1.92	0	3.84	0	0	0	0	0	0	0	0	0	0	0	0	0	0	0	0	0	0	0	0	0	0	0	0	0	0	0
51	51	0.73	0.36	1.09	0	0	0.73	0.73	1.09	0.36	0.36	0	0.36	0	0	0	1.09	0.36	0.36	2.19	2.19	2.19	0	1.83	0	0	0	0	0	0	0	0	0	0	0	0	0	0	0	0	0	0	0	0	0	0	0	0	0
52	52	0.06	0.12	0.77	0	0.19	0.32	0.38	0	0.06	0	0	0.64	0.25	0	0.12	0	0	0.12	1.67	0.06	0.7	0	0.19	0	0	0	0	0	0	0	0	0	0	0	0	0	0	0	0	0	0	0	0	0.06	0	0	0	0
53	53	0	1.26	0	0	0	1.26	0	0	0	0	0	1.26	0	0	0	0	0	0	0	0	1.26	0	0	1.26	0	0	0	0	0	0	0	0	0	0	0	0	0	0	0	0	0	0	0	0	1.26	0	0	0
54	54	0.73	0.36	0.73	0	0	0.73	0.73	1.1	0.36	0.36	0	0.36	0	0	0	1.1	0.36	0.36	2.2	2.2	2.2	0	1.83	0	0	0	0	0	0	0	0	0	0	0	0	0	0	0	0	0	0	0	0	0	0	0	0	0
55	55	0	0	0	0	0	0	0	0	0	0	0	0	0	0	0	1.08	0	0	1.08	0	2.17	0	0	0	0	0	0	0	0	0	0	0	0	0	0	0	0	0	0	0	0	0	0	0	0	0	0	0
56	56	0	0	0	0	0	0	1.04	0	0	0	0	1.04	0	0	0	0	1.04	0	3.66	0	2.09	0	0	0	0	0	0	0	0	0	0	0	0	0	0	0	0	0	0	0	0	0	0	0	0	0	0	0
57	57	0	0	1.26	0	0	0	0	0	0	0	0	2.53	0	0	0	0	0	0	2.53	0	5.06	0	0	0	0	0	0	0	0	0	0	0	0	0	0	0	0	0	0	0	0	0	0	0	0	0	0	0
58	58	0	0.45	0.45	0	0.45	0	0	0	0	0	0	0.45	0	0	0	0.45	0	0.91	1.36	0	1.36	0	0	0	0	0	0	0	0	0	0	0	0	0	0	0	0	0	0	0	0	0	0	0	0	0	0	0
59	59	0	0.42	1.68	0	0.42	0	0	0	0	0	0	0.42	0	0	0	0.42	0	0.84	2.1	0	1.68	0	0	0	0	0	0	0	0	0	0	0	0	0	0	0	0	0	0	0	0	0	0	0	0.42	0	0	0
60	60	0	0.59	0	0	0	0	0.59	0	0	0.59	0	0.59	0	0	0	0	0	1.18	1.77	0	0	0	0	0	0	0	0	0	0	0	0	0	0	0	0	0	0	0	0	0	0	0	0	0	0	0	0	0
61	61	0.23	0	0.47	0	0.23	0	0	0	0	0	0	0	0	0.23	0	0.23	0.23	0	7.1	0	1.89	0	0	0.23	0	0	0	0	0	0	0	0	0	0	0	0	0	0	0	0	0	0	0	0	0.71	0	0	0
62	62	0	0	0.46	0	1.39	0	0.93	0.93	0	0	0.46	0.93	0	0	0	1.39	0	0.46	0.93	0	0.46	0	0	0	0	0	0	0	0	0	0	0	0	0	0	0	0	0.46	0	0	0	0	0	0	0	0	0	0
63	63	0	0.34	0	0	0.68	0	0.68	0	0	0.34	0.34	0	0	0	0	0.34	0	1.36	3.42	0	2.73	0	0	0	0.34	0.34	0	0	0	0	0	0	0.34	0	0	0	0	0	0	0	0	0	0	0	0	0	0	0
64	64	0.12	0.24	0.12	0	1.32	0.36	0	0.36	0	0	0.36	0.72	0	0	0	0	0	0	4.1	0	3.01	0	0.12	0	0	0	0	0	0	0	0	0	0.12	0	0	0	0.12	0	0	0.12	0	0	0	0	0	0	0	0
65	65	0.66	0	0.66	0	0	0	0	0	0	0.66	0	0	0	0	0	1.98	1.32	0	1.32	0	1.32	0	0	0	0	0	0	0	0	0	0	0	0	0	0	0	0	0	0	0	0	0	0	0	0	0	0	0
66	66	0	0.48	0.48	0	1.46	0	0.48	0	0	0.97	0.48	0	0	0	0	0.48	0	0	0.97	0.48	1.95	0	0	0.48	0	0	0	0	0	0	0	0	0	0	0	0	1.46	0	0	0.48	0	0	0	0	0	0	0	0
67	67	0	0	0	0	0	0	1.47	0	0	1.47	0	1.47	0	0	0	0	0	0	5.88	0	1.47	0	0	0	0	0	0	0	0	0	0	0	0	0	0	0	0	0	0	0	0	0	0	0	0	0	0	0
68	68	0.3	0	0.61	0	0	0	0	0	0	0.92	0.3	0.92	0.3	0.3	0	2.15	0.61	0	5.53	0	1.23	0	0	0.3	0	0	0	0	0	0	0	0	0	0.3	0	0	0	0	0	0	0	0	0	0	0.3	0	0	0
69	69	0	0	0	0	0	0	0	0	0	0	0	0	0	0	0	0	0	0	0	0	0	0	1.96	0	0	0	0	0	0	0	0	0	0	0	0	0	1.96	0	0	0	0	0	0	0	0	0	0	0
70	70	0	0	0	0	1.26	0	2.53	1.26	1.26	1.26	1.26	1.26	0	0	0	0	5.06	0	2.53	1.26	3.79	0	0	0	0	0	0	0	0	0	0	0	0	0	0	0	0	0	0	0	0	0	0	0	0	0	0	0
71	71	0	0.53	0.53	0	0.53	0	0	0	0	0	0	0.53	0	0	0	0.53	0	1.06	1.6	0	1.06	0	0	0	0	0	0	0	0	0	0	0	0	0	0	0	0	0	0	0	0	0	0	0	0	0	0	0
72	72	0	0.44	0.89	0	0.44	0	0	0	0	0	0	0.44	0	0	0	0.44	0	0.89	2.24	0	1.34	0	0	0	0	0	0	0	0	0	0	0	0	0	0	0	0	0	0	0	0	0	0	0	0.44	0	0	0
73	73	0	0.46	0.46	0	0.46	0.46	0.46	0	0	0	0.46	0.46	0	0	0	0.92	0	0.92	2.76	0	1.38	0	0.46	0	0	0	0	0	0	0	0	0	0	0	0	0	0	0	0	0.46	0	0	0	0	0.46	0	0	0
74	74	0	0	0.48	0	1.44	0	0.48	0	0	0	0	0.96	0	0	0	0.48	0.96	0	2.41	0	2.41	0	0.48	0	0	0	0	0	0	0	0	0	0	0	0	0	0	0	0	0	0	0	0	0	0.48	0	0	0
75	75	0	0.94	0.94	0	0	0	0	0	0	0.94	0	0	0	0	0	2.83	0	0	0.94	0	0.94	0	1.88	0	0	0	0	0	0	0	0	0	0	0	0	0	0	0	0	0	0	0	0	0	0	0	0	0
76	76	0	0	1.77	0	0	0	0	0	0	0	0	0.59	0	0	0	0	0	0.59	4.14	0	1.18	0	0	0	0	0	0	0	0	0	0	0	0.59	0	0	0	0	0	0	0	0	0	0	0	0	0	0	0
77	77	0.75	0.18	0.37	0	0.18	0.12	0	0.25	0.75	0.31	0.25	1.51	0.31	0.37	0	0.37	0.44	0.12	2.96	0.69	1.26	0	0.44	0.75	0	0	0	0	0	0	0	0	0	0	0	0	0.12	0	0	0.12	0	0	0.06	0	0	0	0	0
78	78	0	0.41	0.2	0	1.67	0.2	0.2	0	0	1.04	0.2	0	0.2	0	0	0.83	0.2	0	2.09	0	0.62	0	0.62	0	0	0	0	0	0	0	0	0	0	0	0	0	0	0	0	0	0	0	0	0	0.41	0.62	0	0.2
79	79	0	0	0	0	0	0	0	0	0	0	0	0	0	0	0	0	0	5.26	5.26	0	0	0	0	0	0	0	0	0	0	0	0	0	0	0	0	0	0	0	0	0	0	0	0	0	0	0	0	0
80	80	0	0	0	0	0	0	0	0	0	0	0	0	0	0	0	0	0	0	5.55	0	1.11	0	0	0	0	0	0	0	0	0	0	0	0	0	0	0	0	0	0	0	0	0	0	0	0	0	0	0
81	81	0	0	0.23	0	0	0	0.23	0	0	0.95	0	0.47	0	0.23	0	0.23	0.95	0	2.38	0	1.9	0	0	0.47	0	0	0	0	0	0	0	0	0	0	0	0.23	0.23	0	0	0	0	0	0	0	0	0	0	0
82	82	0	0.72	0.72	0	0	0	0	1.45	0	0	0.72	0	0	0	0	2.91	0	0.72	1.45	0	0	0	0.72	0	0	0	0	0	0	0	0	0	0	0	0	0	0	0	0	0	0	0	0	0	0	0	0	0
83	83	0	0	1.28	0	1.28	1.28	0	0	0	0	0	0	0	0	0	1.28	0	0	2.56	0	1.28	0	1.28	0	0	0	0	0	0	0	0	0	0	0	0	0	0	0	0	0	0	0	0	0	0	0	0	0
84	84	0	0	0	0	0	0	0	0	0	0	0	0	0	0	0	0	0	0	0	0	0	0	0	0	0	0	0	0	0	0	0	0	0	0	0	0	0	0	0	0	0	0	0	0	0	0	0	0
85	85	0	0.46	0.46	0	1.4	0	0.46	1.86	0	0.93	0.46	0	0	0	0	1.86	0	0	0.93	0.46	1.4	0	0	0.46	0	0	0	0	0	0	0	0	0	0	0	0	1.4	0	0	0.46	0	0	0	0	0	0	0	0
86	86	0	0	0.38	0	1.15	0.76	0	0	0	0	0	0.38	0.38	0	0	0.38	0	0.38	2.69	0	2.3	0	0	0.38	0	0	0	0	0	0	0	0	0	0	0	0	0	0	0	0	0	0	0	0	0	0	0	0
87	87	0	0.79	0	0	0	0	0	0	0	0	0	0	0	0	0	0.79	1.58	1.58	3.96	0	1.58	0	0	0	0	0	0	0	0	0	0	0	0	0	0	0	0	0	0	0	0	0	0	0	0.79	0	0	0
88	88	0.06	0.06	0.47	0	0.4	0	0	0	0.67	0.06	0	0.33	0.13	0	0	0.2	0	0	1.14	0.13	1.21	0	0	0.06	0	0	0	0	0.06	0	0	0	0	0	0	0	0	0	0	0	0	0.13	0	0	0.06	0	0	0
89	89	0	0	0	0	0	0	0	0	0	0	0	0	0	0	0	0	0	0	0	0	0	0	0	0	0	0	0	9.09	0	0	0	0	0	0	0	0	0	0	0	0	0	0	0	0	0	0	0	0
90	90	0	0.56	1.12	0	2.24	0	1.12	0	0	0	0	0.56	0.56	0	0	0.56	2.8	0	3.93	0	1.68	0	0	0	0	0	0	0	0	0	0	0	0	0	0	0	0	0	0	0	0	0	0	0	0	0	0	0
91	91	0.47	0.31	0.47	0	0.05	0.13	0.05	0.26	0.44	0.76	0.26	0.97	0.58	1.26	0	0.26	0.44	0	3.25	0	1.5	0	1.05	0.34	0	0	0	0	0	0	0	0	0	0	0	0	0	0	0	0	0	0	0	0	0.02	0	0	0
92	92	0.59	0.44	0.29	0	0.14	0.03	0.03	0.14	0.56	0.67	0.29	0.67	0.59	1.23	0.03	0.22	0.44	0.07	3.43	0	1.53	0	0.59	0.63	0	0	0	0	0	0	0	0	0	0	0.03	0	0	0	0	0	0	0	0	0	0.07	0	0	0
93	93	0.59	0.44	0.29	0	0.14	0.03	0.03	0.14	0.56	0.67	0.29	0.67	0.59	1.23	0.03	0.22	0.44	0.07	3.43	0	1.53	0	0.59	0.63	0	0	0	0	0	0	0	0	0	0	0.03	0	0	0	0	0	0	0	0	0	0.07	0	0	0
94	94	0.46	0	0.46	0	0	0	0	0.46	0	0	0	1.38	0	0	2.31	0	0.46	0.46	2.77	0	2.31	0	1.38	0	0	0	0	0	0	0	0	0	0	0	0	0	0	0	0	0.46	0	0	0	0	0	0	0	0
95	95	0	0	0.46	0	0	0	0.46	0	0	0	0.46	0	0	0	0	0	0	1.4	1.87	0	0	0.93	0.46	0	0	0	0	0	0	0	0	0	0	0	0	0	0	0	0	0	0	0	0	0	0.46	0	0	0
96	96	0	0.35	0.7	0	0.35	0	0	0	0	0	0	0.7	0	0	0	1.05	0	0.7	2.11	0	1.4	0	0	0	0	0	0	0	0	0	0	0	0	0	0	0	0	0	0	0	0	0	0	0	0.35	0	0	0
97	97	0	0.43	0.43	0	0.43	0	0	0	0	0	0	0.43	0	0	0	0.43	0	0.86	1.29	0	0.86	0	0	0	0	0	0	0	0	0	0	0	0	0	0	0	0	0	0	0	0	0	0	0	0	0	0	0
98	98	0	0	0	0	0	0.6	0	0	0	1.21	0	0	0	0	0	0.6	0	0	1.21	0	0	0	0.6	0	0	0	0	0	0	0	0	0	0	0	0	0	0	0	0	0	0	0	0	0	0	0	0	0
99	99	1.24	0.41	1.24	0	0	0	0	0	0	0	0	0.41	0	0	0	0.41	0	0.82	3.73	0	1.24	0	0	0.41	0	0	0	0	0	0	0	0	0	0	0	0	0	0	0	0	0	0	0	0	0.41	0	0	0
100	100	0	0	0	0	4.25	0	0.7	0	0	0	0	0	0	0	0	2.83	0	0	4.96	0	1.41	0	0	0	0	0	0	0	0	0	0	0	0	0	0	0	0	0	0	0	0	0	0	0	0	0	0	0
101	101	0	0	0.64	0	0	0.64	0	0	0	0	0	0	0	0	0	0.64	0	0	2.59	0	0	0	0.64	0	0	0	0	0	0	0	0	0	0	0	0	0	0.64	0	0	0	0	0	0	0	0	0	0	0
102	102	0	0	0	0	0	0	0	0	0	0	0	0	0	0	0	0	0	0	0	0	0	0	0	0	0	0	0	0	0	0	0	0	0	0	0	0	3.33	0	0	0	0	0	0	0	0	0	0	0
103	103	0	0	0.64	0	0	0.64	0	0	0	0	0	0	0	0	0	0.64	0	0	2.59	0	0	0	0.64	0	0	0	0	0	0	0	0	0	0	0	0	0	0.64	0	0	0	0	0	0	0	0	0	0	0
104	104	0	0	0	0	0	0	0	0	0	0	0	0	0	0	0	0	0	0	0	0	0	0	0	0	0	0	0	0	0	0	0	0	0	0	0	0	3.33	0	0	0	0	0	0	0	0	0	0	0
105	105	0	0	0.64	0	0	0.64	0	0	0	0	0	0	0	0	0	0.64	0	0	2.59	0	0	0	0.64	0	0	0	0	0	0	0	0	0	0	0	0	0	0.64	0	0	0	0	0	0	0	0	0	0	0
106	106	0	0	0	0	0	0	0	0	0	0	0	0	0	0	0	0	0	0	0	0	0	0	0	0	0	0	0	0	0	0	0	0	0	0	0	0	3.33	0	0	0	0	0	0	0	0	0	0	0
107	107	0	0	0	0	0	0.79	0	0	0	0	0	0	0	0	0	0.79	0	0	1.58	0	0	0	0.79	0	0	0	0	0	0	0	0	0	0	0	0	0	0.79	0	0	0	0	0	0	0	0	0	0	0
108	108	0	0	0	0	0	0	0	0	0	0	0	0	0	0	0	0	0	0	0	0	0	0	0	0	0	0	0	0	0	0	0	0	0	0	0	0	3.33	0	0	0	0	0	0	0	0	0	0	0
109	109	0	0	0	0	0	0	1.96	0	0	1.96	0	1.96	0	0	0	0	0	0	3.92	0	1.96	0	0	0	0	0	0	0	0	0	0	0	0	0	0	0	0	0	0	0	0	0	0	0	0	0	0	0
110	110	0	0	0	0	0	0	2.46	0	0	0	0	0	0	0	0	2.46	0	0	0	0	0	0	0	0	0	0	0	0	0	0	0	0	0	0	0	0	0	0	0	0	0	0	0	0	0	0	0	0
111	111	0	0	0	0	0	0.79	0	0	0	0	0	0	0	0	0	0	0	0	2.38	0	0	0	0	0	0	0	0	0	0	0	0	0	0	0	0	0	0	0	0	0	0	0	0	0	0	0	0	0
112	112	0	0	0.76	0	0.38	0	0.76	0	0	0	0	0.38	0	0	0	0	0	0.76	1.52	0	0.76	0	0	0	0	0	0	0	0	0	0	0	0	0	0	0	0	0	0	0	0	0	0	0	0	0	0	0
113	113	0	0	0	0	0.95	0	0	0	0	0	0	0	0	0	0	0	0	0.47	0.95	0	0.95	0	0	0	0	0	0	0	0	0	0	0	0	0	0	0	0	0	0	0	0	0	0	0	0	0	0	0
114	114	0.12	1.76	0.63	0	0.88	0	0.12	0.5	0.25	3.9	0.5	0.88	0.12	0	0	0.25	0.12	0	2.9	0.25	1.38	0	1.13	0.12	0	0	0	0	0	0	0	0	0	0	0	0	0	0	0	0	0	0	0.12	0	0	0	0	0
115	115	0	0	1.02	0	0.51	0	0	0	0	0	0	0	0	0	0	0.51	0	0	1.53	0	1.53	0	0	0	0	0	0	0	0	0	0	0	0	0	0	0	0	0	0	0	0	0	0	0	0.51	0	0	0
116	116	0.05	0.3	0.4	0	0.1	0.05	0	0.05	0.1	0	0	0.3	0.2	0	0.05	0	0	0.5	1.55	0.3	0.75	0	0.15	0.2	0.05	0.05	0	0	0	0	0	0	0	0	0	0	0	0	0	0	0	0	0	0.05	0.05	0	0	0
117	117	0.05	0.3	0.4	0	0.1	0.05	0	0.05	0.1	0	0	0.3	0.2	0	0.05	0	0	0.5	1.55	0.3	0.75	0	0.15	0.2	0.05	0.05	0	0	0	0	0	0	0	0	0	0	0	0	0	0	0	0	0	0.05	0.05	0	0	0
118	118	0	0	0	0	1.28	0	2.56	1.28	1.28	1.28	1.28	1.28	0	0	0	0	5.12	0	2.56	1.28	5.12	0	0	0	0	0	0	0	0	0	0	0	0	0	0	0	0	0	0	0	0	0	0	0	0	0	0	0
119	119	0	0.55	0.55	0	2.23	0	1.11	0	0	0	0	0.55	0.55	0	0	0.55	2.79	0	3.91	0	1.67	0	0	0	0	0	0	0	0	0	0	0	0	0	0	0	0	0	0	0	0	0	0	0	0	0	0	0
120	120	0.05	0.3	0.4	0	0.1	0.05	0	0.05	0.1	0	0	0.3	0.2	0	0.05	0	0	0.5	1.55	0.3	0.75	0	0.15	0.2	0.05	0.05	0	0	0	0	0	0	0	0	0	0	0	0	0	0	0	0	0	0.05	0.05	0	0	0
121	121	0.05	0.3	0.4	0	0.1	0.05	0	0.05	0.1	0	0	0.3	0.2	0	0.05	0	0	0.5	1.55	0.3	0.75	0	0.15	0.2	0.05	0.05	0	0	0	0	0	0	0	0	0	0	0	0	0	0	0	0	0	0.05	0.05	0	0	0
122	122	0.5	0.46	0.34	0	0.15	0.03	0	0.19	0.57	0.65	0.3	0.73	0.65	1.27	0.03	0.23	0.42	0	3.08	0	1.34	0	0.5	0.5	0	0	0	0	0	0	0	0	0	0	0	0	0	0	0	0	0	0	0	0	0.03	0	0	0
123	123	0	0.32	0.8	0	0.32	0	0.16	0	0	0.48	0.16	0	0.16	0	0.16	0.16	0	0.8	0.16	0.16	0.64	0	0	0	0	0	0	0.16	0	0	0	0	0.16	0	0	0	0	0	0	0	0	0	0	0	0	0	0	0
124	124	0	0	0	0	0.92	0	0.3	0	0	0	0	0	0	0	0	0	0	0	0.3	0	0.61	0	0.61	0	0	0	0	0	0	0	0	0	0	0	0	0	0	0	0	0	0	0	0	0	0	0	0	0
125	125	0.16	0	0.67	0	0.33	0.16	0.33	0.84	0.16	0.5	0.33	1.51	0	0	0	0	1.68	0.33	2.18	1.68	3.69	0	0	0.33	0	0	0	0	0	0	0	0	0	0	0	0	0	0	0	0.16	0	0	0	0	0	0	0	0
126	126	0.5	0	0.5	0	1.51	0	0	0	0	0	0.5	1.01	0	0	0	0	0	0	4.04	0	3.03	0	0	0	0	0	0	0	0	0	0	0	0	0	0.5	0	0	0	0	0	0	0	0	0	1.01	0	0	0
127	127	0	0	0	0	0	0	0.59	0	0	0	0	1.19	0	0	0	0	0	0.59	4.76	0	1.19	0	0	0.59	0	0	0	0	0	0	0	0	0	0	0	0	0	0	0	0	0	0	0	0	0	0	0	0
128	128	0	0	0	0	1.6	0	0.4	1.2	0	0.4	0	0.8	0	0	0	0	1.6	0.4	4	0	2	0	0	0	0	0	0	0	0	0	0	0	0	0	0	0	0	0	0	0	0	0	0	0	0	0	0	0
129	129	0.41	0	0.41	0	0	0.41	0	0	0	0	0	2.07	0	0	0	0.41	0	0	7.05	0	2.48	0	0.82	0.41	0	0	0	0	0	0	0	0	0	0	0	0	0	0	0	0	0	0	0	0	0	0	0	0
130	130	0	0	0.38	0	0.76	0	0.38	0	0	1.14	0	0	0	0	0	0.38	0.76	0	3.04	0	1.52	0	0.38	0	0	0	0	0	0	0	0	0	0	0	0	0	0	0	0	0	0	0	0	0	1.14	0	0	0
131	131	0	0	0	0	0.4	0.4	0.4	0.4	0	0	0.4	0	0	0	0	0.4	0	0	4	0	2	0	0	0.4	0	0	0	0	0	0	0	0	0	0	0	0	0	0	0	0	0	0	0	0	0	0	0	0
132	132	0	0	1.12	0	0.56	0	0	0	0	0.56	0	0	0	0	0	0.56	0	0	2.25	0	1.12	0	0	0	0	0	0	0	0	0	0	0	0	0	0	0	0	0	0	0	0	0	0	0	0.56	0	0	0
133	133	0	0	0.8	0	1.44	0.16	0.16	0	0	0	0	0.64	0.8	0	0	0	0.16	0.16	1.6	0	0.47	0	0.64	0	0	0	0	0	0	0	0	0	0	0	0	0	0	0	0	0	0	0	0	0	0	0	0	0
134	134	0	0	0	0	0	0	0	0	0	0	0	0	0	0	0	0	0	0	0	0	0	0	2.53	0	0	0	0	0	0	0	0	0	0	0	0	0	0	0	0	0	0	0	0	0	1.26	0	0	0
135	135	0	0.39	0.39	0	0.19	0	0	0.19	0	0	0.39	0.39	0	0	0	0.98	0.19	0.39	0.59	0	0.78	0	0.19	0	0	0	0	0	0	0	0	0	0	0	0	0	0	0	0	0.19	0	0	0	0	0	0	0	0
136	136	0	0.39	0.39	0	0.19	0	0	0.19	0	0	0.39	0.39	0	0	0	0.98	0.19	0.39	0.59	0	0.78	0	0.19	0	0	0	0	0	0	0	0	0	0	0	0	0	0	0	0	0.19	0	0	0	0	0	0	0	0
137	137	1	0	0.33	0	0.66	0.66	0	0	0	0	0	0.33	0.66	0	0	0.66	0.66	0	2.33	0	0.33	0	1.66	0.33	0	0	0	0	0	0	0	0	0	0	0	0	0	0	0	0	0	0	0	0	0	0	0	0
138	138	0	0	0	0	1.49	0	0	0	0	0	0	0	0	0	0	2.98	0	1.49	0	0	1.49	0	0	0	1.49	1.49	0	0	0	0	0	0	0	0	0	0	0	0	0	0	0	0	0	0	0	0	0	0
139	139	0	0	0	0	1.65	0	0	0	0.82	0	0	1.65	0	0	0	0.82	0	0	1.65	0	0.82	0	0	0	0	0	0	0	0	0	0	0	0	0	0	0	0	0	0	0	0	0	0	0	0	0	0	0
140	140	1	0	0.33	0	0.66	0.66	0	0	0	0	0	0.33	0.66	0	0	0.66	0.66	0	2.33	0	0.33	0	1.66	0.33	0	0	0	0	0	0	0	0	0	0	0	0	0	0	0	0	0	0	0	0	0	0	0	0
141	141	0	0	0	0	0	0	1.58	0	0	0	0	0	1.58	0	0	0	0	0	1.58	0	0	0	0	0	0	0	0	0	0	0	0	0	0	0	0	0	0	0	0	0	0	0	0	0	0	0	0	0
142	142	0.5	0.46	0.34	0	0.15	0.03	0	0.19	0.57	0.65	0.3	0.73	0.65	1.27	0.03	0.23	0.42	0	3.08	0	1.34	0	0.5	0.5	0	0	0	0	0	0	0	0	0	0	0	0	0	0	0	0	0	0	0	0	0.03	0	0	0
143	143	0	0	0	0	0	0	1.58	0	0	0	0	0	1.58	0	0	0	0	0	1.58	0	0	0	0	0	0	0	0	0	0	0	0	0	0	0	0	0	0	0	0	0	0	0	0	0	0	0	0	0
144	144	0	0	1.38	0	0	0	0	0	0	0	0	1.38	0	0	0	2.77	0	4.16	4.16	0	1.38	0	0	0	0	0	0	0	0	0	0	0	0	0	0	0	0	0	0	0	0	0	0	0	0	0	0	0
145	145	0	0	0	0	0	0	0	0	0	0	0	0	0	0	0	0	0	0	0	0	0	0	2.53	0	0	0	0	0	0	0	0	0	0	0	0	0	0	0	0	0	0	0	0	0	1.26	0	0	0
146	146	1	0	0.33	0	0.66	0.66	0	0	0	0	0	0.33	0.66	0	0	0.66	0.66	0	2.33	0	0.33	0	1.66	0.33	0	0	0	0	0	0	0	0	0	0	0	0	0	0	0	0	0	0	0	0	0	0	0	0
147	147	0	0.29	0.72	0	0.29	0	0.14	0	0	0.43	0.29	0	0.14	0	0.14	0.14	0	0.72	0.58	0.14	0.43	0	0	0	0	0	0	0	0	0	0	0	0	0	0	0	0	0	0	0.14	0	0	0	0	0.14	0	0	0
148	148	0.36	0	1.09	0	0	0	0	0	0	0	0	0.72	1.81	0	0	0	0	0	0.72	0	1.09	0	0	0.72	0	0	0	0	0	0	0	0	0	0	0	0	0	0	0	0	0	0	0	0	0	0	0	0
149	149	0	0	0.27	0	0.81	0.81	0	2.98	0.54	0.81	0.27	0.54	0.27	0	0	0.81	1.63	0.27	2.17	1.35	2.44	0	0	0.27	0	0	0	0	0	0	0	0	0	0	0	0	0	0	0	0	0	0	0	0	0	0	0	0
150	150	0.39	0	0.39	0	0	0.39	0	0	0	0	0	0.39	0.78	0	0	0	1.17	0.78	3.13	0	1.17	0	0	1.56	0	0	0	0	0	0	0	0	0	0	0	0	0	0	0	0	0	0	0	0	0	0	0	0
151	151	0	0.56	0.56	0	2.25	0	1.12	0	0	0	0	0.56	0.56	0	0	0.56	2.82	0	3.95	0	1.69	0	0	0	0	0	0	0	0	0	0	0	0	0	0	0	0	0	0	0	0	0	0	0	0	0	0	0
152	152	0.67	0	0.67	0	2.7	0	0	0	0	0	0	0	0	0	0	0	0.67	0.67	4.05	0	1.35	0	0	0	0	0	0	0	0	0	0	0	0	0	0	0	0	0	0	0	0	0	0	0	0	0	0	0
153	153	0	0	0.62	0	0.62	0	0	0	0	0.62	0	0	0	0	0	0.62	0	0	1.24	0	0.62	0	0	0	0	0	0	0	0	0	0	0	0	0	0	0	0	0	0	0	0	0	0	0	0	0	0	0
154	154	0	0	1.68	0	0.33	0	0	0	0	0.33	0	0	0	0	0	0.33	0	0	2.02	0	0.67	0	0	0	0	0	0	0	0	0	0	0	0	0	0	0	0	0	0	0	0	0	0	0	0.33	0	0	0
155	155	0	0	0	0	0	0	0	0	0	0	0	0	0	4.76	0	4.76	0	0	4.76	0	2.38	0	0	0	0	0	0	0	0	0	0	0	0	0	0	0	0	0	0	0	0	0	0	0	0	0	0	0
156	156	0	0	0	0	1.31	0	1.31	1.31	1.31	1.31	0	0	0	0	0	0	1.31	0	1.31	1.31	3.94	0	0	0	0	0	0	0	0	0	0	0	0	0	0	0	0	0	0	0	0	0	0	0	0	0	0	0
157	157	0	0	0	0	1.36	0.45	0.45	0	0	0	0	0	0.45	0	0	0.45	0.45	0.45	1.81	0	0.9	0	0	0	0	0	0	0	0	0	0	0	0	0	0	0	0	0	0	0	0	0	0	0	0	0	0	0
158	158	0.42	0	0	0	0.85	0.85	0	0	0	0.42	0	2.13	0	0	0	0	1.7	0	0.85	0	0.85	0	0	0.42	0	0	0	0	0	0	0	0	0	0	0	0.42	0	0	0	0	0	0	0	0	0	0	0	0
159	159	0	0	0	0	0.27	0	0	0	0	0.83	0	0	0	0	0	0	0	0	0.27	0	0.27	8.58	0	0	0	0	0	0	0	0	0	0	0	0	0	0	0	0	0	0	0	0	0	0	0	0	0	0
160	160	0	0	0	0	0.43	0	0	0	0	0.65	0	0	0	0	0	0.43	0	0.21	0.21	0	0.43	6.75	0	0	0.21	0.21	0	0	0	0	0	0	0	0	0	0	0	0	0	0	0	0	0	0	0	0	0	0
161	161	0.46	0	0.46	0	0	0	0	0.46	0	0	0	1.38	0	0	2.31	0	0.46	0.46	2.77	0	2.31	0	1.38	0	0	0	0	0	0	0	0	0	0	0	0	0	0	0	0	0.46	0	0	0	0	0	0	0	0
162	162	0.14	0.14	0.29	0	0.29	0.29	0	0.29	0	0	0.29	0	0.14	0	0	0.87	0.29	0.43	3.66	0	1.31	0	0	0	0	0	0	0	0	0	0	0	0	0	0	0	0.29	0	0	0	0	0	0	0	0.58	0	0	0
163	163	0	0.34	0.68	0	0	0	0.34	0	0	0.34	0	0	0	0	0.34	0.68	0	1.37	1.03	0	1.03	0	0	0	0	0	0	0	0	0	0	0	0	0	0	0	0	0	0	0	0	0	0	0	0	0	0	0
164	164	0.46	0	0.46	0	0	0	0	0.46	0	0	0	1.38	0	0	2.31	0	0.46	0.46	2.77	0	2.31	0	1.38	0	0	0	0	0	0	0	0	0	0	0	0	0	0	0	0	0.46	0	0	0	0	0	0	0	0
165	165	0.62	0	0.62	0	0	0	0.62	0	0	0	0	3.1	0	0	0	0	1.24	1.24	5.59	0	1.86	0	0	0.62	0	0	0	0	0	0	0	0	0	0	0	0	0	0	0	0	0	0	0	0	0	0	0	0
166	166	0	0	0	0	2.1	0	1.05	0	0	0	0	0	0	0	0	0	0	0	0	0	0	0	0	0	0	0	0	0	0	0	0	0	0	0	0	1.05	0	0	0	0	0	0	0	0	0	0	0	0
167	167	0	0.71	0.35	0	0.35	0	0	0	0	0	0	0.71	0	0	0	0.35	0	1.42	1.77	0	1.06	0	0	0	0	0	0	0	0	0	0	0	0	0	0	0	0	0	0	0	0	0	0	0	0	0	0	0
168	168	0	0.3	0.61	0	0.3	0	0.15	0	0	0.45	0.15	0	0.15	0	0.15	0.15	0	0.76	0.15	0.15	0.76	0	0	0	0	0	0	0	0	0	0	0	0	0	0	0	0	0	0	0.15	0	0	0	0	0	0	0	0
169	169	0	0	0	0	0	0	0.57	0	0	0.57	0	1.15	0.57	0	0	0	0	0.57	4.62	0	1.15	0	0	0.57	0	0	0	0	0	0	0	0	0	0	0	0	0	0	0	0	0	0	0	0	0	0	0	0
170	170	0.52	0	2.38	0	0.26	0	0.26	0	0.52	0	0.26	0	0	0	0	0.79	0	0	1.32	0	1.05	0	0	0.52	0	0	0	0	0	0	0	0	0.26	0	0	0.26	0.26	0	0.52	0	0	0	0	0	0	0	0	0
171	171	0.17	0	0.08	0	0.42	0.08	0.08	0.42	0.08	0.08	0	0.6	0.17	0.17	0	0	0.17	0.08	1.2	0	3.17	0	0.34	0.08	0	0	0	0	0	0	0	0	0	0	0	0	0	0	0	0	0	0	0	0	0	0	0	0
172	172	0	0	1	0	0.5	0	0	0	0	0.5	0	0	0	0	0	0.5	0	0	2.5	0	1.5	0	0	0	0	0	0	0	0	0	0	0	0	0	0	0	0	0	0	0	0	0	0	0	0.5	0	0	0
173	173	0	0	0.54	0	0.54	0	0	0	0	0.54	0	0	0	0	0	0.54	0	0	1.64	0	0.54	0	0	0	0	0	0	0	0	0	0	0	0	0	0	0	0	0	0	0	0	0	0	0	0.54	0	0	0
174	174	0	0	0	0	0	0.78	0	2.34	0	0.78	0.78	1.56	0	0	0	0	0.78	0	3.12	0	0.78	0	0.78	0	0	0	0	0	0	0	0	0	0	0	0	0	0	0	0	0	0	0	0	0	0	0	0	0
175	175	0	0	0	0	0	0	0	2.04	0	0	1.02	0	0	0	0	0	0	0	4.08	0	1.02	0	1.02	0	0	0	0	0	0	0	0	0	0	0	0	0	0	0	0	0	0	0	0	0	0	0	0	0
176	176	0	0	0	0	0	0	0	0	0	0	0	0	0	0	0	0	0	0	0	18.18	0	0	0	0	0	0	0	0	0	0	0	0	0	0	0	0	0	0	0	0	0	0	0	0	0	0	0	0
177	177	0.44	0	0	0	0.89	0	0	0	0	0.44	0	1.34	0	0	0	0.44	0	0	4.03	0	1.79	0	0	0.44	0	0	0	0	0	0	0	0	0	0	0	0	0	0	0	0	0	0	0	0	0.44	0	0	0
178	178	0	0.66	0.66	0	0.33	0	0	0	0	0	0	0.66	0	0	0	0.33	0	1.32	2.64	0	1.32	0	0	0	0	0	0	0	0	0	0	0	0	0	0	0	0	0	0	0	0	0	0	0	0.33	0	0	0
179	179	0	0	0	0	0	0	0	2.04	0	0	1.02	0	0	0	0	0	0	0	4.08	0	1.02	0	1.02	0	0	0	0	0	0	0	0	0	0	0	0	0	0	0	0	0	0	0	0	0	0	0	0	0
180	180	0.34	0.25	0.25	0	0.08	0.43	0.08	0.25	0.08	1.46	0.34	0.51	0.94	0	0.17	0.08	0	0	3.01	0	0.77	0.17	0.34	0.34	0	0	0	0	0	0	0	0	0	0	0	0	0	0	0	0	0	0	0	0	0.17	0	0	0
181	181	0.34	0.26	0.26	0	0.08	0.43	0.08	0.26	0.08	1.47	0.34	0.52	0.95	0	0.17	0.08	0	0	3.03	0	0.78	0	0.34	0.34	0	0	0	0	0	0	0	0	0	0	0	0	0	0	0	0	0	0	0	0	0.17	0	0	0
182	182	0.43	0	0	0	0.87	0.87	0	0	0	0.43	0	2.18	0	0	0	0	1.74	0	0.87	0	0.87	0	0	0.43	0	0	0	0	0	0	0	0	0	0	0	0.43	0	0	0	0	0	0	0	0	0	0	0	0
183	183	0.44	0	0	0	0.89	0	0	0	0	0.44	0	1.33	0	0	0	0.44	0	0	4.46	0	1.78	0	0	0.44	0	0	0	0	0	0	0	0	0	0	0	0	0	0	0	0	0	0	0	0	0.44	0	0	0
184	184	0	0	0	0	0	0	0	0	0	0.36	0	0	0	0	0	0	0	0	2.53	0	0	0	0	0	0	0	0	0	0	0	0	0	0	0	0	0	0	0	0	0	0	0	0	0	0.36	0	0	0
185	185	0	0	0	0	0	0	0	0	0	0	0	0	0	0	0	0	0	0	0	0	0	0	0	0	0	0	0	0	0	0	0	0	0	0	0	0	0	0	0	0	0	0	0	0	0	0	0	0
186	186	0	0.41	0.53	0	0.11	0.05	0	0.05	0.11	0	0	0.17	0.05	0	0	0.05	0	0.53	1.19	0.35	0.53	0	0.23	0.23	0	0	0	0	0	0	0	0	0	0	0	0	0	0	0	0	0	0	0	0	0	0	0	0
187	187	0	0	0	0	6.25	0	3.12	0	0	0	0	3.12	0	3.12	0	3.12	0	0	6.25	0	0	0	0	0	0	0	0	0	0	0	0	0	0	0	0	0	0	0	0	0	0	0	0	0	0	0	0	0
188	188	2.12	0	0	0	0.53	0.53	0	0	0	1.59	0	1.59	0	0	0	1.59	0.53	0.53	6.91	0	1.59	0	0.53	0.53	0	0	0	0	0	0	0	0	0	0	0	0	0	0	0	0	0	0	0	0	0	0	0	0
189	189	0	0	0	0	1.4	0.46	0.93	0	0	0	0	0	0.46	0	0	0.46	0.46	0	1.87	0	1.4	0	0	0	0	0	0	0	0	0	0	0	0	0	0	0	0	0	0	0	0	0	0	0	0	0	0	0
190	190	0	1.12	0.56	0	0.56	0.56	1.12	1.12	0	0	0.56	2.25	0	0	0	2.25	0	1.12	2.25	0	2.82	0	0.56	0	0	0	0	0	0	0	0	0	0	0	0	0	0	0	0	0	0	0	0	0	0	0	0	0
191	191	0	0	1.32	0	0.66	0	0	0	0	0	0	0.66	0	0	0	0	0.66	0	5.29	2.64	5.29	0	0	1.32	0	0	0	0	0	0	0	0	0	0	0	0	0	0	0	0.66	0	0	0	0	0	0	0	0
192	192	0	0.8	0	0	0.8	0	0	0	0	0.8	0	0.8	0	0	0	1.61	0	0.8	0.8	0	2.41	0	0	0	0	0	0	0	0	0	0	0	0	0	0	0	0	0	0	0	0	0	0	0.8	0	0	0	0
193	193	0	0.29	0.87	0	0.29	0	0.14	0	0	0.43	0.14	0	0.14	0	0.14	0.14	0	0.72	0.43	0.14	0.58	0	0	0	0	0	0	0	0	0	0	0	0	0	0	0	0	0	0	0.14	0	0	0	0	0	0	0	0
194	194	0.17	0	0.08	0	0.42	0.08	0.08	0.42	0.08	0.08	0	0.6	0.17	0.17	0	0	0.17	0.08	1.2	0	3.17	0	0.34	0.08	0	0	0	0	0	0	0	0	0	0	0	0	0	0	0	0	0	0	0	0	0	0	0	0
195	195	0	0	0	0	0	0	0	0	0	0.81	0	0.81	0	0	0	0	0	0	1.63	0	0.81	0	0	0	0	0	0	0	0	0	0	0	0	0	0	0	0	0	0	0	0	0	0	0	0	0	0	0
196	196	0.54	0	1.08	0	0.54	0	1.08	0	0	0	0	0.54	0	0	0	0.54	0.54	0	4.32	0	1.08	0	1.62	0	0	0	0	0	0	0	0	0	0	0	0	0	0	0	0	0	0	0	0	0	0.54	0	0	0
197	197	0.17	0	0.08	0	0.42	0.08	0.08	0.42	0.08	0.08	0	0.6	0.17	0.17	0	0	0.17	0.08	1.2	0	3.17	0	0.34	0.08	0	0	0	0	0	0	0	0	0	0	0	0	0	0	0	0	0	0	0	0	0	0	0	0
198	198	0.53	0	1.07	0	0.53	0	1.07	0	0	0	0	0.53	0	0	0	0.53	0.53	0	4.3	0	1.07	0	1.61	0	0	0	0	0	0	0	0	0	0	0	0	0	0	0	0	0	0	0	0	0	0.53	0	0	0
199	199	0.51	0.51	0	0	0	0	0.51	0	0	0.51	0	0	0	0	0.51	2.07	0	2.07	1.03	0	1.03	0	0	0	0	0	0	0	0	0	0	0	0	0	0	0	0	0	0	0	0	0	0	0	0	0	0	0
200	200	0	0.54	0.54	0	2.19	0	1.09	0	0	0	0	0.54	0.54	0	0	0.54	3.29	0	3.84	0	1.64	0	0	0	0	0	0	0	0	0	0	0	0	0	0	0	0	0	0	0	0	0	0	0	0	0	0	0
201	201	0	0	0.38	0	1.15	0	0	0	0	0.77	0	0.38	0	0	0	0.38	0.77	0	2.7	0	1.15	0	0.38	0	0	0	0	0	0	0	0	0	0	0	0	0	0	0	0	0	0	0	0	0	1.15	0	0	0
202	202	0	0	0.39	0	1.17	0	0	0	0	0.78	0	0.39	0	0	0	0.39	0.78	0	2.73	0	1.17	0	0.39	0	0	0	0	0	0	0	0	0	0	0	0	0	0	0	0	0	0	0	0	0	1.17	0	0	0
203	203	0.43	0	0.43	0	0.43	0	0.86	0	0	0	0	0.43	0	0	0	0	0.86	0.43	1.29	0	4.76	0	0	1.29	0	0	0	0	0	0	0	0	0	0	0	0	0	0	0	0	0	0	0	0	0	0	0	0
204	204	0.45	0	0	0	0.68	0.45	0	0.45	0	0.22	0.22	0	1.6	0	0.45	0	0.91	1.83	1.83	0	0.68	0	1.6	0	0	0	0	0	0	0	0	0	0	0	0	0	0	0	0	0.91	0	0	0	0	0	0	0	0
205	205	0	0	1.12	0	0.56	0	0	0	0	0.56	0	0	0	0	0	0.56	0	0	2.25	0	1.12	0	0	0	0	0	0	0	0	0	0	0	0	0	0	0	0	0	0	0	0	0	0	0	0.56	0	0	0
206	206	0	0	0.55	0	0.55	0	0	0	0	0.55	0	0	0	0	0	0.55	0	0	1.67	0	0.55	0	0	0	0	0	0	0	0	0	0	0	0	0	0	0	0	0	0	0	0	0	0	0	0.55	0	0	0
207	207	0	0	1.31	0	0.65	0	0	0	0	0	0	0.65	0	0	0	0	0	0	5.26	1.97	4.6	0	0	1.31	0	0	0	0	0	0	0	0	0	0	0	0	0	0	0	0.65	0	0	0	0	0	0	0	0
208	208	0	0	0.61	0	0	0	0.61	0	0	0	0	0	0	0	0	0	1.23	1.85	2.46	0	1.23	0	0	0	0	0	0	0	0	0	0	0	0	0	0	0	0	0	0	0	0	0	0	0	0	0	0	0
209	209	0.22	0.22	0.22	0	1.77	0.22	0.44	0.44	0.22	2.88	0	0.88	0.22	0	1.11	0.44	0	0.44	3.33	0	3.33	0	0.44	0.44	0	0	0	0	0	0	0	0	0	0	0	0	0	0	0	0.44	0	0	0	0	0	0	0	0
210	210	0.34	0.42	0.25	0	0.08	0.42	0.08	0.25	0.08	1.63	0.34	0.51	0.94	0	0.17	0.08	0	0	3	0	0.94	0	0.34	0.34	0	0	0	0	0	0	0	0	0	0	0	0	0	0	0	0	0	0	0	0	0.17	0	0	0
211	211	0	0	0	0	0	0	1.04	0	0	0	0	0	0	0	0	2.08	0	0	2.08	0	2.08	0	0	0	0	0	0	0	0	0	0	0	0	0	0	0	0	0	0	0	0	0	0	0	0	0	0	0
212	212	0	0	0	0	0	0	1.33	0	0	0	0	0	0	0	0	0	0	0	1.33	0	5.33	0	0	0	0	0	0	0	0	0	0	0	0	0	0	0	0	0	0	0	0	0	0	0	0	0	0	0
213	213	0.54	0	1.08	0	0.54	0	1.08	0	0	0	0	0.54	0	0	0	0.54	0.54	0	4.32	0	1.08	0	1.62	0	0	0	0	0	0	0	0	0	0	0	0	0	0	0	0	0	0	0	0	0	0.54	0	0	0
214	214	0	0	0	0	2.5	0	0	0	0	0	0	0.62	0	0	0	0	1.25	0	3.12	0	0.62	0	0	0	0	0	0	0	0	0	0	0	0	0	0	0	0	0	0	0	0	0	0	0	0	0	0	0
215	215	0	0.9	0	0	0	0	0	0	0	0	0	0	0	0	0	0.9	0	1.81	3.63	0	2.72	0	0	0	0	0	0	0	0	0	0	0	0	0	0	0	0	0	0	0	0	0	0	0	0.9	0	0	0
216	216	0.07	0.02	0.15	0	0.25	0.2	0	0.02	0.15	0	0	0.25	0.25	0.07	0	0.05	0.22	0	0.05	0	0.02	0	0.37	0.02	0	0	0	0	0.02	0	0	0	0	0	0	0.05	0.3	0.02	0	0.02	0	0	0.02	0	0.02	0	0	0
217	217	0.07	0.02	0.15	0	0.25	0.2	0	0.02	0.15	0	0	0.25	0.25	0.07	0	0.05	0.22	0	0.05	0	0.02	0	0.37	0.02	0	0	0	0	0.02	0	0	0	0	0	0	0.05	0.3	0.02	0	0.02	0	0	0.02	0	0.02	0	0	0
218	218	0.17	0.26	1.07	0	0.35	0.62	0.53	0.17	0.62	0.8	0.26	1.25	0.17	0	0.62	0.62	0.08	1.43	2.5	0.17	1.16	0	0.89	0.08	0	0	0	0	0	0	0	0	0	0	0	0	0	0	0	0.08	0	0	0	0	0.08	0	0	0
219	219	0	0	0.48	0	0.96	0	0	0	0.48	0	0	0	0	0	0	0.96	0.96	0	1.44	0	0.48	0	0.96	0	0	0	0	0	0	0	0	0	0	0	0	0	0	0	0	0	0	0	0	0	0.48	0	0	0
220	220	0.46	0	0.46	0	0	0	0	0.46	0	0	0	1.38	0	0	2.31	0	0.46	0.46	2.77	0	2.31	0	1.38	0	0	0	0	0	0	0	0	0	0	0	0	0	0	0	0	0.46	0	0	0	0	0	0	0	0
221	221	1.03	0	0.68	0	1.03	0	0.68	0	0	0.68	0	0.68	0	0	0.34	0.68	0	0	5.86	0	1.37	0	0.34	0.34	0	0	0	0	0	0	0	0	0	0	0	0	0	0	0	0	0	0	0	0	0.34	0	0	0
222	222	0	0	0.18	0	0.18	0	0	0	0.54	0.36	0.36	0.9	0	0.36	0	0.72	0	0.18	2.7	0.18	0.72	0	0	0.54	0	0	0	0	0	0	0	0	0	0	0	0	0	0.36	0	0	0	0	0.18	0	0	0	0	0
223	223	0.26	0.26	0.52	0	0.39	0	0.39	0.13	0	0.26	0	0.78	0.26	0	0	1.57	0	0.26	2.61	0	1.57	0	0.13	0.39	0	0	0	0	0	0	0	0	0	0	0	0	0.13	0	0	0	0	0	0	0	0	0	0	0
224	224	0	0	0.32	0	0.65	0.65	0.32	0.32	0	0	0	0.32	0.32	0	0	0.32	0.32	0	2.28	0	3.25	0	0	0.32	0	0	0	0	0	0	0	0	0	0	0	0	0	0	0	0	0	0	0	0	0.32	0	0	0
225	225	0	0	0.32	0	0.64	0.64	0.32	0.32	0	0	0	0.32	0.32	0	0	0.32	0.32	0	2.27	0	3.24	0	0	0.32	0	0	0	0	0	0	0	0	0	0	0	0	0	0	0	0	0	0	0	0	0.32	0	0	0
226	226	0.19	0.19	0.39	0	0.19	0	0	0.59	0	0	0	0.39	0	0	0	0.59	0.39	1.37	4.52	0	3.14	0	0	0.19	0	0	0	0	0	0	0	0	0	0	0	0	0.19	0	0	0	0	0	0	0	0	0	0	0
227	227	0.46	0	0	0	0.69	0.46	0	0.46	0	0.23	0.23	0	1.61	0	0.46	0	0.92	1.84	1.84	0	0.69	0	1.61	0	0	0	0	0	0	0	0	0	0	0	0	0	0	0	0	0.92	0	0	0	0	0	0	0	0
228	228	0	0	0.71	0	0.71	0	0	0	0	0	0	0	0	0	0	0.71	0	0	1.42	0	0.71	0	0	0	0	0	0	0	0	0	0	0	0	0	0	0	0	0	0	0	0	0	0	0	0.71	0	0	0
229	229	0	1.49	0	0	0	0	2.98	0	0	1.49	0	0	0	0	0	1.49	2.98	0	0	0	2.98	0	0	0	0	0	0	0	0	0	0	0	0	0	0	0	0	0	0	0	0	0	0	0	0	0	0	0
230	230	0	0	0.16	0	0.33	0	0.16	0	0.5	0	0.16	0	0	0	0	0.5	0	1.5	0.66	0	0	0	0	0	0.33	0	0	0	0	0	0	0	0	0	0	0	0	0	0	0	0	0	0	0	0	0	0	0
231	231	0	0	1.1	0	0.55	0	0	0	0	0.55	0	0	0	0	0	0.55	0	0	2.2	0	1.1	0	0	0	0	0	0	0	0	0	0	0	0	0	0	0	0	0	0	0	0	0	0	0	0.55	0	0	0
232	232	0.16	0.32	0.65	0	0.32	0	0.16	0	0	0.49	0.16	0	0.16	0	0.16	0.16	0	0.81	0.32	0.16	0.98	0	0	0	0	0	0	0	0	0	0	0	0	0	0	0	0	0	0	0.16	0	0	0	0	0	0	0	0
233	233	0	0	0.72	0	1.81	0	0	0	0	0.36	0	0.36	0	0	0	0	0.72	0	0.72	0	0.36	0	0	0	0	0	0	0	0	0	0	0	0.36	0	0	0	0	0	0	0	0	0	0	0	0	0	0	0
234	234	0.84	0.84	0	0	0	0	1.69	0	0.84	0.84	0	0.84	0	0	0	10.16	0.84	0	0.84	0	2.54	0	0	0.84	0	0	0	0	0	0	0	0	0	0	0	0	0	0	0	0	0	0	0	0	0	0	0	0
235	235	0	0	0	0	0	0	0	0	0	0	0	0	0	0	0	0	0	0	1.29	0	0.64	0	0	0	0	0	0	0	0	0	0	0	0	0	0	0	0	0	0	0	0	0	0	0	0	0	0	0
236	236	0	0	0	0	0	0	0	0	0	0	0	0	0	0	0	0	0	0	1.29	0	0.64	0	0	0	0	0	0	0	0	0	0	0	0	0	0	0	0	0	0	0	0	0	0	0	0	0	0	0
237	237	0.17	0	0.08	0	0.43	0.08	0.08	0.43	0.08	0.08	0	0.6	0.17	0.17	0	0	0.17	0.08	1.2	0	3.14	0	0.34	0.08	0	0	0	0	0	0	0	0	0	0	0	0	0	0	0	0	0	0	0	0	0	0	0	0
238	238	0	0.54	0.54	0	1.09	0.54	2.18	0	0	0.54	0	0.54	0	0	0	0	0	0.54	3.27	0	1.09	0	0	0	0	0	0	0	0	0	0	0	0	0	0	0	0	0	0	0	0	0	0	0	0.54	0	0	0
239	239	0	0	0.42	0	0	0	0	0	0	0	0	0.85	0	0	0	0.85	0	0.85	4.7	0	0.85	5.55	0	0	0	0	0	0	0	0	0	0	0	0	0	0	0.42	0	0	0	0	0	0	0	0	0	0	0
240	240	0	0	0	0	0	0	0	0	0	0	0	0	0	0	0	1.05	0	0	0	0	2.1	0	0	0	0	0	0	0	0	0	0	0	0	0	0	0	0	0	0	0	0	0	0	1.05	0	0	0	0
241	241	0	0	0.45	0	0.22	0.22	0	0	0.67	0.45	0.22	0.9	0	0	0	0.22	0	0	1.35	0	1.12	0.22	0.22	0.22	0	0	0	0	0	0	0	0	0	0	0	0.45	0	0	0	0	0	0	0	0	0	0	0	0
242	242	0	0.55	0.55	0	1.11	0.55	2.23	0	0	0.55	0	0.55	0	0	0	0	0	0.55	3.35	0	1.11	0	0	0	0	0	0	0	0	0	0	0	0	0	0	0	0	0	0	0	0	0	0	0	0.55	0	0	0
243	243	0	0	0	0	0	1.12	0	2.24	0	0	1.12	1.12	0	0	0	0	0	0	4.49	0	0	0	1.12	0	0	0	0	0	0	0	0	0	0	0	0	0	0	0	0	0	0	0	0	0	0	0	0	0
244	244	0	0	0.32	0	0.65	0.65	0.32	0.32	0	0	0	0.32	0.32	0	0	0.32	0.32	0	2.28	0	3.26	0	0	0.32	0	0	0	0	0	0	0	0	0	0	0	0	0	0	0	0	0	0	0	0	0.32	0	0	0
245	245	0	0	1.43	0	0.71	0	0	0.71	0	0.71	0	0	0	0	0	0	2.87	2.87	1.43	0	3.59	0	0	0	0	0	0	0	0	0	0	0	0	0	0	0	0	0	0	0	0	0	0	0	0	0	0	0
246	246	0	0.55	0.55	0	1.11	0.55	2.23	0	0	0.55	0	0.55	0	0	0	0	0	0.55	3.35	0	1.11	0	0	0	0	0	0	0	0	0	0	0	0	0	0	0	0	0	0	0	0	0	0	0	0.55	0	0	0
247	247	0	0	0	0	0	0	1.07	0	0	0	0	0	0	0	0	2.15	0	0	0	0	2.15	0	0	0	0	0	0	0	0	0	0	0	0	0	0	0	0	0	0	1.07	0	0	0	0	0	0	0	0
248	248	0	0	0.47	0	0.95	0	0	0	0.47	0	0	0	0	0	0	0.95	0.95	0	1.42	0	0.47	0	0.95	0	0	0	0	0	0	0	0	0	0	0	0	0	0	0	0	0	0	0	0	0	0.47	0	0	0
249	249	0	0	0.15	0	0.31	0	0.15	0	0.63	0.15	0.15	0	0	0	0	1.11	0	1.27	0.79	0	0	0	0	0	0.95	0	0	0	0	0	0	0	0	0	0	0	0.31	0	0	0.15	0	0	0	0	0	0	0	0
250	250	0	0	0	0	0	0	0	0	0	0	0	0	0	0	0	0	0	0	0.39	0	0.39	0	0	0	3.58	0.39	0	0	0	0.39	0	0	0	0	0	0	0	0	0	0	0	0	0	0.39	0.39	0	0	0
251	251	0	0	0	0	0	2.3	0	0	0	0	0	0.76	0.76	0	0	0	0	0	2.3	0	1.53	0	0	0	0	0	0	0	0	0	0	0	0	0	0	0	0	0	0	0	0	0	0	0	0	0	0	0
252	252	0.08	0.16	0.32	0	1.38	0.16	0.08	0	0.24	0.08	0	1.3	0	0.08	0	0.48	0.08	0.08	3.5	0	0.73	0	0.08	0.16	0	0	0	0	0	0	0	0	0	0	0.08	0	0	0	0	0	0	0	0	0	0	0	0	0
253	253	0.48	0.2	0.55	0	0.27	0.2	0	0.27	0.27	0.97	0.41	1.04	0.13	0	0	1.11	0.69	0.06	2.37	0	1.04	0	0.06	0.69	0	0	0	0	0	0	0	0	0	0	0	0	0	0	0	0.06	0	0	0	0	0.13	0	0	0
254	254	0.48	0.2	0.55	0	0.27	0.2	0	0.27	0.27	0.97	0.41	0.97	0.13	0	0	1.11	0.69	0.06	2.23	0	0.97	0	0.06	0.69	0	0	0	0	0	0	0	0	0	0	0	0	0	0	0	0.06	0	0	0	0	0.13	0	0	0
255	255	0	0	0	0	0	0	0	0	0	0	0	0	0	0	0	4	0	0	0	0	0	0	0	0	0	0	0	0	0	0	0	0	0	0	0	0	0	0	0	0	0	0	0	0	0	0	0	0
256	256	0	0	1.42	0	0.71	0	0	0.71	0	0.71	0	0	0	0	0	0	2.85	2.85	1.42	0	3.57	0	0	0	0	0	0	0	0	0	0	0	0	0	0	0	0	0	0	0	0	0	0	0	0	0	0	0
257	257	0.8	0	0.8	0	1.6	0	0	0	0	0	0	0	0	0	0	0.8	0.8	0	1.6	0	2.4	0	0.8	0	0	0	0	0	0	0	0	0	0	0	0	0	0	0	0	0	0	0	0	0	0	0	0	0
258	258	0	0	0.33	0	0.99	0.99	0.33	0.33	0	0	0	0.33	0.33	0	0	0.33	0.33	0	1.98	0	3.3	0	0	0.33	0	0	0	0	0	0	0	0	0	0	0	0	0	0	0	0	0	0	0	0	0.33	0	0	0
259	259	0.07	0.37	0.81	0	0.51	0.29	0.07	0	0.07	0.37	0.07	1.48	0.14	0	0.07	0	0.14	0.44	3.55	0	1.85	0	0	0.14	0	0	0	0	0	0	0	0	0	0	0	0	0.14	0	0	0	0	0	0	0	0	0	0	0
260	260	0	0	0.33	0	0.99	0.99	0.33	0.33	0	0	0	0.33	0.33	0	0	0.33	0.33	0	1.98	0	3.3	0	0	0.33	0	0	0	0	0	0	0	0	0	0	0	0	0	0	0	0	0	0	0	0	0.33	0	0	0
261	261	0	0	0.15	0	0.31	0	0.15	0	0.63	0.15	0.15	0	0	0	0	1.11	0	1.27	0.79	0	0	0	0	0	0.95	0	0	0	0	0	0	0	0	0	0	0	0.31	0	0	0.15	0	0	0	0	0	0	0	0
262	262	0	0	0.62	0	1.24	0.62	0	0	0	0	0	0	0	0	0	0.31	0	0	2.48	0	0.93	0	0.31	0	0	0	0	0	0	0	0	0	0	0	0	0	0.31	0	0	0	0	0	0	0	0	0	0	0
263	263	0	0.34	0.69	0	0.34	0	0.17	0	0	0.51	0.17	0	0.17	0	0.17	0.17	0	0.86	0.17	0.17	0.86	0	0	0	0	0	0	0	0	0	0	0	0	0	0	0	0	0	0	0.17	0	0	0	0	0	0	0	0
264	264	0	0.79	0	0	0	0	0	0	0	0	0	0	0	0	0	0.79	0.79	1.58	3.17	0	1.58	0	0	0	0	0	0	0	0	0	0	0	0	0	0	0	0	0	0	0	0	0	0	0	0.79	0	0	0
265	265	0.14	0.14	0.29	0	0	0	0	0	1.17	0.29	0.14	0.58	0	0	0	0.14	0	0.14	2.35	0.14	0.88	0	0	0.44	0	0	0	0	0	0	0	0	0	0	0	0	0	0.29	0	0	0	0	0	0	0	0	0	0
266	266	0	0	0	0	1.11	0	0	0	0	0	0	0	0	0	0	0	0	0	2.22	0	3.33	0	0	0	0	0	0	0	0	0	0	0	0	0	0	0	0	0	0	0	0	0	0	0	0	0	0	0
267	267	0	0	1	0	0	0.25	0	0.25	0	0	0	1.5	0.25	0	0	0.25	0.5	0	2.5	0	1.5	0	0	0.25	0	0	0	0	0	0	0	0	0	0	0	0	0	0	0	0	0	0	0	0	0	0	0	0
268	268	0.58	0	0	0	2.33	0	1.16	0	0	0	0.58	0	0	0.58	0	0.58	0	0.58	2.92	1.16	2.92	0	0	0	0	0	0	0	0	0	0	0	0	0	0	0	0	0	0	0	0	0	0	0	0	0	0	0
269	269	0.14	0.14	0.29	0	0	0	0	0	1.17	0.29	0.14	0.58	0	0	0	0.14	0	0.14	2.35	0.14	0.88	0	0	0.44	0	0	0	0	0	0	0	0	0	0	0	0	0	0.29	0	0	0	0	0	0	0	0	0	0
270	270	0.14	0.14	0.29	0	0	0	0	0	1.17	0.29	0.14	0.58	0	0	0	0.14	0	0.14	2.35	0.14	0.88	0	0	0.44	0	0	0	0	0	0	0	0	0	0	0	0	0	0.29	0	0	0	0	0	0	0	0	0	0
271	271	0	0	0.58	0	1.17	0	0.58	0	0	0	0	0.58	0	0	0	0.58	0	0	1.76	0	0	0	0	0	0	0	0	0	0	0	0	0	0	0	0	0	0	0	0	0	0	0	0	0	0	0	0	0
272	272	0.25	0.25	0	0	0.75	0	0	0	0.25	0.75	0	1.51	0	1.26	0	0	0.5	0	3.29	0	1.01	0	0	0	0	0	0	0	0	0	0	0	0.25	0	0	0	0	0	0	0	0	0	0	0	0	0	0	0
273	273	0	0	0	0	6.25	0	3.12	0	0	0	0	3.12	0	0	0	0	0	0	6.25	0	0	0	0	0	0	0	0	0	0	0	0	0	0	0	0	0	0	0	0	0	0	0	0	0	0	0	0	0
274	274	0	0.57	0.57	0	1.14	0.57	2.28	0	0	0.57	0	0.57	0	0	0	0	0	0.57	3.42	0	1.14	0	0	0	0	0	0	0	0	0	0	0	0	0	0	0	0	0	0	0	0	0	0	0	0.57	0	0	0
275	275	0	0.17	0	0	0	0	0.17	0.52	0	0.17	0.35	0.52	0	0	0	0	0.17	0.7	0.88	0	0.7	1.93	0.35	0	0	0	0	0	0	0	0	0	0	0	0	0	0	0	0	0	0	0	0	0	0	0	0	0
276	276	0	0	0.47	0	0.95	0	0	0	0.47	0	0	0	0	0	0	0.95	0.95	0	1.42	0	0.47	0	0.95	0	0	0	0	0	0	0	0	0	0	0	0	0	0	0	0	0	0	0	0	0	0.47	0	0	0
277	277	0	0.57	0.57	0	1.14	0.57	2.28	0	0	0.57	0	0.57	0	0	0	0	0	0.57	3.42	0	1.14	0	0	0	0	0	0	0	0	0	0	0	0	0	0	0	0	0	0	0	0	0	0	0	0.57	0	0	0
278	278	0	0.34	0.69	0	0.34	0	0.17	0	0	0.51	0.17	0	0.17	0	0.17	0.17	0	0.86	0.34	0.17	0.51	0	0	0	0	0	0	0	0	0	0	0	0	0	0	0	0	0	0	0	0	0	0	0	0	0	0	0
279	279	0	0.57	0.57	0	1.14	0.57	2.28	0	0	0.57	0	0.57	0	0	0	0	0	0.57	3.42	0	1.14	0	0	0	0	0	0	0	0	0	0	0	0	0	0	0	0	0	0	0	0	0	0	0	0.57	0	0	0
280	280	0	1.63	0	0	0	0	3.27	0	0	0	0	0	0	0	0	1.63	1.63	0	0	0	1.63	0	0	0	0	0	0	0	0	0	0	0	0	0	0	0	1.63	0	0	0	0	0	0	0	0	0	0	0
281	281	0	0	0.14	0	0.29	0	0.14	0	0.58	0	0.29	0	0	0	0	0.87	0	1.46	0.58	0	0	0	0	0	0	0	0	0.43	0	0	0	0	0	0	0	0	0.29	0	0	0	0	0	0	0	0	0	0	0
282	282	0	0.38	0.76	0	0.38	0	0.19	0	0	0.57	0.19	0	0.19	0	0.19	0.19	0	0.95	0.19	0.19	0.95	0	0	0	0	0	0	0	0	0	0	0	0	0	0	0	0	0	0	0.19	0	0	0	0	0	0	0	0
283	283	0.4	0	0.6	0	0.2	0.6	0.2	0.6	0.2	0.2	0.2	1.2	0	0	0	0.4	1.61	0.4	2.21	1.81	2.62	0	0.2	0.6	0	0	0	0	0	0	0	0	0	0	0	0	0	0	0	0	0	0	0	0	0	0	0	0
284	284	0	0	0	0	0	0	0	0	0.91	0	0	0	0	0	0	0	0	0	0.91	0	2.75	0	0	0	0	0	0	0	0	0	0	0	0	0	0	0	0	0	0	0	0	0	0	0	0	0	0	0
285	285	0	0	0.15	0	0.3	0	0.15	0	0.61	0	0.3	0	0	0	0	0.92	0	1.53	0.61	0	0	0	0	0	0	0	0	0	0	0	0	0	0	0	0	0	0.3	0	0	0	0	0	0	0	0	0	0	0
286	286	0	0.52	0.52	0	0.52	0	0	0	0	0	0	0	0	0	0	0.52	0	0	1.56	0	0	0	0	0	0	0	0	0	0	0	0	0	0	0	0	0	0	0	0	0	0	0	0	0	0	0	0	0
287	287	0	0	0.85	0	0.42	0	0	0	0	0	0	0	0	0	0	0.42	0	0	2.14	0	1.28	0	0	0	0	0	0	0	0	0	0	0	0	0	0	0	0	0	0	0	0	0	0	0	0.42	0	0	0
288	288	0.18	0	0.18	0	1.57	0.36	0.06	0.06	0.06	0.12	0.06	0.54	0.3	0.06	0	0	0.72	0.06	4.48	0.24	1.15	0	0.84	0.06	0	0	0	0	0	0	0	0	0	0	0	0	0	0	0	0	0	0	0.06	0	0.06	0	0	0
289	289	0.1	0.1	0.73	0	0.2	0.1	0.2	0.62	0.1	0.31	0.31	1.04	0	0	0	0.1	1.14	0.31	2.4	0.93	2.92	0	0	0.2	0.1	0.1	0	0	0	0	0	0	0	0	0	0	0.1	0	0.1	0.1	0	0	0	0	0	0	0	0
290	290	0	0	0	0	0	0	5.4	0	0	0	0	0	0	0	0	5.4	0	0.9	1.8	0	0.9	0	0	0	0	0	0	0	0	0	0	0	0	0	0	0	0	0	0	0	0	0	0	0	0	0	0	0
291	291	0.17	0.17	0.71	0	0.53	0.17	0.17	0.89	0.17	0.53	0.35	1.61	0	0	0	0	1.79	0	1.97	1.61	4.12	0	0	0.35	0	0	0	0	0	0	0	0	0	0	0	0	0	0	0	0.17	0	0	0	0	0	0	0	0
292	292	0.08	0.17	0.34	0	1.46	0.17	0.08	0	0.25	0.08	0	1.37	0	0.08	0	0.51	0.08	0.08	3.43	0	0.77	0	0.08	0.17	0	0	0	0	0	0	0	0	0	0	0	0	0	0	0	0	0	0	0	0	0	0	0	0
293	293	0	0.46	0	0	1.15	0	0.23	0.23	0	0.46	0	0.69	0.23	0	0	0	0.69	0.69	2.76	0	1.84	0	0	0.23	0	0	0	0	0	0	0	0	0	0	0	1.15	0	0	0	0	0	0	0	0	0	0	0	0
294	294	0	0	0.39	0	0.78	0	0	0.06	0.06	0.19	0.13	0.26	0.13	0	0	0	0	0	0.32	0	0.06	0	0	0	0	0	0	0	0	0.06	0	0	0	0	0	0	0	0	0	0	0	0	0.06	0	0	0	0	0
295	295	0	0	0	0	0	0	0	1.05	0	0	0.52	1.05	0.52	0	0	1.05	0	0	3.7	1.05	1.05	0	1.58	0.52	0	0	0	0	0	0	0	0	0	0	0	0	0	0	0	0	0	0	0	0	0	0	0	0
296	296	0	0	0.32	0	0.64	0.64	0.32	0.64	0	0	0	0.32	0.32	0	0	0.32	0.32	0	2.27	0	3.24	0	0	0.32	0	0	0	0	0	0	0	0	0	0	0	0	0	0	0	0	0	0	0	0	0.64	0	0	0
297	297	0.54	0	0.54	0	1.63	0	0	0	0	0	0	0.54	0	0	0	0.54	0.54	0	2.17	0	5.97	0	0.54	0	0	0	0	0	0	0	0	0	0	0	0	0	0	0	0	0	0	0	0	0	0	0	0	0
298	298	1.63	0	1.63	0	0	0	0	0	1.63	0	0	0	0	0	0	1.63	0	0	3.27	0	3.27	0	0	0	0	0	0	0	0	0	0	0	0	0	0	0	0	0	0	0	0	0	0	0	0	0	0	0
299	299	0	1.32	0.56	0	0	0.94	0	0.18	0.37	0.75	0	2.07	0	0	0	0	0.37	0	2.45	0	0.94	0	0	0.18	0	0	0.18	0	0	0	0	0	0	0	0	0	0	0	0	0	0	0	0	0	0	0	0	0
300	300	0.35	0	0.35	0	0.35	0.7	0.35	1.41	0	0	0.35	1.06	0	0	0	0.7	1.06	0	5.3	2.82	2.82	0	0	0	0	0	0	0	0	0	0	0	0	0	0	0	0	0	0	0	0	0	0	0	0.35	0	0	0
301	301	0.34	1.03	0.34	0	1.03	0	2.41	0.34	0	1.72	2.06	2.06	0.68	0	0.34	0	0	3.44	4.13	0	2.06	0	0	0	0	0	0	0	0	0	0	0	0	0	0	0	0	0	0	0	0	0	0	0	0	0	0	0
302	302	0	1.32	0.56	0	0	0.94	0	0.37	0.37	0.75	0	2.07	0	0	0	0	0.37	0	2.45	0	0.94	0	0	0.18	0	0	0.18	0	0	0	0	0	0	0	0	0	0	0	0	0	0	0	0	0	0	0	0	0
303	303	0.64	0	0.64	0	1.28	0	0.64	0	0	0	0	0.64	0	0	0	0.64	0.64	0	1.28	0	3.2	0	0.64	0	0	0	0	0	0	0	0	0	0	0	0	0	0	0	0	0	0	0	0	0	0	0	0	0
304	304	0	0	0.32	0	0.65	0.65	0.32	0.32	0	0	0	0.32	0.32	0	0	0.32	0.32	0	2.28	0	3.26	0	0	0.32	0	0	0	0	0	0	0	0	0	0	0	0	0	0	0	0	0	0	0	0	0.32	0	0	0
305	305	0.64	0	0.64	0	1.28	0	0.64	0	0	0	0	0.64	0	0	0	0.64	0.64	0	1.28	0	2.56	0	0.64	0	0	0	0	0	0	0	0	0	0	0	0	0	0	0	0	0	0	0	0	0	0	0	0	0
306	306	0	0	0.56	0	0	0.18	0	0	0	1.32	0	0.75	0.75	0.18	0	0.18	0	0	0.94	0	0	0	0.18	0	0	0	0	0	0	0	0	0	0	0	0	0	0	0	0	0	0	0	0	0	0	0	0	0
307	307	0	0	0	0	0	0	0	0	0.91	0	0	0	0	0	0	0	0	0	0.91	0	2.75	0	0	0	0	0	0	0	0	0	0	0	0	0	0	0	0	0	0	0	0	0	0	0	0	0	0	0
308	308	0	0	0	0	0	0	0	0	0	0	0	1.81	0	0	0	0	0	0	0	0	1.81	0	0	0	0	0	0	0	0	0	0	0	0	0	0	0	0	0	0	0	0	0	0	0	0	0	0	0
309	309	0	0	0	0	1.29	0.43	0.43	0	0	0	0	0	0.43	0	0	0.43	0.43	0.43	1.72	0	0.86	0	0	0	0	0	0	0	0	0	0	0	0	0	0	0	0	0	0	0	0	0	0	0	0	0	0	0
310	310	0	0	0.86	0	0.43	0	0	0	0	0	0	0	0	0	0	0.43	0	0	2.17	0	1.3	0	0	0	0	0	0	0	0	0	0	0	0	0	0	0	0	0	0	0	0	0	0	0	0.43	0	0	0
311	311	0	0.68	0.34	0	0.34	0	0	0	0	0	0	0.68	0	0	0	0.34	0	1.37	1.72	0	1.03	0	0	0	0	0	0	0	0	0	0	0	0	0	0	0	0	0	0	0	0	0	0	0	0	0	0	0
312	312	0	0	0.16	0	0.16	0	0.16	0	0.65	0.16	0.16	0	0	0	0	1.64	0	0.65	0.82	0	0	0	0	0	0	0	0	0	0	0	0	0	0	0	0	0	0	0	0	0.16	0	0	0	0	0	0	0	0
313	313	0.18	0	0.18	0	1.57	0.36	0.06	0.06	0.06	0.12	0.06	0.54	0.3	0.06	0	0	0.72	0.06	4.49	0.24	1.09	0	0.85	0.06	0	0	0	0	0	0	0	0	0	0	0	0	0	0	0	0	0	0	0.06	0	0.06	0	0	0
314	314	0	0.11	0.23	0	0.58	0.34	0.11	0	0.34	0	0.23	0.92	0.46	0	0	0.46	0.23	0.34	0.58	0	0.58	0	0.11	0	0	0	0	0	0	0	0	0	0	0	0	0	0	0	0	0	0	0	0.11	0	0	0	0	0
315	315	0	0	0	0	0	0	0	0	0	0	1.23	1.23	0	0	0	0	0	0	2.46	0	0	0	0	0	0	0	0	0	0	0	0	0	0	0	0	0	0	0	0	0	0	0	0	0	0	0	0	0
316	316	0	0	0	0	0.91	0	0.91	0	0	0.91	0	0	0	0	0	0	0	0	0	0	0	0	0	0	0	0	0	0	0	0	0	0	0	0	0	0	0	0	0	0	0	0	0	0	0	0	0	0
317	317	0	0	1.31	0	0	0	0	0	0	0	0	1.31	0	0	0	0	0	0	1.31	0	5.26	0	0	1.31	0	0	0	0	0	0	0	0	0	0	0	0	0	0	0	0	0	0	0	0	0	0	0	0
318	318	0	1.31	0.56	0	0	0.93	0	0.18	0.37	0.75	0	2.06	0	0	0	0	0.37	0	2.44	0	0.93	0	0	0.18	0	0	0.18	0	0	0	0	0	0	0	0	0	0	0	0	0	0	0	0	0	0	0	0	0
319	319	0	1.32	0.56	0	0	0.94	0	0.18	0.37	0.75	0	2.07	0	0	0	0	0.37	0	2.45	0	0.94	0	0	0.18	0	0	0.18	0	0	0	0	0	0	0	0	0	0	0	0	0	0	0	0	0	0	0	0	0
320	320	0	0	0.32	0	0.65	0.65	0.32	0.32	0	0	0	0.32	0.32	0	0	0.32	0.32	0	2.28	0	3.25	0	0	0.32	0	0	0	0	0	0	0	0	0	0	0	0	0	0	0	0	0	0	0	0	0.32	0	0	0
321	321	0	0	0	0	0	0	0	0.67	0	0.67	0	0	0	0	0	0	0	0	0	0	0	0	0	0	0	0	0	0	0	0	0	0	0	0	0	0	1.34	0	0	0	0	0	0	0	0	0	0	0
322	322	0	0.62	1.24	0	0.31	0	0	0	0	0	0	0.62	0	0	0	0.31	0	1.24	2.49	0	1.24	0	0	0	0	0	0	0	0	0	0	0	0	0	0	0	0	0	0	0	0	0	0	0	0.31	0	0	0
323	323	0	0	0	0	0	0	0	0	0	0	0	0	0	0	0	0	0	0	0	0	0	0	0	0	0	0	0	0	0	0	0	0	0	0	0	0	0	0	0	0	0	0	0	0	0	0	0	0
324	324	0	0	0	0	0	0	0	0.67	0	0.67	0	0	0	0	0	0	0	0	0	0	0	0	0	0	0	0	0	0	0	0	0	0	0	0	0	0	1.34	0	0	0	0	0	0	0	0	0	0	0
325	325	0	0	0	0	0	0	0	0	0	0	0	0	0	0	0	0	0	0	0	0	0	0	0	0	0	0	0	0	0	0	0	0	0	0	0	0	0	0	0	0	0	0	0	0	0	0	0	0
326	326	0	0	0.17	0.52	0.17	0	0.17	0	0.69	0.17	0.17	0	0	0	0	1.74	0	0.69	1.04	0	0.17	0	0	0	0.17	0	0	0	0	0	0	0	0	0.17	0	0	0.34	0	0	0.17	0	0	0	0	0	0	0	0
327	327	0	1	1	0	2	0	1	0	0	0	0	0	0	0	0	0	2	3	2	0	4	0	1	1	0	0	0	0	0	0	0	0	0	0	0	0	0	0	0	0	0	0	0	0	0	0	0	0
328	328	0	0	0	0	0	0	0	0	0	0	0	0	0	0	0	1.05	1.05	0	3.15	0	2.1	0	0	0	0	0	0	0	0	0	0	0	0	0	0	0	0	0	0	0	0	0	0	0	1.05	0	0	0
329	329	0	0	0.16	0.16	0.32	0	0.16	0	0.65	0.16	0.16	0	0	0	0	2.13	0	0.65	0.98	0	0	0	0	0	0.49	0	0	0	0	0	0	0	0	0	0	0.16	0.32	0	0	0.16	0	0	0	0	0	0	0	0
330	330	0	0	1.53	0	0	0	0	0	0	0	1.53	0	0	0	0	0	0	0	3.07	0	0	0	0	0	0	0	0	0	0	0	0	0	0	0	0	0	0	0	0	0	0	0	0	0	1.53	0	0	0
331	331	0	0	1.31	0	0	0	0	0	0	0	0	1.31	0	0	0	0	0	0	1.31	0	5.26	0	0	1.31	0	0	0	0	0	0	0	0	0	0	0	0	0	0	0	0	0	0	0	0	0	0	0	0
332	332	0	0	0	0	0	0	0	0	0	0	0	0	0	0	0	1.28	0	0	3.84	0	3.84	0	0	0	0	0	0	0	0	0	0	0	0	0	0	0	0	0	0	0	0	0	0	0	1.28	0	0	0
333	333	0	0	0.47	0	0	0	0.94	0	0	0	0	0.47	0	0	0	0	0.47	0	0.94	0	0.47	0	0	0	0	0	0	0	0	0	0	0	0	0	0	0	0	0	0	0	0	0	0	0	0.47	0	0	0
334	334	0.25	0	0	0	0.51	0.51	0	0	0.25	0	0.25	0	0.25	0	0	0	0.25	0	2.81	0	0.25	0	0.25	0.76	0	0	0	0	0	0	0	0	0	0	0	0	0	0	0	0	0	0	0	0	0	0	0	0
335	335	0	0	0.73	0	0.36	0	0	0	0	0	0	0.73	0	0	0	0.36	0.73	0	1.09	0	1.46	0.36	0.36	0	0	0	0	0	0	0	0	0	0	0	0	0	0	0	0	0.36	0	0	0	0	0	0	0	0
336	336	0.64	0	0.64	0	1.93	0	0	0	0	0	0	1.29	0	0	0	1.29	0.64	0	1.93	0	2.58	0	0.64	0	0	0	0	0	0	0	0	0	0	0	0	0	0	0	0	0	0	0	0	0	0	0	0	0
337	337	0	0	0	0	0	0	0	1.29	0	0.43	0	0	0	0	0	0.43	0	1.73	0.43	0	0.43	0	0	0	0	0	0	0	0	0	0	0	0	0	0	0.43	0	0	0	0	0	0	0	0	0	0	0	0
338	338	0	0	0	0	0	0	0	0	0	0	0	0	0	0	0	1.28	0	0	3.84	0	3.84	0	0	0	0	0	0	0	0	0	0	0	0	0	0	0	0	0	0	0	0	0	0	0	1.28	0	0	0
339	339	0	0	0	0	0	0.6	0.6	0	0	0	0.6	0	0	0	0	0	0	1.21	1.82	0	0	0	0	0	0	0	0	0	0	0	0	0	0	0	0	0	0	0	0	0	0	0	0	0	0	0	0	0
340	340	0	0	0.32	0	0.65	0.65	0.32	0.32	0	0	0	0.32	0.32	0	0	0.32	0.32	0	2.28	0	3.25	0	0	0.32	0	0	0	0	0	0	0	0	0	0	0	0	0	0	0	0	0	0	0	0	0.32	0	0	0
341	341	0	0	1.29	0	0	0	0	0	0	0	0	1.29	0	0	0	0	0	0	1.29	0	5.19	0	0	1.29	0	0	0	0	0	0	0	0	0	0	0	0	0	0	0	0	0	0	0	0	0	0	0	0
342	342	0	0	0	0	0	0	0	0	0	0	0	0	0	0	0	1.28	0	0	3.84	0	3.84	0	0	0	0	0	0	0	0	0	0	0	0	0	0	0	0	0	0	0	0	0	0	0	1.28	0	0	0
343	343	0.63	0	0.63	0	1.27	0	0.63	0	0	0	0	0.63	0	0	0	0.63	0.63	0	1.27	0	2.54	0	0.63	0	0	0	0	0	0	0	0	0	0	0	0	0	0	0	0	0	0	0	0	0	0	0	0	0
344	344	0.65	0	0.65	0	1.3	0	0	0	0	0	0	0.65	0	0	0	1.3	0.65	0	1.96	0	2.61	0	0.65	0	0	0	0	0	0	0	0	0	0	0	0	0	0	0	0	0	0	0	0	0	0	0	0	0
345	345	0.19	0.19	0.19	0.19	1.16	0	0	0	0.58	0.38	0	0	0	0	0	0	0	0	0.19	0.38	0.58	0	0	0	0.19	0	0	0.19	0	0	0	0	0	0.38	0	0	0	0	0	0	0	0	0	0	0	0	0	0
346	346	0	0	0	0	0	0	0	1.29	0	0.43	0	0	0	0	0	0.43	0	1.73	0.43	0	0.43	0	0	0	0	0	0	0	0	0	0	0	0	0	0	0.43	0	0	0	0	0	0	0	0	0	0	0	0
347	347	0.08	0	0.08	0	0.16	0	0	0	0	0	0	0.23	0	0	0	0.08	0.23	0	0.4	0.16	0.23	0	0	0	0	0	0	0	0	0	0	0	0	0	0	0	0.08	0	0	0	0	0	0	0.16	0	0	0	0
348	348	0.64	0	0.64	0	1.93	0	0	0	0	0	0	1.29	0	0	0	1.29	0.64	0	1.93	0	2.58	0	0.64	0	0	0	0	0	0	0	0	0	0	0	0	0	0	0	0	0	0	0	0	0	0	0	0	0
349	349	0	0	0	0	0	0	0	1.29	0	0.43	0	0	0	0	0	0.43	0	1.73	0.43	0	0.43	0	0	0	0	0	0	0	0	0	0	0	0	0	0	0.43	0	0	0	0	0	0	0	0	0	0	0	0
350	350	0	0	0.73	0	0.36	0	0	0	0	0	0	0.73	0	0	0	0.36	0.73	0	1.09	0	1.46	0.36	0.36	0	0	0	0	0	0	0	0	0	0	0	0	0	0	0	0	0.36	0	0	0	0	0	0	0	0
351	351	0	0	0	0	0	0	0	0	0	0	0	0	0	0	0	0	0	0	0	0	0	0	0	0	2.06	0	0	0	0	0	0	0	1.03	0	0	0	0	0	0	0	0	0	0	0	0	0	0	0
352	352	0	0	0	0	0	0	0	0	0	0	0	0	0	0	0	1.28	0	0	3.84	0	3.84	0	0	0	0	0	0	0	0	0	0	0	0	0	0	0	0	0	0	0	0	0	0	0	1.28	0	0	0
353	353	0	0	0.32	0	0.65	0.65	0.32	0.32	0	0	0	0.32	0.32	0	0	0.32	0.32	0	2.28	0	3.25	0	0	0.32	0	0	0	0	0	0	0	0	0	0	0	0	0	0	0	0	0	0	0	0	0.32	0	0	0
354	354	0.18	0	0.18	0	1.57	0.36	0.06	0.06	0.06	0.12	0.06	0.54	0.3	0.06	0	0	0.72	0.06	4.49	0.24	1.09	0	0.85	0.06	0	0	0	0	0	0	0	0	0	0	0	0	0	0	0	0	0	0	0.06	0	0.06	0	0	0
355	355	0	0	1.31	0	0	0	0	0	0	0	0	1.31	0	0	0	0	0	0	1.31	0	5.26	0	0	1.31	0	0	0	0	0	0	0	0	0	0	0	0	0	0	0	0	0	0	0	0	0	0	0	0
356	356	0	0	0	0	0	0	0.45	0.91	0.45	0.91	0	0	0	0	0	0	0.45	0.45	0.91	0	0.45	0	0.45	0	0	0	0	0	0	0	0	0	0	0	0	0	0	0	0	0	0	0	0	0	0	0	0	0
357	357	0	0	0	0	0	0	1.16	0	0	0	0	0	0	0	0	4.65	2.32	0	3.48	0	0	0	0	0	0	0	0	0	0	0	0	0	0	0	0	0	0	0	0	0	0	0	0	0	0	0	0	0
358	358	0	0	0	0	0	0	1.25	0	0	0	0	0	0	0	0	6.25	0	0	3.75	0	0	0	0	0	0	0	0	0	0	0	0	0	0	0	0	0	0	0	0	0	0	0	0	0	0	0	0	0
359	359	0	0.02	0.05	0	0.02	0	0	0.05	0	0.35	0	0.02	0	0	0	0.05	0.1	0.38	0.07	0.2	0.17	0	0	0	0.02	0	0	0	0	0	0	0	0	0	0	0	0	0	0	0	0	0	0	0	0	0	0	0
360	360	0	0	0	0	0	0	0	0	0	0	0	0	0	0	0	0	0	0	0	0	0	0	0	0	0	0	0	0	0	0	0	0	0	0	0	0	0	0	0	0	0	0	0	0	0	0	0	0
361	361	0.48	0	1.45	0	0.48	0	0	0	0	0	0	0	0	0	0	0.48	0	0	4.36	0	1.94	0	0	0	0	0	0	0	0	0	0	0	0	0	0	0	0	0	0	0	0	0	0	0	0.48	0	0	0
362	362	0	0	0.71	0	0.23	0	0	0	0.23	0.23	0.23	1.9	0	0	0	0.23	0	0	3.81	0.23	1.19	0	0	0	0	0	0	0	0	0	0	0	0	0	0	0	0	0	0	0	0	0	0	0	0	0	0	0
363	363	0	0	0.32	0	0.65	0.65	0.32	0.32	0	0	0	0.32	0.32	0	0	0.32	0.32	0	2.28	0	3.25	0	0	0.32	0	0	0	0	0	0	0	0	0	0	0	0	0	0	0	0	0	0	0	0	0.32	0	0	0
364	364	0	0	0	0	7.69	0	0	0	0	0	0	0	0	0	0	0	0	0	0	0	0	0	0	0	0	0	0	0	0	0	0	0	0	0	0	0	0	0	0	0	0	0	0	0	0	0	0	0
365	365	0	0	0.71	0	0.23	0	0	0	0.23	0.23	0.23	1.9	0	0	0	0.23	0	0	3.81	0.23	1.19	0	0	0	0	0	0	0	0	0	0	0	0	0	0	0	0	0	0	0	0	0	0	0	0	0	0	0
366	366	0	0	0	0	0	0	1	0	0	0	0	1	0	0	0	0	0	0	5	0	2	0	0	0	0	0	0	0	0	0	0	0	0	0	0	0	0	0	0	0	0	0	0	0	0	0	0	0
367	367	0.05	0	0.29	0	0.23	0.17	0.05	0	0	0	0.65	0.82	0	0	0	0.76	0.11	0.11	1.53	0.29	1.3	0	0.23	0.05	0	0	0	0	0	0	0	0	0	0	0	0	0	0	0	0	0	0	0	0	0	0	0	0
368	368	0	0	0.32	0	0.64	0.64	0.32	0.32	0	0	0	0.32	0.32	0	0	0.32	0.32	0	2.27	0	3.24	0	0	0.32	0	0	0	0	0	0	0	0	0	0	0	0	0	0	0	0	0	0	0	0	0.64	0	0	0
369	369	0	0	1.34	0	0.67	0	0	0	0	0	0	0	0	0	0	0	0	0.67	0.67	0	0.67	0	0	0	0	0	0	0	0	0	0	0	0	0	0	0	0	0	0	0	0	0	0	0	0.67	0	0	0
370	370	0	0.02	0.05	0	0.02	0	0	0.05	0	0.35	0	0.02	0	0	0	0.05	0.1	0.38	0.07	0.2	0.17	0	0	0	0.02	0	0	0	0	0	0	0	0	0	0	0	0	0	0	0	0	0	0	0	0	0	0	0
371	371	0	0	1.35	0	0.67	0	0	0	0	0.67	0	0	0	0	0	0	0	0.67	0.67	0	0	0	0	0	0	0	0	0	0	0	0	0	0	0	0	0	0	0	0	0	0	0	0	0	0.67	0	0	0
372	372	0.2	0.81	0.61	0	0	0	0	0	0.2	0	0	0.4	0	0	0	0.2	0	0	0.2	0	0.2	0	0	0.4	0	0	0	0	0	0	0	0	0	0	0	0	0	0	0	0	0	0	0	0	0	0	0	0
373	373	0	0	1.22	0	1.22	0	0	0	0	0	0	0	0	0	0	0.61	0	0.61	1.22	0	0	0	0	0	0	0	0	0	0	0	0	0	0	0	0	0	0	0	0	0	0	0	0	0	0.61	0	0	0
374	374	0	0	0	0	1.48	0.74	1.48	0	0	0.74	0.74	0.74	0.74	0	0	0.74	0.74	0	2.22	0	3.7	0	0	0	0	0	0	0	0	0	0	0	0	0	0	0	0	0	0	0	0	0	0	0	0	0	0	0
375	375	0	0	0	0	0.45	0	0	0	0	0	0	0	0	0	0	0	0	0	0	0	0	0	0	0	0	0	0	0	0	0	0	0	0	0	0	0	0	0	0	0	0	0	0	0	0	0	0	0
376	376	0.35	0.46	0.31	0	0.15	0.03	0	0.35	0.58	0.66	0.31	0.7	0.62	1.28	0.03	0.23	0.42	0	3.12	0	1.36	0	0.46	0.46	0	0	0	0	0	0	0	0	0	0	0	0	0	0	0	0	0	0	0	0	0.03	0	0	0
377	377	0	0.35	0.7	0	0.7	0	0.35	0.35	0	0.35	0.7	0	0	0	0	0.7	0	0.35	4.25	0	1.77	0	0	0	0	0	0	0	0	0	0	0	0	0	0	0.35	0	0	0	0	0	0	0	0	0	0	0	0
378	378	0	0	0	0	1.21	0	0	0	0	0	0	0	0	0	0	2.43	0	0	3.65	0	1.21	0	0	0	0	0	0	0	0	0	0	0	0	0	0	0	0	0	0	0	0	0	0	0	0	0	0	0
379	379	0	0	1.31	0	0	0	0	0	0	0	0	1.31	0	0	0	0	0	0	1.31	0	5.26	0	0	1.31	0	0	0	0	0	0	0	0	0	0	0	0	0	0	0	0	0	0	0	0	0	0	0	0
380	380	0.6	0	0.36	0	1.44	0	0	0	0.24	1.32	0.72	2.52	0.6	0	0	0.6	0.24	0	4.44	0	1.8	0	0.72	0.96	0	0	0	0	0	0	0	0	0	0	0	0	0	0	0	0	0	0	0	0	0.12	0	0	0
381	381	0	0	1.33	0	1.78	0.44	0	0.44	0	0	0	0	0	0	0	0	0	0	4.46	0.89	0.89	0	0.44	0	0	0	0	0	0	0	0	0	0	0	0	0	0	0	0	0	0	0	0	0	0.44	0	0	0
382	382	0.08	0.08	0.76	0	0.85	1.02	0.25	0.17	0.59	0.08	0.17	0.59	0.17	0	2.22	0.25	0.08	0.94	1.62	0.17	0.42	0	0.85	0.08	0	0	0	0	0	0	0	0	0	0	0	0	0	0	0	0.08	0	0	0.17	0.08	0.08	0.08	0	0
383	383	0	0	0.46	0	0.46	0	0	0	0	0	0	0	0	0	0	0.46	0	0	2.8	0	0.93	0	0	0	0	0	0	0	0	0	0	0	0	0	0	0	0	0	0	0	0	0	0	0	0.46	0	0	0
384	384	0	0	0.14	0	0.14	0	0.14	0	0.57	0.14	0.14	0	0	0	0	0.86	0	0.57	0.57	0	0	0	0	0	0	0	0	0	0	0	0	0	0	0	0	0	0	0	0	0	0	0	0	0	0	0	0	0
385	385	0.18	0	0.18	0	1.59	0.36	0	0.06	0.06	0.06	0.06	0.55	0.3	0.06	0	0	0.73	0	4.4	0.24	1.1	0	0.85	0.06	0	0	0	0	0	0	0	0	0	0	0	0	0	0	0	0	0	0	0.06	0	0	0	0	0
386	386	0.18	0	0.18	0	1.59	0.36	0	0.06	0.06	0.06	0.06	0.55	0.3	0.06	0	0	0.73	0	4.4	0.24	1.1	0	0.85	0.06	0	0	0	0	0	0	0	0	0	0	0	0	0	0	0	0	0	0	0.06	0	0	0	0	0
387	387	0.76	0.19	0.38	0	0.19	0.12	0	0.25	0.76	0.31	0.25	1.52	0.31	0.38	0	0.38	0.44	0.06	2.98	0.69	1.26	0	0.44	0.76	0	0	0	0	0	0	0	0	0	0	0	0	0	0	0	0.12	0	0	0.06	0	0	0	0	0
388	388	0.08	0.08	0.35	0	1.52	0.17	0.08	0	0.35	0.17	0	1.43	0	0.08	0	0.53	0.08	0	3.58	0	0.89	0	0.08	0.17	0	0	0	0	0	0	0	0	0	0	0	0	0	0	0	0	0	0	0	0	0	0	0	0
389	389	0.08	0	0.93	0	1.52	0.33	0	0.08	0.67	0	0.25	0.67	0.16	0	1.69	0.08	0	1.1	1.86	0.16	0.42	0	1.1	0.08	0	0	0	0	0	0	0	0	0	0	0	0	0	0	0	0.16	0	0	0.16	0	0.08	0.08	0	0
390	390	0	0	0.48	0	0.48	0.48	0.48	0	0	0.96	0	0	0	0	0	0	0.96	0	3.36	0	0.96	0	0	0	0	0	0	0	0	0	0	0	0	0	0	0	0	0	0	0	0	0	0	0	0	0	0	0
391	391	0	0	0	0	0	0	0	0	0	0	0	0	0	0	0	0	0	0	0	0	0	0	0	0	0	0	0	0	0	0	0	0	0	0	0	0	0	0	0	0	0	0	0	0	0	0	0	0
392	392	0	0	0.59	0	0.59	0	0	0.59	0	0	0	1.19	0	0	2.38	0	0.59	0.59	2.97	0	2.97	0	1.78	0	0	0	0	0	0	0	0	0	0	0	0	0	0	0	0	0.59	0	0	0	0	0	0	0	0
393	393	0.6	0	0	0	1.21	0	0.6	0	0	0	0	0.6	0	0	0	0	0	0.6	3.65	0	1.21	0	0	0.6	0	0	0	0	0	0	0	0	0	0	0	0	1.21	0	0	0	0	0	0	0	0	0	0	0
394	394	0.76	0.19	0.38	0	0.19	0.12	0	0.25	0.76	0.31	0.25	1.52	0.31	0.38	0	0.38	0.44	0.06	2.98	0.69	1.26	0	0.44	0.76	0	0	0	0	0	0	0	0	0	0	0	0	0	0	0	0.12	0	0	0.06	0	0	0	0	0
395	395	0	0	0	0	0	0	0	0	0	0	0	0	0	2.06	0	0	0	0	0	0	0	0	0	0	0	0	0	0	0	0	0	0	0	0	0	1.03	0	0	0	0	0	0	0	0	1.03	0	0	0
396	396	0	0	0.33	0	0.33	0	0.33	0.33	0	0	0	0.33	0	0	0	1.65	0	1.65	2.64	0	0.66	0	0	0	0	0	0	0	0	0	0	0	0	0	0	0	0	0	0	0	0	0	0	0	0	0	0	0
397	397	0	0	0.67	0	0	0	0.67	2.02	0	0	0	0	0	0	0	0	0.67	0	3.37	0	1.35	0	0	0.67	0	0	0	0	0	0	0	0	0	0	0	0	0	0	0	0	0	0	0	0	0	0	0	0
398	398	0.11	0.23	0.11	0	0.46	0.46	0	0.11	0.93	1.74	0.11	0.34	0.23	0.11	2.09	0	0.46	0	3.49	0	1.28	0	0.46	0.46	0	0	0	0	0	0	0	0	0	0	0	0	0	0	0	0.11	0	0	0	0	0.34	0	0	0
399	399	0	0	0	0	1.55	0	0	0	0	0.31	0	0.31	0	0	0	0.31	0.62	0	2.79	0	0.62	0	0	0	0	0	0	0	0	0	0	0	0	0	0	0	0	0	0	0	0	0	0	0	0.93	0	0	0
400	400	0	0	0	0	0.96	0	0.96	0	0	0	0.96	0	0	0	0	0	0	0	2.88	0	2.88	0	0	0	0	0	0	0	0	0	0	0	0	0	0	0	0	0	0	0	0	0	0	0	0	0	0	0
401	401	1.05	0	0.7	0	1.05	0	0.7	0	0	0.35	0	0.7	0	0	0.35	0.7	0	0.35	5.96	0	1.4	0	0.35	0.35	0	0	0	0	0	0	0	0	0	0	0	0	0	0	0	0	0	0	0	0	0.35	0	0	0
402	402	0	0	0.55	0	0.55	0	0	0	0	0	0	0	0	0	0	0.55	0	0	3.31	0	1.1	0	0	0	0	0	0	0	0	0	0	0	0	0	0	0	0	0	0	0	0	0	0	0	0.55	0	0	0
403	403	0.29	0	0.29	0	0.29	0	0	0.29	0	0	0.29	0	0	0	0	0	2.93	0.58	1.75	0	1.75	0	0	0	0	0	0	0	0	0	0	0	0	0	0	0.58	0	0	0	0.29	0	0	0	0	0	0	0	0
404	404	0	0	0	0	0	0	0	0	0.89	0	0	0	0	0	0	0	0	0	0.89	0	3.57	0	0	0	0	0	0	0	0	0	0	0	0	0	0	0	0	0	0	0	0	0	0	0	0	0	0	0
405	405	0.08	0.08	0.35	0	1.52	0.17	0.08	0	0.35	0.17	0	1.43	0	0.08	0	0.53	0.08	0	3.58	0	0.89	0	0.08	0.17	0	0	0	0	0	0	0	0	0	0	0	0	0	0	0	0	0	0	0	0	0	0	0	0
406	406	0	0	1.16	0	3.48	0	0	0.58	0.58	0	0	0.58	0	0	0	1.74	0	0	1.16	0	3.48	0	0	0.58	0	0	0	0	0	0	0	0	0	0	0	0	0	0	0	0	0	0	0	0	0	0	0	0
407	407	0.1	0	0.03	0	0.1	0.03	0	0	0	0.1	0.1	0.43	0	0	0	0.37	0.1	0	0.43	0	0.4	0	0	0	0	0	0	0	0	0	0	0	0.2	0	0	0.13	0.06	0	0	0	0	0.06	0	0.03	0	0	0	0.2
408	408	0	0	0	0.42	0.84	0	0	0.42	0	0	0	0	0	0	0	0	0	0.42	0.42	0	0	0	0	0	0	0	0	0	0	0	0	0	0	0	0	0	0	0	0	0	0	0	0	0	0	0	0	0
409	409	0.25	0	0.51	0	0.25	0.51	0.25	0	0	0	0	0.76	0	0	0	0.25	0	0.76	2.29	0	0.51	0	0	0	0	0	0	0	0	0	0	0	0	0	0	0	0	0	0	0	0	0	0	0	0	0	0	0
410	410	0.08	0.08	0.76	0	0.85	1.02	0.25	0.17	0.59	0.08	0.17	0.59	0.17	0	2.21	0.25	0.08	0.93	1.61	0.17	0.42	0	0.85	0.08	0	0	0	0	0	0	0	0	0	0	0	0	0	0	0	0.08	0	0	0.17	0.08	0.08	0.08	0	0
411	411	0	0.24	0.72	0	0.24	0	0.12	0	0	0.36	0.12	0	0.12	0	0.12	0.12	0	0.6	0.36	0.12	0.6	0	0	0	0	0	0	0	0	0	0	0	0	0	0	0	0	0	0	0.12	0	0	0	0	0	0	0	0
412	412	0	0	0.43	0	0.87	0	0	0	0	0	0	0	0	0	0	0.43	0.87	0	2.62	0	1.31	0.43	0.43	0	0	0	0	0	0	0	0	0	0	0	0	0	0	0	0	0	0	0	0	0	1.31	0	0	0
413	413	0.14	0.14	0.29	0	0	0	0	0	1.02	0.29	0.14	0.58	0	0	0	0	0	0.14	2.35	0.14	1.02	0	0	0.44	0	0	0	0	0	0	0	0	0	0	0	0	0	0.29	0	0	0	0	0	0	0.14	0	0	0
414	414	0	0	0.14	0	0.28	0	0.14	0	0	0	0	0	0	0	0	0	0	0	2.89	2.31	2.02	7.97	0.14	0	0	0	0	0	0	0	0	0	0	0	0	0	0	0	0	0	0	0	0	0	0.28	0	0	0
415	415	0.62	0	0.62	0	1.25	0	0.62	0	0	0	0	0.62	0	0	0	0.62	0.62	0	1.25	0	2.51	0	0.62	0	0	0	0	0	0	0	0	0	0	0	0	0	0	0	0	0	0	0	0	0	0	0	0	0
416	416	0.16	0	0.67	0	0.33	0.16	0.33	0.84	0.16	0.5	0.33	1.51	0	0	0	0	1.68	0.33	2.02	1.68	3.87	0	0	0.33	0	0	0	0	0	0	0	0	0	0	0	0	0	0	0	0.16	0	0	0	0	0	0	0	0
417	417	0	0	0.14	0	0.28	0	0.14	0	0	0	0.14	0.14	0	0	0	0	0	0	2.86	2.14	2	3.86	0.14	0	0	0	0	0	0	0	0	0	0	0	0	0	0	0	0	0	0	0	0	0	0.14	0	0	0
418	418	0	0	0.15	0	0.15	0	0	0	0	0	0	0	0	0	0	0	0	0	2.56	2.26	2.11	4.07	0.15	0	0	0	0	0	0	0	0	0	0	0	0	0	0	0	0	0	0	0	0	0	0.15	0	0	0
419	419	0.51	0.43	0.29	0	0.14	0.03	0	0.18	0.54	0.62	0.29	0.65	0.65	1.2	0.03	0.21	0.43	0.03	3.03	0	1.35	0	0.51	0.54	0	0	0	0	0	0	0	0	0	0	0	0	0	0	0	0	0	0	0	0	0.03	0	0	0
420	420	0	0	0	0	0	0.68	0	1.36	0.68	0.68	0	0	0	0	0	0.68	2.73	0.68	1.36	3.42	1.36	0	0	0	0	0	0	0	0	0	0	0	0	0	0	0	0	0	0	0.68	0	0	0	0	0	0	0	0
421	421	0.33	0	0.66	0	0.22	0	0	0	0.44	0.11	0	0.33	0	0	0	0.55	0	0	1.76	0	1.1	0	0	0.22	0	0	0	0	0	0	0	0	0	0	0	0	0	0.11	0	0	0	0	0.11	0	0	0	0	0
422	422	0	0	0.49	0	1.48	0	0.49	0	0	0	0	0.99	0	0	0	0.49	0.99	0	2.47	0	2.97	0	0	0	0	0	0	0	0	0	0	0	0	0	0	0	0	0	0	0	0	0	0	0	0.49	0	0	0
423	423	0	0	0.94	0	0.94	0	0	0	0	0	0	0	0	0	0	0.94	0	0	4.71	0	0	0	0	0	0	0	0	0	0	0	0	0	0	0	0	0	0	0	0	0	0	0	0	0	0	0	0	0
424	424	0.49	0.28	0.4	0	0.09	0.11	0.02	0.21	0.42	0.75	0.23	0.89	0.54	1.06	0	0.16	0.33	0.02	3.23	0	1.46	0	1.03	0.51	0	0	0	0	0	0	0	0	0	0	0	0	0	0	0	0	0	0	0	0	0.02	0	0	0
425	425	0.33	0	0.66	0	0.22	0	0	0	0.44	0.11	0	0.33	0	0	0	0.55	0	0	1.76	0	1.1	0	0	0.22	0	0	0	0	0	0	0	0	0	0	0	0	0	0.11	0	0	0	0	0.11	0	0	0	0	0
426	426	0	0	1.56	0	0	0	1.56	0	0	0	0	0	0	0	0	1.56	0	0	0	0	0	0	0	0	0	0	0	0	0	0	0	0	0	0	0	0	0	0	0	0	0	0	0	0	1.56	0	0	0
427	427	0	1.11	1.11	0	1.11	0	2.22	0	0	0	0	0	0	0	0	3.33	0	0	3.33	0	2.22	0	0	0	0	0	0	0	0	0	0	0	0	0	0	0	0	0	0	0	0	0	0	0	0	0	0	0
428	428	0	0	3.03	0	0.43	0	0.86	0	0	0	0.43	0.43	0	0	0	2.16	0	1.29	3.46	0	1.73	0	0	0	0	0	0	0	0	0	0	0	0	0	0	0	0	0	0	0	0	0	0	0	0	0	0	0
429	429	0	0	0.91	0	1.82	0.45	0	0	0	0	0	0.45	0	0	0	1.36	0	0	2.28	0	4.56	0	0	0	0	0	0	0	0	0	0	0	0	0	0	0	0	0	0	0	0	0	0	0	0	0	0	0
430	430	0	0	0.76	0	0.76	0	0.5	0.5	0	1.01	0	0.25	1.52	0	0.76	0	0	1.52	2.03	0	1.52	0	0.76	0	0	0	0	0	0	0	0	0	0	0	0	0	0	0	0	0.5	0	0	0	0	0	0	0	0
431	431	0	0	1.44	0	0	0	0	0	0	0	0	2.89	0	0	0	1.44	0	0	5.79	0	0	0	0	0	0	0	0	0	0	0	0	0	0	0	0	0	0	0	0	0	0	0	0	0	0	0	0	0
432	432	0	0	0.76	0	0.76	0	0.5	0.5	0	1.01	0	0.25	1.52	0	0.76	0	0	1.52	2.03	0	1.52	0	0.76	0	0	0	0	0	0	0	0	0	0	0	0	0	0	0	0	0.5	0	0	0	0	0	0	0	0
433	433	0	0.71	0.71	0	0.35	0.35	0	0	0	0	0	0.71	0	0	0	0.35	0	1.43	1.79	0	1.07	0	0	0	0	0	0	0	0	0	0	0	0	0	0	0	0	0	0	0	0	0	0	0	0	0	0	0
434	434	0	0	0	0	0	0	0	0	0	0	0	0	0	0	0	0	0	0	5.88	0	5.88	0	0	0	0	0	0	0	0	0	0	0	0	0	0	0	0	0	0	0	0	0	0	0	0	0	0	0
435	435	0.6	0	0.36	0	1.44	0	0	0	0.24	1.32	0.72	2.52	0.6	0	0	0.6	0.24	0	4.44	0	1.8	0	0.72	0.96	0	0	0	0	0	0	0	0	0	0	0	0	0	0	0	0	0	0	0	0	0.12	0	0	0
436	436	0	0	0.88	0	0.88	0	0	0	0	0	0	0.88	0	0	0	0	0	0	0.88	0	0	0	0	0	0	0	0	0	0	0	0	0	0	0	0	0	0	0	0	0	0	0	0	0	0	0	0	0
437	437	0	0	0.36	0	0.6	0.12	0.12	0	0	0	0.12	0.48	0.12	0.12	0	0.12	0	0.6	2.41	0	0.24	0	0	0	0	0	0	0	0	0	0	0	0	0	0	0	0	0	0	0	0	0	0	0	0	0	0	0
438	438	0	0	0	0	1.31	0	0	0	0	0	0	0	0	0	0	0	0	0	1.31	0	2.63	0	0	0	0	0	0	0	0	0	0	0	0	0	0	0	0	0	0	0	0	0	0	0	0	0	0	0
439	439	0	0	0	0	0	1.2	0	0	0	0	0	0	0	0	0	0	0	0	1.2	0	3.61	0	0	3.61	0	0	0	0	0	0	0	0	0	0	0	0	0	0	0	0	0	0	0	0	0	0	0	0
440	440	0	0	0	0	0	0	0	1.07	0	0	0	0	0	0	0	0	0	0	0	0	0	0	1.07	0	0	0	0	0	0	0	0	0	0	0	0	0	0	0	0	0	0	0	0	0	1.07	0	0	0
441	441	0	0	1.92	0	0	0	0	0	0	0	0	0	0	0	0	0	3.84	0	1.92	0	1.92	0	0	0	0	0	0	0	0	0	0	0	0	0	0	0	0	0	0	0	0	0	0	0	0	0	0	0
442	442	0.59	0.09	0.09	0	0.29	0.09	0	0.59	0.59	2.09	0.29	0.09	0.29	0	0.39	0.09	0.79	0.39	3.19	0.09	1.69	0	1.39	0.99	0	0	0	0	0	0	0	0	0	0	0	0.09	0	0	0.09	0	0	0	0	0	0.19	0	0	0
443	443	0	0	0	0	0	0	0	0	0	0	0	0	5.55	0	0	0	0	0	0	0	0	0	0	0	0	0	0	0	0	0	0	0	0	0	0	0	0	0	0	0	0	0	0	0	0	0	0	0
444	444	0.27	0	0.41	0	0	0	0.13	0.13	0	0	0	0.41	0	0	0	0	0	0.41	0.69	0	0.27	0	0	0	0	0	0	0	0	0	0	0	0	0	0	0.27	0	0	0	0	0	0	0	0	0	0	0	0
445	445	0	0.62	0.62	0	0.31	0	0	0	0	0	0	0.62	0	0	0	0.31	0	1.25	2.51	0	1.25	0	0	0	0	0	0	0	0	0	0	0	0	0	0	0	0	0	0	0	0	0	0	0	0.31	0	0	0
446	446	0	0	0	0	0.26	0	0.26	0	0	0	0	0	0	0	0	0.26	0	0	0	0	0.52	17.1	0	0	0	0	0	0	0	0	0	0	0	0	0	0	0	0	0	0	0	0	0	0.26	0	0	0	0
447	447	0.33	0	0.67	0	0.22	0	0	0	0.44	0.11	0	0.33	0	0	0	0.56	0	0	1.79	0	1.12	0	0	0.22	0	0	0	0	0	0	0	0	0	0	0	0	0	0.11	0	0	0	0	0.11	0	0	0	0	0
448	448	0.12	0.12	0.24	0	1.34	0.12	0	0.12	0	0	0.36	0.85	0	0	0	0.24	0.24	0	2.33	0	0.73	0	0	0	0	0	0	0	0	0	0	0	0	0	0	0.98	0	0	0	0.12	0	0	0	0	0.12	0	0	0
449	449	0.12	0.12	0.24	0	1.34	0.12	0	0.12	0	0	0.36	0.85	0	0	0	0.24	0.24	0	2.33	0	0.73	0	0	0	0	0	0	0	0	0	0	0	0	0	0	0.98	0	0	0	0.12	0	0	0	0	0.12	0	0	0
450	450	0.31	0.31	0.31	0	0	0	0.31	0	0.31	0.31	0.31	0.31	0	0	0	0.94	0	0	0.31	0	2.51	0	0	0.31	0	0	0	0	0	0	0	0	0	0	0	0.31	0	0	1.88	0	0	0	0	0	0	0	0	0
451	451	0	0	0.51	0	0.51	0	0	0	0	0	0	1.03	0	0	0	0	0	0	1.54	0	1.03	0	0	0.51	0	0	0	0	0	0	0	0	0	0	0	0	0	0	0	0	0	0	0	0	0	0	0	0
452	452	0	0.48	0.48	0	0.48	0	0	0.48	0	0	0	0.96	0	0	1.92	0	0.48	0.96	2.88	0	2.88	0	1.44	0	0	0	0	0	0	0	0	0	0	0	0	0	0	0	0	0.48	0	0	0	0	0	0	0	0
453	453	0	0	0	0	0	0	0	0	0	0	0	0	0	0	0	6.45	0	0	3.22	0	6.45	0	0	0	0	0	0	0	0	0	0	0	0	0	0	0	0	0	0	0	0	0	0	0	0	0	0	0
454	454	0	0	0.89	0	1.79	0.44	0	0	0	0	0	0.44	0	0	0	1.34	0	0	2.24	0	4.48	0	0	0	0	0	0	0	0	0	0	0	0	0	0	0	0	0	0	0	0	0	0	0	0	0	0	0
455	455	0	0	0.71	0	0.17	0	0.35	0.35	0	0.17	0.17	0.35	0	0	0	0.35	0	0.17	0.53	0	0.17	0	0.35	0	0	0	0	0	0	0	0	0	0	0	0	0	0.35	0	0	0	0	0	0	0	0	0	0	0
456	456	0	1.72	0	0	0	0	0	0	0	1.72	0	0	0	0	0	1.72	0	0.86	0.86	0	0	0	0	0	0	0	0	0	0	0	0	0	0	0	0	0	0	0	0	0	0	0	0	0	0	0	0	0
457	457	0	0	0	0	0	0	0	2.53	0	0	0	0	0	0	0	0	1.26	0	0	0	0	0	0	0	0	0	0	0	0	0	0	0	0	0	0	0	0	0	0	0	0	0	0	0	1.26	0	0	0
458	458	0	0	0	0	0.42	0.42	0.42	0	0	0	0	0.42	0	0	0	0	0	0	0.84	0	0.42	8.82	0	0	0	0	0	0	0	0	0	0	0	0	0	0	0	0	0	0	0	0	0	0	0	0	0	0
459	459	0	0	0	0	0.45	0.45	0.45	0	0	0	0	0.45	0	0	0	0	0	0	0.9	0	0.45	9.5	0	0	0	0	0	0	0	0	0	0	0	0	0	0	0	0	0	0	0	0	0	0	0	0	0	0
460	460	0	0	0	0	0	0	1	0	0	1	0	1	0	0	0	0	0	0	3.01	0	0	1.5	0	0	0	0	0	0	0	0	0	0	0	0	0	0	0	0	0	0	0	0	0	0	0	0	0	0
461	461	0	0	0	0	0	0	0	0	0	0	0	0	0	0	0	0	0	0	4.44	0	0	0	0	0	0	0	0	0	0	0	0	0	0	0	0	0	0	0	0	0	0	0	0	0	0	0	0	0
462	462	0	0	1.25	0	2.5	0	0	0	0	0	0	0	0	0	0	1.25	0	0	5	0	0	0	0	0	0	0	0	0	0	0	0	0	0	0	0	0	0	0	1.25	0	0	0	0	0	0	0	0	0
463	463	0	0	0	0	0	0	0	1.08	0	0	0	0	0	0	0	0	0	0	0	0	0	0	1.08	0	0	0	0	0	0	0	0	0	0	0	0	0	0	0	0	0	0	0	0	0	1.08	0	0	0
464	464	0	0	0	0	0	0	0	0	0	0	0	0	1.38	0	0	0	0	0	0	0	1.38	0	0	0	0	0	0	0	0	0	0	0	0	0	0	0	0	0	0	0	0	0	0	0	0	0	0	0
465	465	0.21	0.1	0.52	0	1.26	0.1	0	0	0.42	0.52	0.21	0.52	0.42	0	0	0	0.52	0	4.53	0	2	0	0.31	1.47	0	0	0	0	0	0	0	0	0	0	0	0	0	0	0	0	0	0	0	0	0	0	0	0
466	466	0	0.23	0	0	0.23	0.47	0	0.47	0	0.95	2.61	1.66	0	2.61	0	0	0	0	3.8	0	0.95	0	0.23	0	0.71	0	0	0	0	0	0	0	0	0	0	0	0.95	0	0	0	0	0.23	0	0	0.47	0	0	0
467	467	0.09	0.18	0.36	0	0.09	0	0.09	0	0.55	0.27	0.09	0.83	0.36	0	0	0	0	0.09	3.69	0.55	1.56	0	0	0.36	0	0	0	0	0	0	0	0	0	0	0	0.09	0	0	0	0	0	0	0	0	0.09	0	0	0
468	468	0	0	0	0	0	0	0	0	0	0	0	0	0	0	0	0	0	0	3.22	0	0	0	0	0	0	0	0	0	0	0	0	0	0	0	0	0	0	0	0	0	0	0	0	0	0	0	0	0
469	469	0	0	0	0	0	0	0	0	0	0	0	0	0	0	0	0	0	0	4.34	0	0	0	0	0	0	0	0	0	0	0	0	0	0	0	0	0	0	0	0	0	0	0	0	0	0	0	0	0
470	470	0	0	0	0	0	0	0	0	0	0	0	0	0	0	0	0	0	0	4.34	0	0	0	0	0	0	0	0	0	0	0	0	0	0	0	0	0	0	0	0	0	0	0	0	0	0	0	0	0
471	471	0	0	0	0	0	0	0	0	0	0	0	0	0	0	0	0	0	0	3.33	0	0	0	0	0	0	0	0	0	0	0	0	0	0	0	0	0	0	0	0	0	0	0	0	0	0	0	0	0
472	472	0	0	0.64	0	0.64	0	0	0	0	1.29	0	0	0	0	0	2.59	0	0	3.24	0	0.64	0	0	0	0	0	0	0	0	0	0	0	0	0	0	0	0	0	0	0	0	0	0.64	0	0	0	0	0
473	473	0	0	0	0	0	0	0	0	0.93	0	0	0	0	0	0	0	0	0	0.93	0	3.73	0	0	0	0	0	0	0	0	0	0	0	0	0	0	0	0	0	0	0	0	0	0	0	0	0	0	0
474	474	0	0	0.32	0	0.64	0.64	0.64	0.32	0	0	0	0.32	0.32	0	0	0.32	0.32	0.32	2.27	0	3.24	0	0	0.32	0	0	0	0	0	0	0	0	0	0	0	0	0	0	0	0	0	0	0	0	0.64	0	0	0
475	475	0	0	0	0	0	0	0	1.08	0	0	0	0	0	1.08	0	0	0	0	0	0	0	0	1.08	0	0	0	0	0	0	0	0	0	0	0	0	0	0	0	0	0	0	0	0	0	1.08	0	0	0
476	476	0	0	0	0	0	0	0	0	0	0	0	0	0	0	0	0	0	0	3.7	0	0	0	0	0	0	0	0	0	0	0	0	0	0	0	0	0	0	0	0	0	0	0	0	0	0	0	0	0
477	477	0	0	0	0	0	0	0	1.08	0	0	0	0	0	1.08	0	0	0	0	0	0	0	0	1.08	0	0	0	0	0	0	0	0	0	0	0	0	0	0	0	0	0	0	0	0	0	1.08	0	0	0
478	478	0	0	0	0	0	0.05	0	0.34	0	0	0.11	0.81	0.05	0.11	0	0	0.75	0	0	0	0	0	0.05	0	1.16	0	0	0	0	0	0	0	0.05	0	0	0.23	0.05	0	0	0	0	0	0	0	0	0	0	0
479	479	0	0	0	0	0.88	0	0	0	0	0	0.44	0.44	0	0	0	0	0	0.44	1.32	0	1.32	0	0	0	0.44	0.44	0	0	0	0	0	0	0	0	0	0	0	0	0	0	0	0	0	0	0	0	0	0
480	480	0	0	0.41	0	0.82	0.61	0.2	0	0.2	0.61	0.41	1.23	0.2	0	0	0.61	0	0	2.89	3.09	1.23	0	0	0.2	0	0	0	0	0	0	0	0	0	0	0	0	0	0	0	0	0	0	0	0	0	0	0	0
481	481	0	0	0	0	0	0	0	0	0	0	0	0	0	0	0	0	0	0	0	0	0	0	0	0	0	0	0	0	0	0	0	0	0	0	0	0	0	0	0	0	0	0	0	0	0	0	0	0
482	482	0.1	0	0.43	0	0.1	0.1	0.1	0.53	0.1	0	0	0.64	0	0.32	0	0	0.1	0	0	0	0	0	0.75	0	0	0	0	0	0	0	0	0	0	0	0	0	0	0	0	0	0	0	0	0	0	0	0	0
483	483	0.65	0.49	0.32	0	0.32	0.16	0	0.49	0.65	0.49	0.16	1.3	0	0	0.16	1.14	1.3	0.16	3.6	0.49	1.8	0	0	0.49	0	0	0	0	0	0	0	0	0	0	0	0	0	0	0	0	0	0	0	0	0	0.16	0	0
484	484	0.09	0	0.09	0	0.39	0.09	0.09	0	0.19	0.29	0.39	0.48	0	0.58	0	0.87	0.19	0	1.66	4.1	1.66	0	0.39	0.19	0	0	0	0	0	0	0	0	0	0	0	0	0	0	0	0	0	0	0	0	0	0	0	0
485	485	0	0	0	0	0	0	0	3.33	3.33	0	0	0	0	0	0	0	3.33	0	0	0	6.66	0	0	0	0	0	0	0	0	0	0	0	0	0	0	0	0	0	0	0	0	0	0	0	0	0	0	0
486	486	0.1	0	0.1	0	0.4	0.1	0.1	0	0.2	0.2	0.4	0.5	0	0.6	0	0.91	0.2	0	1.72	4.26	1.72	0	0.4	0.2	0	0	0	0	0	0	0	0	0	0	0	0	0	0	0	0	0	0	0	0	0	0	0	0
487	487	0	0	0.37	0	1.11	0.74	0	2.96	0	2.96	0	0	0.74	0	0	0	2.22	0	5.18	0	2.22	0	0	0	0	0	0	0	0	0	0	0	0	0	0	0	0	0	0	0	0	0	0	0	0	0	0	0
488	488	0.08	0.08	0.76	0	0.85	1.02	0.25	0.17	0.59	0.08	0.17	0.59	0.17	0	2.21	0.25	0.08	0.93	1.61	0.17	0.42	0	0.85	0.08	0	0	0	0	0	0	0	0	0	0	0	0	0	0	0	0.08	0	0	0.17	0.08	0.08	0.08	0	0
489	489	0.25	0	0.51	0	0.25	1.28	0	0	0.77	0.51	0	0.25	0	0	0	0	0	0.51	1.79	0	0.77	0	2.05	0	0.51	0.51	0	0	0	0	0	0	0	0	0	0	0.25	0	0	0	0	0	0	0	0	0	0	0
490	490	0	0	0	0	1.05	2.1	1.05	0	0	0	0	0	0	0	0	0	0	0	3.15	0	1.05	0	2.1	0	0	0	0	0	0	0	0	0	0	0	0	0	0	0	0	0	0	0	0	0	0	0	0	0
491	491	0	0.1	0.3	0	1.02	0.3	0.1	0.4	0	0.2	0.1	0.92	0	0.1	0	1.94	0.92	0.4	1.94	0.4	0.61	0.92	0.51	0.1	0	0	0	0	0	0	0	0	0	0	0	0.3	0.1	0	0	0.1	0	0	0	0	0	0	0	0
492	492	0.1	0	0.1	0	0.4	0.1	0.1	0	0.2	0.2	0.4	0.5	0	0.6	0	0.91	0.2	0	1.72	4.26	1.72	0	0.4	0.2	0	0	0	0	0	0	0	0	0	0	0	0	0	0	0	0	0	0	0	0	0	0	0	0
493	493	0	0	0	0	0.44	0.44	0.44	0	0	0	0	0.44	0	0	0	0	0	0	0.88	0	0.44	9.29	0	0	0	0	0	0	0	0	0	0	0	0	0	0	0	0	0	0	0	0	0	0	0	0	0	0
494	494	0	0.1	0.62	0	0.31	0	0.1	0	0.2	0.62	0.1	0.62	0.41	0	0	0.1	0.1	0.2	3.43	0.1	1.66	0	0.1	1.04	0	0	0	0	0	0	0	0	0	0	0	0	0	0	0	0	0	0	0	0	0.1	0	0	0
495	495	0	0	0	0	0	0	0	0	0	0	0	0	0	0	0	0	0	0	0	0	0	0	0	0	0	0	0	0	0	0	0	0	0	0	0	0	0	0	0	0	0	0	0	0	1.17	0	0	0
496	496	0	0	0	0	0	0	0	0	0	0	0	0	0	0	0	0	0	0	4	0	0	0	0	0	0	0	0	0	0	0	0	0	0	0	0	0	0	0	0	0	0	0	0	0	0	0	0	0
497	497	0	0.62	0.62	0	0	0.62	0	2.82	0	0.31	0.31	2.5	0	0	0	2.5	0	0	5.32	0.31	1.56	0	0	0.62	0	0	0	0	0	0	0	0	0	0	0	0	0	0	0	0	0	0	0	0	0	0	0	0
498	498	0.23	0.29	0.64	0	0.17	0.17	0.11	0.05	0.05	0.47	0.11	1.17	0.47	0.05	0.17	0.05	0.11	0.29	3.93	0	2.05	0	0.47	0.29	0	0	0	0	0	0	0	0	0	0	0	0	0	0	0	0	0	0	0	0	0	0	0	0
499	499	0.51	0.43	0.29	0	0.14	0.03	0	0.18	0.54	0.62	0.29	0.65	0.65	1.2	0.03	0.21	0.43	0.03	2.99	0	1.35	0	0.51	0.58	0	0	0	0	0	0	0	0	0	0	0	0	0	0	0	0	0	0	0	0	0.03	0	0	0
500	500	0	0	0	0	0	0	0	0	0	0	0	0	0	0	0	0	0	0	0	0	0	0	0	0	0	0	0	0	0	0	0	0	0	0	0	0	0	0	0	0	0	0	0	0	0	0	0	0
501	501	0	0	0	0	0	0	0	1.12	0	0	0	0	0	0	0	0	0	0	0	0	0	0	1.12	0	0	0	0	0	0	0	0	0	0	0	0	0	0	0	0	0	0	0	0	0	1.12	0	0	0
502	502	0	0	0.48	0	0.48	0	0	0.48	0	0	0	0.96	0	0	1.93	0	0.48	0.48	2.41	0	2.41	0	3.38	0	0	0	0	0	0	0	0	0	0	0	0	0	0	0	0.48	0.48	0	0	0	0	0	0	0	0
503	503	0.08	0.08	0.76	0	0.85	1.02	0.25	0.17	0.59	0.08	0.17	0.59	0.17	0	2.21	0.25	0.08	0.93	1.61	0.17	0.42	0	0.85	0.08	0	0	0	0	0	0	0	0	0	0	0	0	0	0	0	0.08	0	0	0.17	0.08	0.08	0.08	0	0
504	504	0	0	0.19	0	0.19	0	0	0.19	0.19	0.19	0	0.19	0.19	0	0	0.76	0	0	0.95	0	1.14	0	0	0	0	0	0	0	0	0	0	0	0	0	0	0.19	0	0	0.19	0	0	0	0.38	0	0.19	0	0	0
505	505	0	0.35	0.35	0	1.07	0	0	0.35	0	1.07	0	0.71	0	0	0	0	0.71	0.71	2.85	0	2.5	0	1.42	0	0	0	0	0	0	0	0	0	0	0	0	0	0	0	0	0.35	0	0	0	0	0.35	0	0	0
506	506	0	0	0	0	0	0	0.31	0	0	0	0	1.26	0	0	0	0	0	0.31	1.9	0	0.31	0	0.31	0	0	0	0	0	0	0	0	0	0	0	0	0.31	0	0	0	0	0	0	0	0	0	0	0	0
507	507	0.4	0.4	0.26	0	0.13	0.2	0.06	0.33	0	1.14	0.33	1.07	1	0	0.26	0.4	0.06	0	4.1	0	0.94	0	0.53	0.26	0	0	0	0	0	0	0	0	0	0	0	0	0	0	0	0	0	0	0	0	0	0	0	0
508	508	0	0.39	1.18	0	0.39	0	0	0	0	0.78	0.78	0.78	0	0	0.39	3.54	0	0	1.18	0	1.18	0	0	0	0	0	0	0	0	0	0	0	0	0	0	0	0	0	0	0	0	0	0	0	0.39	0	0	0
509	509	0	0	0	0	0	0	0	4.62	0	0	0	0	0.92	0	0	0	0.92	0	0	0	0	0	1.85	0	0	0	0	0	0	0	0	0	0	0	0	0	0	0	0	0	0	0	0	0	0	0	0	0
510	510	0.32	0.28	0.57	0	0.12	0.2	0.16	0.2	0	0.32	0.08	0.98	0.41	0.04	0.04	0	0	0.41	3.74	0	1.64	0	0.45	0.53	0.04	0.04	0	0	0	0	0	0	0	0	0	0	0	0	0	0	0	0	0.08	0	0	0	0	0
511	511	0	0.43	0.87	0	0	0	0	0	0.43	0.43	0.43	0	0	0	0	0	0	0	6.14	0	0.43	0	0	0.87	0	0	0	0	0	0	0	0	0	0	0	0	0	0	0	0	0	0	0	0	0	0	0	0
512	512	0	0	0.53	0	0.53	0	0	0.53	0	0	0	1.06	0	0	2.12	0	0.53	0.53	2.65	0	2.65	0	1.59	0	0	0	0	0	0	0	0	0	0	0	0	0	0	0	0.53	0.53	0	0	0	0	0	0	0	0
513	513	0.35	0.08	0.35	0	0.35	0	0	0.52	0.61	1.76	0.17	0.26	0.79	0	0.26	0	0.7	0.35	2.64	0	2.03	0	0.61	0.7	0	0	0	0	0	0	0	0	0	0	0	0.08	0	0	0.08	0.17	0	0	0	0	0.17	0	0	0
514	514	0.51	0.17	0.51	0	1.7	0.34	0	0	0.85	0.17	0	0.68	0.17	0.34	0	0.17	0.17	0	2.9	0	2.05	0	0.68	1.36	0	0	0	0	0	0	0	0	0	0	0	0	0	0	0	0	0	0	0	0	0	0	0	0
515	515	0.53	0	0	0	0	0	0	0	0	0	0	0	0	0	0	0	0.53	0	1.6	0	1.06	0	0	0	0	0	0	0	0	0	0	0	0	0	0	0	0	0	0	0	0	0	0	0	0	0	0	0
516	516	0.26	0.72	0.85	0	0	0.19	0.06	0.33	0.72	0.46	0.72	0.79	0.19	1.05	0.06	0.59	0.19	0.33	3.5	0.06	1.52	0	0.06	0.06	0	0	0	0	0	0	0	0	0	0	0	0	0	0	0	0.06	0	0	0	0	0.06	0	0	0
517	517	0	0	0	0	0	0	0	0	0	0	0	0	0	0	0	0	0	0	0	0	0	0	0	0	0	0	0	0	0	0	0	0	0	0	0	0	0	0	0	0	0	0	0	0	1.17	0	0	0
518	518	0	0	0.52	0	0	1.05	0.52	0	0	0	0	0	0	0	0	1.05	0	0	2.63	0	0	0	1.05	0	0	0	0	0	0	0	0	0	0	0	0	0	0	0	0	0	0	0	0	0	0	0	0	0
519	519	0.31	0	0	0	0	0	0	0	0	0	0.31	0.31	0.31	0	0	0	0.31	0	2.79	0	1.55	0	0	0	0	0	0	0	0	0	0	0	0	0	0	0.31	0	0	0	0	0	0	0	0	0	0	0	0
520	520	0	0	0	0	0	1.29	0	0.64	0	0	0	0	0	0	0	0	0	0	3.87	0	0.64	0	0	0	0	0	0	0	0	0	0	0	0	0	0	0	0	0	0	0	0	0	0	0	0	0	0	0
521	521	0	0	0	0	0	1.28	0	0.64	0	0	0	0	0	0	0	0	0	0	3.84	0	0.64	0	0	0	0	0	0	0	0	0	0	0	0	0	0	0	0	0	0	0	0	0	0	0	0	0	0	0
522	522	0	0	0.15	0	0.62	0	0.31	0	1.09	0	0	0	0.46	0	0	0.15	0.15	1.4	2.19	0	1.09	0	0.62	0	0	0	0	0	0	0	0	0	0	0	0	0	0	0	0	0	0	0	0	0	0	0	0	0
523	523	0	0.11	0.35	0	1.18	0.47	0.23	0.35	0	0.11	0.11	0.95	0	0.11	0	2.13	0.95	0.23	1.9	0.35	0.35	0	0.59	0.11	0	0	0	0	0	0	0	0	0	0	0	0.35	0	0	0	0.11	0	0	0	0	0	0	0	0
524	524	0.09	0	0.27	0	0.36	0.09	0	0.18	0.09	0	0	0.73	0	0.36	0	0	0	0	2.01	0	3.38	0	0.36	0.09	0	0	0	0	0	0	0	0	0	0	0	0	0	0	0	0	0	0	0	0	0.27	0	0	0
525	525	0	0	0.47	0	0.47	0	0	0.47	0	0	0	0.94	0	0	1.88	0	0.47	0.47	2.83	0	2.35	0	1.41	0	0	0	0	0	0	0	0	0	0	0	0	0	0	0	0.47	0.47	0	0	0	0	0	0	0	0
526	526	0.14	0.14	0.29	0	0	0	0	0	1.03	0.29	0.14	0.59	0	0	0	0	0	0.14	2.36	0.14	0.88	0	0	0.44	0	0	0	0	0	0	0	0	0	0	0	0	0	0.29	0	0	0	0	0	0	0	0	0	0
527	527	0	0	0	0	0.81	0	0	0	0	0	0	0	0	0	0	0	0	0	0.81	0	1.63	0	0	0	0	0	0	0	0	0	0	0	0	0	0	0	0	0	0	0	0	0	0	0	0	0	0	0
528	528	0.14	0.14	0.29	0	0	0	0	0	1.03	0.29	0.14	0.59	0	0	0	0	0	0.14	2.36	0.14	0.88	0	0	0.44	0	0	0	0	0	0	0	0	0	0	0	0	0	0.29	0	0	0	0	0	0	0	0	0	0
529	529	0.5	0.4	0.33	0	0.13	0.03	0.13	0.1	0.54	0.77	0.3	0.7	0.54	1.14	0.03	0.27	0.43	0.03	3.2	0	1.45	0	0.37	0.6	0	0	0	0	0	0	0	0	0	0	0	0	0	0	0	0	0	0	0	0	0.06	0	0	0
530	530	0	0	0.2	0	0.4	0.2	0	0	0	0	0	0	0	0	0	0	0.61	0.4	2.45	0.2	0.61	4.49	0.61	0	0	0	0	0	0	0	0	0	0	0	0	0	0	0	0	0	0	0	0	0	0.2	0	0	0
531	531	0.57	0	0.57	0	0	0	0	0.57	0	0	0	1.14	0	0	0	0	0	0	5.14	0	1.14	0	2.85	0	0	0	0	0	0	0	0	0	0	0	0	0	0	0	0	0	0	0	0	0	0	0	0	0
532	532	0.59	0	0.59	0	0	0	0	0.59	0	0	0	1.18	0	0	0	0	0	0	5.32	0	1.18	0	2.95	0	0	0	0	0	0	0	0	0	0	0	0	0	0	0	0	0	0	0	0	0	0	0	0	0
533	533	0	0	0.2	0	0.81	1.01	0	0	0	0	0.2	1.21	0	0	0	0	0	0.2	1.21	0	0	0	0.6	0.4	0	0	0	0	0	0	0	0	0	0	0	1.62	0.2	0	0	0	0	0	0	0	0	0	0	0
534	534	0.19	0.19	0	0	1.55	0.19	0.77	0	0.19	0.19	0	0.77	0.58	0	0	0.19	0.58	2.33	0.77	0	0.38	0	0.19	0	0	0	0	0	0	0	0	0	0	0	0	0	0	0	0.19	0	0	0	0	0	0	0	0	0
535	535	0	0	0	0	0	0	0	0	0	0	0	0	0	0	0	0	0	0	0	0	0	0	0	0	0	0	0	0	0	0	0	0	0	0	0	0	0	0	0	0	0	0	0	0	1.17	0	0	0
536	536	0	0	0	0	0	0	0	0	0	0	0	0	0	0	0	0	0	0	0	0	0	0	0	0	0	0	0	0	0	0	0	0	0	0	0	0	0	0	0	0	0	0	0	0	1.17	0	0	0
537	537	0	0	0.53	0	0.21	0.1	0.1	0.53	0.1	0.21	0	0.64	0	0	0	0	0.1	0	0	0	0	0	0.74	0	0	0	0	0	0	0	0	0	0	0	0	0	0	0	0	0	0	0	0	0	0	0	0	0
538	538	0.9	0	0	0	0	0	0.9	0	0	0	0	0	0	0	0	0	0.9	0.9	1.81	0	2.72	0	0	0.9	0	0	0	0	0	0	0	0	0	0	0	0	0	0	0	0	0	0	0	0	0	0	0	0
539	539	0	0	0	0	0	0	1.02	0	0	0	0	2.04	0	0	0	2.04	0	2.04	3.06	0	1.02	0	0	0	0	0	0	0	0	0	0	0	0	0	0	0	0	0	0	0	0	0	0	0	0	0	0	0
540	540	0	0.56	0.28	0	0	0	0.56	0	0	0.56	0.28	0.56	0.28	0	0	1.41	0.28	0	1.97	0	1.12	0	0	0	0	0	0	0	0	0	0	0	0	0	0	0	0	0	0	0	0	0	0	0	0.28	0	0	0
541	541	0	0	0	0	0	0	0	0	0	0	0	0	0	0	0	0.92	0.46	0.92	1.85	0.46	1.85	0.46	0.46	0	0	0	0	0	0	0	0	0	0	0	0	0	0	0	0	0	0	0	0	0	0	0	0	0
542	542	0.28	0	0.28	0	1.43	0.28	0	0.14	0	0	0	1.14	0	0	0	0.14	0.42	0	3.86	0	1.28	0	0.14	0.42	0	0	0	0	0	0	0	0	0.14	0	0	0	0	0	0	0	0	0	0	0.14	0	0	0	0
543	543	0	0	0	0	0.87	0	0	1.16	0	0	0.29	1.74	0	0	0	0	0.87	0	4.95	0	2.91	0	0	0	0	0	0	0	0	0	0	0	0	0	0	0	0	0	0	0	0	0	0	0	0	0	0	0
544	544	0	0.55	0.55	0	2.23	0.55	0	0.55	0	0	0.55	0	0	0	0	0	0	1.11	1.67	0	2.23	0	0	0.55	0	0	0	0	0	0	0.55	0	0	0	0	0	0.55	0	0	0	0	0	0	0	0	0	0	0
545	545	0	0	0	0	0	0	0	0	0	0	0	0	0	0	0	0	0	0	12.5	0	0	0	0	12.5	0	0	0	0	0	0	0	0	0	0	0	0	0	0	0	0	0	0	0	0	0	0	0	0
546	546	0	0	0	0	0.81	0	0	0	0	0	0	0	0	0	0	0	0	0	0.81	0	1.63	0	0	0	0	0	0	0	0	0	0	0	0	0	0	0	0	0	0	0	0	0	0	0	0	0	0	0
547	547	0	1.47	0	0	0	0	0	0	0	1.47	0	0	0	0	0	0	0	1.47	4.41	0	0	0	0	1.47	0	0	0	0	0	0	0	0	0	0	0	0	0	0	0	0	0	0	0	0	0	0	0	0
548	548	0.26	1.07	0	0	1.61	0	1.07	0.26	0.26	0	0	0.8	0	0	0	0	0	1.61	3.5	0	1.34	0	0	0.26	0	0	0	0	0	0	0	0	0	0	0	0	0	0	0	0	0	0	0	0	0.8	0	0	0
549	549	0.33	0.67	0	0	0	0	0.67	0.33	0.33	0.33	0	0.67	0	0	0	0	0.67	1.01	2.02	0	0.67	0	0	0	0	0	0	0	0	0	0	0	0	0	0	0	0	0	0	0	0	0	0	0	0	0	0	0
550	550	0	0	0.4	0	0.4	0	0.4	0	0	0	0	0	0.4	0	0	0	0	0	2.04	0	0.4	0	0	0	0	0	0	0	0	0	0	0	0	0	0	0	0	0	0	0	0	0	0	0	0.4	0	0	0
551	551	0.41	0	0.61	0	0.41	0.61	0	0.82	0.2	0.2	0.2	1.44	0	0	0	0.41	1.03	0.2	1.65	1.65	3.09	0	0.2	0.61	0	0	0	0	0	0	0	0	0	0	0	0	0	0	0	0	0	0	0	0	0	0	0	0
552	552	0	0.9	1.81	0	0	0	0.9	3.63	0	1.81	0	0.9	0	0	0	0	0.9	0	2.72	0	3.63	0	0	0	0	0	0	0	0	0	0	0	0	0	0	0	0	0	0	0	0	0	0	0	0	0	0	0
553	553	0	2.66	0	0	2	0	0	0.66	0	0	0	2	1.33	0	0.66	0	0	6.66	3.33	0	1.33	0	0	0	0	0	0	0	0	0	0	0	0	0	0	0	0	0	0	0	0	0	0	0	0	0	0	0
554	554	0.5	0.43	0.28	0	0.14	0.03	0	0.18	0.54	0.61	0.28	0.65	0.65	1.19	0.03	0.21	0.43	0.03	2.96	0	1.34	0	0.5	0.54	0	0	0	0	0	0	0	0	0	0	0	0	0	0	0	0	0	0	0	0	0.03	0	0	0
555	555	0.56	0	0.84	0	0.28	0.84	0	0.84	0.28	0.28	0.28	1.41	0	0	0	0	1.41	0	0.84	1.98	2.83	0	0.28	0.84	0	0	0	0	0	0	0	0	0	0	0	0	0	0	0	0	0	0	0	0	0	0	0	0
556	556	0.33	0.16	0.33	0	0	0.16	0	0.16	0.16	0.08	0.16	0.57	0.24	0	0	0.16	0.24	0.24	3.47	0	2.06	0	0	0.66	0	0	0	0	0	0	0	0	0	0	0	0	0	0	0	0	0	0	0	0	0.66	0	0	0
557	557	0	0.34	1.02	0	0.68	0.34	0.34	0	0	0	0	0.34	0	0	0	2.04	0	0.34	4.76	0	2.38	0	0	0.34	0	0	0	0	0	0	0	0	0	0	0	0	0	0	0	0	0	0	0	0	0	0	0	0
558	558	0.64	0	0.25	0	0	0.38	0	0	0	0.25	0.64	0.25	1.03	0	0	0.77	0.9	0.12	1.93	0	0.51	0.12	0.12	1.03	0	0	0	0	0	0	0	0	0	0.12	0	0	0	0	0	0.12	0	0	0	0	0.12	0	0	0
559	559	0	0	0.78	0	1.17	0	0	0	0	0	0	0.39	0	0	0	0.78	0	0	1.56	0	1.96	0	0	0.78	0	0	0	0	0	0	0	0	0	0	0	0	0	0	0	0	0	0	0	0	0	0	0	0
560	560	0	0	0.49	0	1.48	0	0	0	0.49	0	0	0	0	0.16	0	0.66	0.33	0	0.82	0	0.49	0	0	0	0	0	0	0	0	0	0	0	0	0	0	0.16	0	0	0	0	0	0	0	0	0.16	0	0	0
561	561	0	0	0.68	0	0	0	0	1.36	0	0	0.68	0.68	0	0	0	0	0	0	3.4	0	1.36	0	0.68	0.68	0	0	0	0	0	0	0	0	0	0	0	0	0	0	0	0	0	0	0	0	0	0	0	0
562	562	0	0	0.32	0	0.64	0.64	0.64	0.32	0.32	0	0	0.32	0.32	0	0	0.32	0.32	0.32	2.25	0	3.21	0	0	0.32	0	0	0	0	0	0	0	0	0	0	0	0	0	0	0	0	0	0	0	0	0.64	0	0	0
563	563	0	0.45	0	0	0.91	0	1.36	0	0	0	0	0.45	0	0	0	1.82	0.45	0	2.73	0	1.36	0	0	0	0	0	0	0	0	0	0	0	0	0	0	0	0	0	0	0	0	0	0	0	0	0	0	0
564	564	0	1.25	0.62	0	0	0	1.25	0	0	0	0.62	0.62	0	0	0.62	2.5	0	1.25	5	0	1.25	0	0	0	0	0	0	0	0	0	0	0	0	0	0	0	0	0	0	0	0	0	0	0	0	0	0	0
565	565	0	1.25	0.62	0	0	0	1.25	0	0	0	0.62	0.62	0	0	0.62	2.5	0	1.25	5	0	1.25	0	0	0	0	0	0	0	0	0	0	0	0	0	0	0	0	0	0	0	0	0	0	0	0	0	0	0
566	566	2.43	0	0	0	0	0	0	0	0	0	0	0	0	0	0	0	0	0	0	0	0	0	0	0	0	0	0	0	0	0	0	0	0	0	0	0	0	0	0	0	0	0	0	0	0	0	0	0
567	567	0	0	0	0	0	0	2.1	0	0	0	0	1.05	0	0	0	0	0	0	4.21	0	0	0	0	0	0	0	0	0	0	0	0	0	0	0	0	0	0	0	0	0	0	0	0	0	0	0	0	0
568	568	0	0	0.99	0	0.24	0	0	0	0.24	0.49	0	0.49	0	0	0.24	0.24	0	0	0.24	0	0.49	0	0	0	0	0	0	0	0	0	0	0	0	0	0	0	0	0	0	0	0	0	0	0	0	0	0	0
569	569	0.52	0.34	0.4	0	0.14	0.17	0.05	0.14	0.46	0.52	0.31	0.89	0.4	1.16	0.05	0.11	0.23	0.11	2.9	0	1.1	0	0.63	0.52	0	0	0	0	0	0	0	0	0	0	0	0	0	0	0	0	0	0	0	0	0.08	0	0	0
570	570	0	0	0	0	0	0	0	0	0	0	0	0	0	0	0	0	0	0	2.53	6.32	0	1.26	0	0	0	0	0	0	0	0	0	0	0	0	0	0	0	0	0	0	0	0	0	0	0	0	0	0
571	571	0	0	0	0	0	0	0	3.12	0	0	0	0	0	0	0	0	0	0	0	0	0	0	0	0	0	0	0	0	0	0	0	0	0	0	0	0	0	0	0	0	0	0	0	0	1.04	0	0	0
572	572	0	0	0	0	0	0	0	0	0	0	0	0	0	0	0	0	0	0	2.66	5.33	1.33	1.33	0	0	0	0	0	0	0	0	0	0	0	0	0	0	0	0	0	0	0	0	0	0	0	0	0	0
573	573	0.5	0	0.75	0	0.25	0.25	0.25	0.5	0	0	0.5	2.26	0	0	0	0.5	1	0.25	4.03	0	2.01	0	0	0	0	0	0	0	0	0	0	0	0	0	0	0	0	0	0	0	0	0	0	0	0	0	0	0
574	574	1.03	0	0	0	0	0	0	0	0	0	0	1.03	0	0	0	1.03	0	0	3.62	0	1.03	0	0	0.51	0	0	0	0	0	0	0	0	0	0	0	0	0	0	0	0	0	0	0	0	0	0	0	0
575	575	1.18	0.39	0.59	0	0	0.98	0.19	0.19	1.38	0.39	0	0.98	0	0.19	0	0.98	0	0	2.56	0.39	1.38	0	0	1.38	0	0	0	0	0	0	0	0	0	0	0	0	0	0	0	0	0	0	0	0	0	0	0	0
576	576	1.18	0.39	0.59	0	0	0.98	0.19	0.19	1.38	0.39	0	0.98	0	0.19	0	0.98	0	0	2.56	0.39	1.38	0	0	1.38	0	0	0	0	0	0	0	0	0	0	0	0	0	0	0	0	0	0	0	0	0	0	0	0
577	577	1.18	0.39	0.59	0	0	0.98	0.19	0.19	1.38	0.39	0	0.98	0	0.19	0	0.98	0	0	2.56	0.39	1.38	0	0	1.38	0	0	0	0	0	0	0	0	0	0	0	0	0	0	0	0	0	0	0	0	0	0	0	0
578	578	0	0	0	0	0	0	2.1	0	0	0	0	1.05	0	0	0	0	0	0	4.21	0	0	0	0	0	0	0	0	0	0	0	0	0	0	0	0	0	0	0	0	0	0	0	0	0	0	0	0	0
579	579	0	0	0	0	0	0	0	0	0	0	0	0	0	2.1	0	0	0	0	0	0	0	0	0	0	0	0	0	0	0	0	0	0	0	0	0	1.05	0	0	0	0	0	0	0	0	1.05	0	0	0
580	580	0.13	0.13	0.13	0	0.55	0.27	0.27	0.13	1.1	0.27	0	0.97	0.27	0	0.13	0	0	0	3.88	0.13	2.77	0	0.13	0.55	0	0	0	0	0	0	0	0	0	0	0	0	0	0	0	0.13	0	0	0	0	0	0	0	0
581	581	0	0	0.46	0	0	0	0	0.15	0	0	0	0.15	0	0	0	0	0	0.46	0.93	0	0	0	0.46	0	0	0	0	0	0	0	0	0	0	0	0	0.15	0	0	0	0.93	0	0	0	0	0	0	0	0
582	582	0.09	0	0.27	0	0.36	0.09	0	0.18	0.09	0	0	0.72	0	0.36	0	0	0	0	2	0	3.27	0	0.36	0.09	0	0	0	0	0	0	0	0	0	0	0	0	0	0	0	0	0	0	0	0	0.27	0	0	0
583	583	0.13	0.13	0.13	0	0.55	0.27	0.27	0.13	1.11	0.27	0	0.97	0.27	0	0.13	0	0	0	3.91	0.13	2.65	0	0.13	0.55	0	0	0	0	0	0	0	0	0	0	0	0	0	0	0	0.13	0	0	0	0	0	0	0	0
584	584	1.18	0.39	0.59	0	0	0.98	0.19	0.19	1.38	0.39	0	0.98	0	0.19	0	0.98	0	0	2.56	0.39	1.38	0	0	1.38	0	0	0	0	0	0	0	0	0	0	0	0	0	0	0	0	0	0	0	0	0	0	0	0
585	585	0	0	0	0	0.28	0.86	0	0	0	0	0	0.57	0.28	0	0	0	0.28	0	0.28	0	0.28	0	0	0	0	0	0	0	0	0	0	0	0	0	0	0	0	0	0	0	0	0	0	0	0	0	0	0
586	586	0	0	0.36	0	0.36	0	0	0	0.36	0.36	0	0.36	0	1.09	0	1.81	0	0	3.63	0	1.45	0	0	0	0	0	0	0	0	0	0	0	0	0	0	0	0	0	0	0	0	0	0	0	0	0	0	0
587	587	0	0.23	0.47	0	1.18	0	0.23	0	0.7	0.7	0	0.47	0.23	0	0	0.23	0.7	0	2.83	0	1.89	0	0	0.47	0	0	0	0	0	0	0	0	0	0	0	0	0	0	0	0	0	0	0	0	0	0	0	0
588	588	2.32	0	0	0	0	0	0	0	0	0	0	0	0	0	0	0	0	0	0	0	0	0	0	0	0	0	0	0	0	0	0	0	0	0	0	0	0	0	0	0	0	0	0	0	0	0	0	0
589	589	0	0	0	0	0	0	0	0	0	1.51	0	1.51	0	0	0	0	0	0	7.57	0	1.51	0	0	0	0	0	0	0	0	0	0	0	0	0	0	0	0	0	0	0	0	0	0	0	0	0	0	0
590	590	0	0.54	0	0	0	0	1.08	0	0	0.54	0.54	0.54	0	0	0	2.17	0	0.54	3.26	0	1.08	0	0	0	0	0	0	0	0	0	0	0	0	0	0	0	0	0	0	0	0	0	0	0	0.54	0	0	0
591	591	0.45	0.68	0.68	0	1.92	0	0.56	0.45	0	0.45	0.22	1.81	0	0	0.79	0.22	0.11	1.81	2.38	0	1.36	0	0.11	0.22	0	0	0	0	0	0	0	0	0	0	0	0	0	0	0	0.11	0	0	0	0	0	0.11	0	0
592	592	0	0	0	0	0	0	0	0	0	0	0	1.36	0	0	0	0.68	0.68	0	4.76	4.76	0	0	0	0	0	0	0	0	0	0	0	0	0	0	0	0	0	0	0	0	0	0	0	0	0	0	0	0
593	593	0	0	0.55	0	0.22	0.22	0.11	0	0.11	0.22	0	0.33	0.33	0	0	0	0.22	0	0	0	0	0	0.55	0	0	0	0	0	0	0	0	0	0	0	0	0	0	0	0	0	0	0	0	0	0	0	0	0
594	594	0	0	0	0	0	0	0.76	0	0	0	0	0	0.76	0	0	0	0	0	0.76	0.76	0	0	0	0	0	0	0	0	0	0	0	0	0	0	0	0	0	0	0	0	0	0	0.76	0	0	0	0	0
595	595	0.68	0.11	0.11	0	0.45	0.11	0	0.57	0.79	2.73	0.34	0.11	0.22	0	0.45	0.11	0.68	0.45	3.07	0	1.71	0	1.82	1.14	0	0	0	0	0	0	0	0	0	0	0	0	0	0	0.11	0.11	0	0	0	0	0.11	0	0	0
596	596	0	0	0	0	0	1.88	0	0	0	0	0	0	0	0	0	0	0	0	3.77	0	1.88	0	0	0	0	0	0	0	0	0	0	0	0	0	0	0	0	0	0	0	0	0	0	0	0	0	0	0
597	597	0	0	0	0	1.28	0	1.28	0	0	0	0	0	0	0	0	0.64	0	1.28	1.28	0	0.64	0	0	0	0	0	0	0	0	0	0	0	0	0	0	0	0	0	0	0	0	0	0	0	0	0	0	0
598	598	0	0	0	0	0	1.12	0	0	0	0	0	0	0	0	0	0	0	0	2.24	0	0	0	0	0	0	0	0	0	0	0	0	0	0	0	0	0	0	0	0	0	0	0	0	0	0	0	0	0
599	599	0.9	0	0	0	0	0	0.9	0	0	0	0	0	0	0	0	0	0.9	0.9	1.81	0	2.72	0	0	0.9	0	0	0	0	0	0	0	0	0	0	0	0	0	0	0	0	0	0	0	0	0	0	0	0
600	600	0.49	0.32	0.46	0	0.05	0.16	0.05	0.24	0.46	0.79	0.27	1.01	0.6	1.23	0	0.21	0.38	0	3.3	0	1.5	0	1.09	0.35	0	0	0	0	0	0	0	0	0	0	0	0	0	0	0	0	0	0	0	0	0.02	0	0	0
601	601	0.39	0	0	0	0	0.39	0.79	0	0	0	0	0.79	0	0	0	0	0.39	0	2.37	0	2.76	0	1.18	0.79	0	0	0	0	0	0	0	0	0	0	0	0	0	0	0	0	0	0	0	0	0	0	0	0
602	602	0	0.58	0.58	0	0	0	0	0.58	0.58	7.55	0.58	1.16	0	0	0	0	0.58	0	4.06	0	0	0	0	0	0	0	0	0	0	0	0	0	0	0	0	0	0	0	0	0	0	0	0	0	0	0	0	0
603	603	0.17	0.17	0.69	0	0.34	0.17	0	0.86	0.17	0.69	0.34	1.38	0	0	0	0	1.73	0.34	2.07	1.55	3.8	0	0	0.34	0	0	0	0	0	0	0	0	0	0	0	0	0	0	0	0.17	0	0	0	0	0	0	0	0
604	604	0.51	0	0.77	0	0.25	0.25	0	0	0	0.51	0	1.55	0	0	0	0.77	1.55	0	4.9	0	2.58	0	0.77	0.25	0	0	0	0	0	0	0	0	0	0	0	0	0	0	0.25	0	0	0	0	0	0	0	0	0
605	605	0	0	1.24	0	1.24	0.62	0	0	0	0	0	0	0	0	0	1.24	0.62	0	0.62	0	1.86	0.62	0.62	0	0	0	0	0	0	0	0	0	0	0	0	0	0	0	0	0	0	0	0	0	0.62	0	0	0
606	606	0	0	0	0	0	0	0	2.94	0	0	0	0	0	0	0	0	0	0	0	0	0	2.94	0	0	0	0	0	0	0	0	0	0	0	0	0	0	0	0	0	0	0	0	0	0	0	0	0	0
607	607	0	0.84	0.84	0	0	0	0.84	0	0	1.68	0.84	0	0	0	0	0.84	0	0	3.36	0	0.84	0	0.84	0	0	0	0	0	0	0	0	0	0	0	0	0	0	0	0	0	0	0	0	0	0	0	0	0
608	608	0	0	0	0	0	0	0	0.71	0	0	0	0.71	0	0	0	1.43	0	0	4.31	0	1.43	0	0	0.71	0	0	0	0	0	0	0	0	0	0	0	0	0	0	0	0	0	0	0	0	2.15	0	0	0
609	609	0.09	0	0.27	0	0.36	0.09	0	0.18	0.09	0	0	0.82	0	0.36	0	0	0	0	2.01	0	3.38	0	0.36	0.09	0	0	0	0	0	0	0	0	0	0	0	0	0	0	0	0	0	0	0	0	0.27	0	0	0
610	610	0.11	0.22	0.11	0	0.45	0.45	0	0.11	1.02	1.59	0.11	0.34	0.22	0.11	2.16	0	0.45	0.11	3.53	0	1.25	0	0.45	0.45	0	0	0	0	0	0	0	0	0	0	0	0	0	0	0	0.11	0	0	0	0	0.45	0	0	0
611	611	0.44	0	0.88	0	0.44	1.32	0.44	0	0	0	0	0	0	0	0	0	0	0.44	1.76	0	2.2	0	2.2	0	0	0	0	0	0	0	0	0	0	0	0	0	0	0	0	0	0	0	0	0	0	0	0	0
612	612	0.1	0.2	1.01	0	0.8	0.8	0.5	0	0.8	0.1	0.3	0.7	0.3	0	1.61	0.1	0	1.11	1.31	0.2	0.7	0	0.6	0.1	0	0	0	0	0	0	0	0	0	0	0	0	0	0	0	0	0	0	0.2	0	0.1	0.1	0	0
613	613	0.11	0.22	0.11	0	0.45	0.45	0	0.11	1.02	1.59	0.11	0.34	0.22	0.11	2.16	0	0.45	0.11	3.53	0	1.25	0	0.45	0.45	0	0	0	0	0	0	0	0	0	0	0	0	0	0	0	0.11	0	0	0	0	0.45	0	0	0
614	614	0.42	0.46	0.38	0	0.19	0.11	0	0.07	0.58	0.62	0.34	0.77	0.5	1.32	0.03	0.23	0.54	0	3.06	0	1.51	0	0.38	0.46	0	0	0	0	0	0	0	0	0	0	0	0	0	0	0	0	0	0	0	0	0.03	0	0	0
615	615	0	0	0.9	0	0.45	0	0	0	0	0	0	0.9	0.45	0	0	0.45	0.9	0	4.52	0	0.9	0	0.45	0	0	0	0	0	0	0	0	0	0	0	0	0	0	0	0	0	0	0	0	0	1.35	0	0	0
616	616	0.33	0	0.67	0	0.22	0	0	0	0.44	0.11	0	0.33	0	0	0	0.56	0	0	1.79	0	1.12	0	0	0.22	0	0	0	0	0	0	0	0	0	0	0	0	0	0.11	0	0	0	0	0.11	0	0	0	0	0
617	617	0	0	0	0	0	1.88	0	0	0	0	0	0	0	0	0	0	0	0	3.77	0	1.88	0	0	0	0	0	0	0	0	0	0	0	0	0	0	0	0	0	0	0	0	0	0	0	0	0	0	0
618	618	0	0	0	0	0	1.27	0	0.63	0	0	0	0	0	0	0	0	0	0	3.82	0	0.63	0	0	0	0	0	0	0	0	0	0	0	0	0	0	0	0	0	0	0	0	0	0	0	0	0	0	0
619	619	0	0	0	0	0	0	0	0	0	0	0	0	0	0	0	0	0	0	3.37	0	0	0	2.24	0	0	0	0	0	0	0	0	0	0	0	0	0	0	0	0	0	0	0	0	0	0	0	0	0
620	620	0	0	0	0	0	0	0	0	0	0	0	0	0	0	0	0	0	0	2.04	0	0	8.84	1.36	0	0	0	0	0	0	0	0	0	0	0	0	0	0	0	0	0	0	0	0	0	0	0	0	0
621	621	0	0.47	0.47	0	1.41	0	0.47	0	0	0.47	0.47	0.94	0	0	0	0.94	0	0	1.88	0	0.94	0	0	0	0	0	0	0	0	0	0	0	0	0	0	0	0	0	0	0	0	0	0	0	0	0	0	0
622	622	0	0	0	0	0	0	0	0	0	1.47	0	1.47	0	0	0	0	0	0	7.35	0	1.47	0	0	0	0	0	0	0	0	0	0	0	0	0	0	0	0	0	0	0	0	0	0	0	0	0	0	0
623	623	0.19	0.19	0.29	0	1.07	0.19	0.19	0.97	0.87	0.58	0.09	1.07	0.19	0.87	0.09	0	0	1.17	3.71	0.68	1.75	0	0.09	0.29	0	0	0	0	0	0	0	0	0	0	0	0	0	0	0.09	0.09	0	0	0	0	0	0	0	0
624	624	0	0	0	0	0.82	0	0	1.65	0	0.82	0	0	0	0	0	0	0.82	0	1.65	0	2.47	0	0	0	0	0	0	0	0	0	0	0	0	0	0	0	0	0	0	0	0	0	0	0	0	0	0	0
625	625	0.79	0.19	0.09	0	0	0	0	0.09	0.29	0.09	0.29	0.59	0.69	0	0	0.09	0	0.59	4.09	0	0.89	0	0.39	0.49	0	0	0	0	0	0	0	0	0	0	0	0	0	0	0	0	0	0	0	0	0	0	0	0
626	626	0	0	0	0	0	0.68	1.37	0.68	0	0	0	0.68	0	0	0	0	0	0.34	0.34	0	0	0	0	0	0	0	0	0	0	0	0	0	0	0	0	0.34	0	0	0	0	0	0.34	0	0	0	0	0	0
627	627	0	0	0	0	0	0	0	0	0	0	0	0	0	0.85	0	0	0	0	0.85	0	0	0	0	0	0	0	0	0	0	0	0	0	0	0	0	0	0	0	0	0	0	0	0	0	0	0	0	0
628	628	0	0	1.47	0	0	1.1	0.36	0	0	0	0.36	0.36	0	0	0	0.36	0	0	2.21	1.1	2.95	0	1.47	0	0	0	0	0	0	0	0	0	0	0	0	0	0	0	0	0	0	0	0	0	0	0	0	0
629	629	0	0	0.31	0	0.62	0.62	0.62	0.31	0	1.88	0.62	1.25	0	0	0.31	1.56	0.31	0	3.76	0	1.25	0	0	0	0	0	0	0	0	0	0	0	0	0	0	0	0	0	0	0	0	0	0	0	0	0	0	0
630	630	0.1	0.1	0.71	0	0.61	0.3	0.4	0.1	1.42	0.81	0.1	0.5	0	0	0	0.1	0	1.01	2.34	0.5	2.03	0	0	0.3	0	0	0	0	0	0	0	0	0	0	0.1	0	0	0	0.1	0	0	0	0	0	0	0	0	0
631	631	0	0	0	0	0	0	0	0	0	0	0	0	0	0	0	0	0	0	6.55	0	1.63	0	0	0	0	0	0	0	0	0	0	0	0	0	0	0	0	0	0	0	0	0	0	0	0	0	0	0
632	632	0.52	0.42	0.35	0	0.14	0.03	0.03	0.1	0.56	0.8	0.28	0.7	0.56	1.19	0.03	0.24	0.45	0	3.18	0	1.47	0	0.38	0.63	0	0	0	0	0	0	0	0	0	0	0	0	0	0	0	0	0	0	0	0	0.07	0	0	0
633	633	0	0	0	0	0	0	0	0	0	1.49	0	1.49	0	0	0	0	0	0	7.46	0	1.49	0	0	0	0	0	0	0	0	0	0	0	0	0	0	0	0	0	0	0	0	0	0	0	0	0	0	0
634	634	0	0.35	0.71	0	0.35	0	0.17	0	0	0.53	0.17	0	0.17	0	0.35	0.17	0	1.07	0.17	0.17	0.71	0	0	0	0	0	0	0	0	0	0	0	0	0	0	0	0	0	0	0	0	0	0	0	0	0	0	0
635	635	0	0.64	0.64	0	0.32	0	0	0	0	0	0	0.64	0	0	0	0.32	0	1.29	1.62	0	0.97	0	0	0	0	0	0	0	0	0	0	0	0	0	0	0	0	0	0	0	0	0	0	0	0	0	0	0
636	636	0.56	0	0.84	0	0.28	0.84	0	0.84	0.28	0.28	0.28	1.41	0	0	0	0	1.41	0	0.84	1.98	2.83	0	0.28	0.84	0	0	0	0	0	0	0	0	0	0	0	0	0	0	0	0	0	0	0	0	0	0	0	0
637	637	0	0.64	1.29	0	0.32	0	0	0	0	0	0	0.64	0	0	0	0.32	0	1.29	2.59	0	1.29	0	0	0	0	0	0	0	0	0	0	0	0	0	0	0	0	0	0	0	0	0	0	0	0.32	0	0	0
638	638	0.34	0.05	0.58	0	0.63	0.17	0	0	0.75	0.23	0.34	1.27	0.34	0	0	0.58	0.05	0.17	3.01	2.61	1.5	0	0.17	0.34	0	0	0	0	0	0	0	0	0	0	0	0	0	0	0	0	0	0	0	0	0	0	0	0
639	639	0	0	0.63	0	0	1.27	1.27	0.63	0	0	0	0.63	0	0	0	0	0.63	0	4.45	3.18	3.82	0	0	0	0	0	0	0	0	0	0	0	0	0	0	0	0	0	0	0	0	0	0	0	0	0	0	0
640	640	0.44	0	0.88	0	0.44	1.32	0.44	0	0	0	0	0	0	0	0	0	0	0.44	1.76	0	2.2	0	2.2	0	0	0	0	0	0	0	0	0	0	0	0	0	0	0	0	0	0	0	0	0	0	0	0	0
641	641	1.26	0.42	1.26	0	0	0	0	0	0	0	0	0.42	0	0	0	0.42	0	0.84	3.79	0	1.26	0	0	0.42	0	0	0	0	0	0	0	0	0	0	0	0	0	0	0	0	0	0	0	0	0.42	0	0	0
642	642	0	0	0	0	0	0	2.94	1.47	1.47	1.47	1.47	0	0	0	0	0	2.94	0	0	1.47	4.41	0	0	0	0	0	0	0	0	0	0	0	0	0	0	0	0	0	0	0	0	0	0	0	0	0	0	0
643	643	0	0.57	0	0	0.57	0	0.57	0	0	0.57	0	0.57	0	0	0	0	0	0.57	4.57	0	1.14	0	0	0	0.57	0.57	0	0	0	0	0	0	0	0	0	0	0	0	0	0	0	0	0	0	0.57	0	0	0
644	644	0.89	0	0.89	0	0	0	1.78	0	0	0	0.89	1.78	0	0	0	0	0	0	6.25	0	0	0	0	0	0	0	0	0	0	0	0	0	0	0	0	0	0	0	0	0	0	0	0	0	0.89	0	0	0
645	645	0	0	0	0	0	0	4.08	0	0	0	0	0	0	0	0	0	0	0	2.04	0	0	0	0	2.04	0	0	0	0	0	0	0	0	0	0	0	0	0	0	0	0	0	0	0	0	0	0	0	0
646	646	0	0	0	0	0	0	2.94	1.47	1.47	1.47	1.47	0	0	0	0	0	1.47	0	0	1.47	4.41	0	0	0	0	0	0	0	0	0	0	0	0	0	0	0	1.47	0	0	0	0	0	0	0	0	0	0	0
647	647	0	0	0	0	0	0	0	0	0	0	0	0	0	0	0	6.52	0	0	2.17	0	2.17	0	0	0	0	0	0	0	0	0	0	0	0	0	0	0	0	0	0	0	0	0	0	0	0	0	0	0
648	648	0.13	0.26	0.52	0	0.26	0	0.13	0	0	0.39	0.13	0.13	0.13	0	0.26	0.13	0	0.78	0.39	0.13	0.52	0	0	0	0	0	0	0	0	0	0	0	0	0	0	0	0	0	0	0	0	0	0	0	0	0	0	0
649	649	0	0	0	0	0	0	1.94	0	0	0	0	0	0	0	0	2.91	3.88	0	1.94	0	1.94	0	0	1.94	0	0	0	0	0	0	0	0	0	0	0	0	0	0	0	0.97	0	0	0	0	0.97	0	0	0
650	650	0	0.43	0	0	0.43	0	0.86	0	1.3	0.86	0	1.3	0	0	0	0	0	0	0.43	0	0	0	0	0	0	0	0	0	0	0	0	0	0	0	0	0	0.43	0	0	0	0	0	0	0	0	0	0	0
651	651	0	0.44	0.44	0	0	0	0	0	0	0	0	0.88	1.32	0	0	0	0	0.88	3.96	0	3.08	0	0.44	0	0	0	0	0	0	0	0	0	0	0	0	0	0	0	0	0	0	0	0	0	0	0	0	0
652	652	0	0.65	0.98	0	0.32	0	0	0	0	0	0	0.65	0	0	0	0.32	0	1.3	2.61	0	1.3	0	0	0	0	0	0	0	0	0	0	0	0	0	0	0	0	0	0	0	0	0	0	0	0.32	0	0	0
653	653	0	0	0	0	0.89	0	0	0	0	0	0	0.89	0	0	0	0	0	0	1.78	0	2.67	0	0	0	0	0	0	0	0	0	0	0	0	0	0	0	0	0	0	0	0	0	0	0	0	0	0	0
654	654	0.33	0	0.33	0	0	0	0.66	0	0	0	0	1.32	0	0	0	0.66	0.99	0	2.64	0	0.99	0	0.66	0	0	0	0	0	0	0	0	0	0	0	0	0	0	0	0.66	0	0	0	0	0	0	0	0	0
655	655	0	0	0.94	0	0	0	0.94	0	0	1.88	0	1.88	0	0	0	0	0	0	4.71	0	0.94	0	0	0.94	0	0	0	0	0	0	0	0	0	0	0	0	0	0	0	0	0	0	0	0	0	0	0	0
656	656	0.73	0	0.36	0	0.36	0.36	1.1	0	0	0	0	0.36	0	0	0	0.36	1.84	0.73	2.58	0	1.1	0	0.36	1.1	0	0	0	0	0	0	0	0	0	0	0	0	0	0	0	0	0	0	0	0	0	0	0	0
657	657	0	0.66	0.66	0	1.33	0.33	0.33	0	0.33	0	0.33	0.33	0	0	0	0.33	0.66	1	1	1	2	0	0	0	0	0	0	0	0	0	0	0	0	0	0	0	0	0	0	0	0	0	0	0	0.66	0	0	0
658	658	0	0.3	0.75	0	0.3	0	0.15	0	0	0.45	0.15	0	0.15	0	0.15	0.15	0	0.75	0.15	0.15	0.6	0	0	0	0	0	0	0.15	0	0	0	0	0.15	0	0	0	0	0	0	0	0	0	0	0	0	0	0	0
659	659	0.57	0	1.72	0	0	0	0	0.57	0	0	0	0.57	1.72	0	0	0	0.57	0	4.59	0	0	0	0	0.57	0	0	0	0	0	0	0	0	0	0	0	0	0	0	0	0	0	0	0	0	0	0	0	0
660	660	0	0	0	0	0	0	1.04	0	0	0	0	1.04	0	0	0	0	1.04	0	3.66	0	2.09	0	0	0	0	0	0	0	0	0	0	0	0	0	0	0	0	0	0	0	0	0	0	0	0	0	0	0
661	661	0	0	0	0	0	0	0	0	0	0	0	0	0	0	0	0	0	0	4.76	0	0	0	0	0	0	0	0	0	0	0	0	0	0	0	0	0	0	0	0	0	0	0	0	0	0	0	0	0
662	662	0	0.28	0.84	0	0.28	0	0.14	0	0	0.42	0.14	0	0.14	0	0.14	0.14	0	0.7	0.42	0.14	0.84	0	0	0	0	0	0	0	0	0	0	0	0	0	0	0	0	0	0	0.14	0	0	0	0	0	0	0	0
663	663	0.51	0.25	0.49	0	0.04	0.23	0.04	0.32	0.38	0.81	0.21	0.9	0.79	1.24	0.02	0.21	0.36	0.04	3.49	0	1.54	0	1.09	0.36	0	0	0	0	0	0	0	0	0	0	0	0	0	0	0	0	0	0	0.02	0	0.1	0	0	0
664	664	0.7	0	0.35	0	0.7	0.35	0.7	0	0.7	0	0	0	0.7	0	0	0	1.05	0	3.16	0	1.4	0	0	1.05	0	0	0	0	0	0	0	0	0	0	0	0	0	0	0	0	0	0	0	0	0	0	0	0
665	665	0.3	0	1.23	0	1.54	0.92	0.61	0.92	0.3	0.3	0	0.3	0	0	0	0	0.3	0	2.47	0.92	0.92	0	1.23	0	0	0	0	0	0	0	0	0	0	0	0	0	0	0	0	0	0	0	0	0	0.3	0	0	0
666	666	0	0	0.84	0	0.56	0	0	0.56	0	0	0	0	0	0	0	0.28	0	0	1.13	0	0.28	0	0	0	0	0	0	0	0	0	0	0	0	0	0	0	0	0	0	0.28	0	0	0	0	0	0	0	0
667	667	0	0.7	1.05	0	0.35	0	0	0	0	0	0	0.7	0	0	0	0.35	0	1.4	2.46	0	1.4	0	0	0	0	0	0	0	0	0	0	0	0	0	0	0	0	0	0	0	0	0	0	0	0.35	0	0	0
668	668	0.56	0	0.32	0	1.13	0.08	0	0	0.16	0	0.08	0.72	0.56	0	0	0.24	1.13	0	4.6	0	2.01	0	0	0.32	0	0	0	0	0	0	0	0	0	0	0	0	0	0	0	0	0	0	0	0	0.32	0	0	0
669	669	0	0.26	0.26	0	0.39	0	0.13	0	0	0.26	0	0.26	0.26	0	0.13	0.26	0	0.13	3.14	0.26	1.44	7.33	0.13	0.26	0	0	0	0	0	0	0	0	0	0	0	0	0	0	0	0	0	0	0	0	0.13	0	0	0
670	670	0	0	1.29	0	0	1.29	0	0	0	0	0	0	0	0	0	2.59	0	0	1.29	0	1.29	1.29	2.59	0	0	0	0	0	0	0	0	0	0	0	0	0	0	0	0	0	0	0	0	0	0	0	0	0
671	671	0.09	0.38	0.57	0	0.48	0.38	0	0	0	0.38	0	1.53	0.19	0	0.09	0	0.09	0	3.55	0	1.24	0	0	0	0	0	0	0	0	0	0	0	0	0	0	0	0	0	0	0	0	0	0	0	0	0	0	0
672	672	0.34	0	1.7	0	1.02	0	0	0	0.68	1.02	0	0	0	0	0	0	0	0	0.34	1.02	0.68	0	0	0	0.34	0	0	0	0	0	0	0	0	0	0	0	0	0	0	0	0	0	0	0	0	0	0	0
673	673	0	0.8	0	0	0.8	0	0.8	0	0	0.8	0	0	0	0	0	0.8	0.8	0.8	1.61	0	1.61	0	0	0	0	0	0	0	0	0	0	0	0	0	0	0	0	0	0	0	0	0	0	0	0	0	0	0
674	674	0	0	0	0	3.33	0	0	0	0	0	0	0	0	0	0	0	0	0	6.66	0	0	0	0	0	0	0	0	0	0	0	0	0	0	0	0	0	0	0	0	0	0	0	0	0	0	0	0	0
675	675	0	0	0.28	0	0.16	0.18	0	0	0	0	0.02	0.09	0.11	0	0	0	0	0	0.14	0	0.02	0	0	0.04	0	0	0	0	0	0	0	0	0	0.07	0	0	0	0	0.02	0	0	0	0	0	0	0	0	0
676	676	0.82	0	0	0	0.41	0	0.82	0	0	0	0	0.82	0	0	0	0	0.41	0	2.46	0	1.23	0	0.41	0	0	0	0	0	0	0	0	0	0	0	0	0	0	0	0	0	0	0	0	0	0	0	0	0.41
677	677	0	0.42	0	0	0.42	0.42	0	0	0	0	0	0	0	0	0	0.42	0	0.42	4.2	0	0	0	0.42	0	0	0	0	0	0	0	0	0	0	0	0	0	0	0	0	0	0	0	0	0	0.42	0	0	0
678	678	0.1	0.1	0.7	0	0.6	0.2	0.4	0.1	1.41	0.8	0.1	0.5	0	0	0	0.1	0	1.11	2.22	0.4	1.92	0	0	0.3	0	0	0	0	0	0	0	0	0	0	0.1	0	0	0	0.1	0	0	0	0	0	0	0	0	0
679	679	0	0	0.28	0	0.16	0.18	0	0	0	0	0.02	0.09	0.11	0	0	0	0	0	0.14	0	0.02	0	0	0.04	0	0	0	0	0	0	0	0	0	0.07	0	0	0	0	0.02	0	0	0	0	0	0	0	0	0
680	680	0.87	0.17	0.52	0	0	0.32	0	0.04	0.29	0.42	0.39	1.37	0.87	1.69	0	0.32	0.54	0.22	3.47	0.29	1.32	0	0.34	0.84	0	0	0	0	0	0	0	0	0	0	0	0	0	0	0	0	0	0	0	0.02	0.07	0	0.04	0
681	681	0.43	0	0	0	0	0	0	0	0	0	0	1.29	0	0	0	0	0	0.43	1.29	0	1.29	0	0	0	0	0	0	0	0	0	0	0	0	0	0	0.86	0	0	0	0	0	0	0	0	0	0	0	0
682	682	0	0.81	0.61	0	0	1.02	0	0.2	0.4	0.61	0	2.25	0	0	0	0	0.61	0	2.86	0	1.02	0	0	0.2	0	0	0.2	0	0	0	0	0	0	0	0	0	0	0	0	0	0	0	0	0	0	0	0	0
683	683	2.32	0	0.77	0	1.55	0	0	0	0	0	0	0.77	0	0	0	0.77	0	0	2.32	0	0.77	0	0	0.77	0	0	0	0	0	0	0	0	0	0	0	0	0	0	0	0	0	0	0	0	0	0	0	0.77
684	684	0.08	0.08	0.48	0	0.16	0.24	0	0	0.24	0.08	0	0.56	0	0	0	0	0	0.08	0.88	0.08	0.48	4.57	0.4	0.72	0	0	0	0	0	0	0	0	0	0	0	0	0	0	0	0	0	0	0	0	0	0	0	0
685	685	0.07	0	0.55	0	0.63	0.23	0.07	0.23	0	0.23	0.07	0.55	0.63	0	0	0.47	0.31	0.31	2.76	0	1.49	0	0.55	0.31	0	0	0	0	0	0	0	0	0	0	0	0	0	0	0	0	0	0	0	0	0	0	0	0
686	686	0.52	0.42	0.35	0	0.14	0.03	0.03	0.1	0.56	0.8	0.28	0.7	0.56	1.19	0.03	0.24	0.45	0	3.19	0	1.43	0	0.38	0.63	0	0	0	0	0	0	0	0	0	0	0	0	0	0	0	0	0	0	0	0	0.07	0	0	0
687	687	0.4	0.18	0.32	0	0.25	0.18	0.03	1.01	0.4	0.4	0.1	0.72	0.65	0.36	0.25	0.54	0.36	0.36	3.05	0.14	1.41	0	0.29	0.76	0	0	0	0	0	0	0	0	0	0	0	0	0	0	0	0.03	0	0	0	0	0.07	0	0	0
688	688	0	0	2.22	0	0	0	2.22	0	0	0	0	0	0	0	0	0	0	0	0	0	0	0	0	0	0	0	0	0	0	0	0	0	0	0	0	0	0	0	0	2.22	0	0	0	0	0	0	0	0
689	689	0	0	0	0	1.91	0	0.31	0.31	0	0.31	0.63	1.59	0.63	0	0.63	0	0.63	2.23	3.19	0	1.59	0	0.31	0	0	0	0	0	0	0	0	0	0	0	0	0	0	0	0	0.63	0	0	0	0	0	0	0	0
690	690	0	0.75	0.25	0	0	0	0	0.5	0	0.5	0.25	0.75	0	0	0	1.5	0	1.5	4.26	0	4.51	0	0	0	0	0	0	0	0	0	0	0	0	0	0	0	0	0	0	0	0	0	0	0	0	0	0	0
691	691	0	0	0	0	0	0	0	0.74	0	0	0	0	0	0	0	2.23	0	0	1.49	0	0	0	0	0	0	0	0	0	0	0	0	0	0.74	0	0	0	0	0	0	0	0	0	0	0	0	0	0	0
692	692	0	0	1.29	0	0	1.29	0	0	0	0	0	0	0	0	0	2.59	0	0	1.29	0	1.29	1.29	2.59	0	0	0	0	0	0	0	0	0	0	0	0	0	0	0	0	0	0	0	0	0	0	0	0	0
693	693	0	0	0	0	0	0	0	0	0	0	0	0	2.58	0	0	0	0	0	2.58	0	1.72	0	0.86	0	0	0	0	0	0	0	0	0	0	0	0	0	0	0	0	0	0	0	0	0	0	0	0	0
694	694	0	0	0	0	0.59	0	0.59	0	0	0	0	0	0	0	0	0	0	0	0.59	0	0	0	0	0	0	0	0	0	0	0	0	0	0	0	0	1.18	0	0	0	0	0	0	0	0	0.59	0	0	0
695	695	0.1	0.2	1.01	0	0.8	0.8	0.5	0	0.8	0.1	0.3	0.7	0.3	0	1.61	0.1	0	1.11	1.31	0.2	0.7	0	0.6	0.1	0	0	0	0	0	0	0	0	0	0	0	0	0	0	0	0	0	0	0.2	0	0.1	0.1	0	0
696	696	0	0.33	0.33	0	1.65	0.33	0.66	0	0	0.16	0.16	0.99	0	0	0	0.82	0.33	0.16	2.81	0	0.99	0	0.49	0.33	0	0	0	0	0	0	0	0	0.16	0	0	0	0	0	0	0	0	0	0	0	0	0	0	0
697	697	0.4	0.26	0.93	0	0	0.8	0	0.8	0.8	1.2	0	0.8	0.4	0	1.46	0	0.26	2.26	2.4	0.53	1.06	0	0.8	0.93	0	0	0	0	0	0	0	0	0	0	0.13	0	0	0	0	0	0	0	0	0	0	0	0	0
698	698	0.1	0.2	1.01	0	0.8	0.8	0.5	0	0.8	0.1	0.3	0.7	0.3	0	1.61	0.1	0	1.11	1.31	0.2	0.7	0	0.6	0.1	0	0	0	0	0	0	0	0	0	0	0	0	0	0	0	0	0	0	0.2	0	0.1	0.1	0	0
699	699	0.15	0.21	0.58	0	0.15	0.15	0.05	0.1	0	0.42	0.1	0.95	0.42	0.05	0.05	0	0	0.36	3.16	0	1.58	0	0.52	0.31	0	0	0	0	0	0	0	0	0	0	0	0	0	0	0	0	0	0	0	0	0	0	0	0
700	700	0.1	0.1	0.71	0	0.51	0.2	0.2	0.1	1.43	0.82	0.1	0.51	0	0	0	0.1	0	1.02	2.15	0.41	1.84	0	0	0.3	0	0	0	0	0	0	0	0	0	0	0.1	0	0	0	0.1	0	0	0	0	0	0	0	0	0
701	701	0	0	0	0	0	0	0	0	0	0	0	0	0	0	0	0	0	0	0	0	0	15.43	0	0	0	0	0	0	0	0	0	0	0	0	0	0	0	0	0	0	0	0	0	0	0	0	0	0
702	702	0	0	0.71	0	0.71	0	0	0	0	0	0	0	0	0	0	0.71	0	1.43	2.15	0	2.15	0	0	0	0	0	0	0	0	0	0	0	0	0	0	0	0	0	0	0	0	0	0	0	0	0	0	0
703	703	0	0.81	1.47	0	1.3	0	0.98	0.98	0.32	1.79	0	0.81	0	0	0.32	0.49	0.65	0	0.98	0.16	1.3	0	0	0	0	0	0	0	0	0	0	0	0	0	0	0.16	0	0	0	0.16	0	0	0	0	0	0	0	0
704	704	0.1	0.1	0.7	0	0.6	0.2	0.4	0.1	1.41	0.8	0.1	0.6	0	0	0	0.1	0	1.01	2.22	0.4	2.02	0	0	0.3	0	0	0	0	0	0	0	0	0	0	0.1	0	0	0	0.1	0	0	0	0	0	0	0	0	0
705	705	0	0	0	0	0	0	4	0	0	0	0	0	0	0	0	0	0	0	0	0	0	0	0	0	0	0	0	0	0	0	0	0	0	0	0	0	0	0	0	0	0	0	0	0	0	0	0	0
706	706	0	0	0	0	0.84	1.27	0.42	0	0	0.42	0.42	0.42	0	0	0	0	0	0.42	2.11	0	1.27	0	3.38	0	0	0	0	0	0	0	0	0	0	0	0	0.42	0	0	0	0	0	0	0	0	0.42	0	0	0
707	707	0.11	0.11	0.47	0	0	0.11	0.23	0	0.35	0.35	0.11	0.94	0.11	0	0	0.11	0	0	3.76	0	1.29	0	0	0	0	0	0	0	0	0	0	0	0	0	0	0	0	0	0	0	0	0	0	0	0.23	0	0	0
708	708	0	0.37	0	0	0	0.74	1.12	0	0	0	0.74	1.49	0.74	0	0	0.37	0	1.49	4.49	0	1.87	0	0	0.74	0	0	0	0	0	0	0	0	0	0	0	0	0	0	0	0	0	0	0	0	0	0	0	0
709	709	0.24	0	0.99	0	0.99	0	0.49	0.99	0	0.24	0	0.49	0	0	0	0.49	0.99	0.74	1.98	0.74	0.99	0	0	0.49	0	0	0	0	0	0	0	0	0	0	0	0	0	0	0	0	0	0	0	0	0	0	0	0
710	710	0.4	0.14	0.32	0	0.25	0.18	0.03	1.01	0.4	0.4	0.1	0.72	0.65	0.36	0.25	0.54	0.36	0.32	3.05	0.14	1.45	0	0.29	0.76	0	0	0	0	0	0	0	0	0	0	0	0	0	0	0	0.03	0	0	0	0	0.07	0	0	0
711	711	0.95	0	0.47	0.95	0	0.95	0	0	0.47	0	0.47	0	0	0	1.42	0.47	0.47	2.38	0	0	0.95	0	0	0.47	0	0	0	0	0	0	0	0	0.47	0	0	0	0	0	0	0	0	0	0	0	0	0.47	0	0
712	712	0	0	0	0	0	0.63	0	1.58	0.31	0.63	0	0.95	0	0	0	0	0	0	1.26	0	0.63	0	0.31	0	0	0	0	0	0	0	0	0	0	0	0	0	0	0	0	0	0	0	0	0	0	0	0	0
713	713	0	0	0	0	0.47	0	1.41	0	0	0	0.47	0.47	0	0	0	0.47	0	1.88	1.41	0.47	1.41	0	0	0	0	0	0	0	0	0	0	0	0	0	0	0	0	0	0	0	0	0	0	0	0	0	0	0
714	714	0	0.81	1.47	0	1.3	0	0.98	0.98	0.32	1.79	0	0.81	0	0	0.32	0.49	0.65	0	0.98	0.16	1.3	0	0	0	0	0	0	0	0	0	0	0	0	0	0	0.16	0	0	0	0.16	0	0	0	0	0	0	0	0
715	715	0	0	0	0	0.47	0	1.41	0	0	0	0.47	0.47	0	0	0	0.47	0	1.88	1.41	0.47	1.41	0	0	0	0	0	0	0	0	0	0	0	0	0	0	0	0	0	0	0	0	0	0	0	0	0	0	0
716	716	0	0	0	0	0	0	1.96	0	0	0	0	0	0	0	0	0	0	0	1.96	0	1.96	0	0	1.96	0	0	0	0	0	0	0	0	0	0	0	0	0	0	0	0	0	0	0	0	0	0	0	0
717	717	0	0	0.47	0	0.7	0	0.7	0.23	0	0	0	0.47	0	0	0	1.65	0.7	0.23	2.12	0	1.65	0	0	0.23	0	0	0	0	0	0	0	0	0	0	0	0.23	0	0	0	0	0	0	0	0	0.23	0	0	0
718	718	0	0	0	0	0.38	0.38	0.38	0.38	0	0	0.38	0	0	0	0	0.38	0	0	3.5	0	1.94	0	0	0.38	0	0	0	0	0	0	0	0	0	0	0	0	0	0	0	0	0	0	0	0	0	0	0	0
719	719	0.33	0	1.65	0	0.99	0	0.33	0	0.66	1.32	0	0	0	0	0	0	0	0	0.33	0.99	0.66	0	0	0	0.33	0	0	0	0	0	0	0	0	0	0	0	0	0	0	0	0	0	0	0	0	0	0	0
720	720	0.32	0	1.64	0	0.98	0	0.32	0	0.65	1.31	0	0	0	0	0	0	0	0	0.32	0.98	0.65	0	0	0	0.32	0	0	0	0	0	0	0	0	0	0	0	0	0	0	0	0	0	0	0	0	0	0	0
721	721	0	0.2	0.61	0	1.03	0	0.41	0.2	0	0.2	0	0.41	0.2	0	2.06	0.2	0	2.47	2.06	0	1.03	0	0	0	0	0	0	0	0	0	0	0	0	0	0	0	0	0	0	0.2	0	0	0	0	0.2	0	0	0
722	722	0.1	0.2	1.01	0	0.8	0.8	0.5	0	0.8	0.1	0.3	0.7	0.3	0	1.61	0.1	0	1.11	1.31	0.2	0.7	0	0.6	0.1	0	0	0	0	0	0	0	0	0	0	0	0	0	0	0	0	0	0	0.2	0	0.1	0.1	0	0
723	723	0.16	0.24	1.24	0	0.41	0.58	0.49	0.33	0.66	0.66	0.24	1.24	0.16	0	0.66	0.82	0.16	1.57	2.32	0.16	1.16	0	0.91	0.16	0	0	0	0	0	0	0	0	0	0	0	0	0	0	0	0.08	0	0	0	0	0.08	0	0	0
724	724	0.16	0.24	1.24	0	0.41	0.58	0.49	0.33	0.66	0.66	0.24	1.24	0.16	0	0.66	0.82	0.16	1.57	2.32	0.16	1.16	0	0.91	0.16	0	0	0	0	0	0	0	0	0	0	0	0	0	0	0	0.08	0	0	0	0	0.08	0	0	0
725	725	0.93	0	0.93	0	0.93	0.93	0	0.93	0	0	0	0	0.93	0	0	0	0	0	3.73	0	2.8	0	0	0	0	0	0	0	0	0	0	0	0	0	0	0	0	0	0	0	0	0	0	0	0	0	0	0
726	726	0	0	1.63	0	0	0.65	0	0	0	0	0.32	0.32	0	0	0	0.32	0	0	1.96	0.98	2.94	0	1.3	0	0	0	0	0	0	0	0	0	0	0	0	0	0	0	0	0	0	0	0	0	0	0	0	0
727	727	0	0	0	0	0.39	0.39	0.39	0.39	0	0	0.39	0	0	0	0	0.39	0	0	3.52	0	1.96	0	0	0.39	0	0	0	0	0	0	0	0	0	0	0	0	0	0	0	0	0	0	0	0	0	0	0	0
728	728	0	0	0	0	0	0	0	0	0	0	0	0	0	0	0	0	0	0	0	0	0	0	0	0	0	0	0	0	0	0	0	0	0	0	0	0	0	0	0	0	0	0	0	0	0	0	0	0
729	729	0	0.36	0	0	0	0.36	1.47	0	0	0.36	0.36	0.73	0	0	0	0.36	0	1.1	2.2	0	0.73	0	0.36	0	0	0	0	0	0	0	0	0	0	0	0	0	0	0	0	0	0	0	0	0	0	0	0	0
730	730	0	0	0.24	0	0.72	0	0	0	0.48	0	0	0.48	0	0	0	0	0	0.96	0.96	0	0.72	0	0	0	0	0	0	0	0	0	0	0	0	0	0	0	0	0	0	0	0	0	0	0	0.24	0	0	0
731	731	0.17	0	0.17	0.17	1.44	0.34	0.05	0.05	0.05	0.05	0.05	0.51	0.28	0.05	0	0	0.69	0.05	4.14	0.23	1.09	0.17	0.74	0.05	0	0	0	0	0	0	0	0	0	0	0	0	0	0	0	0	0	0	0	0	0	0	0	0
732	732	0.98	0	0.32	0	0.98	0	0	0	0	0	0	0	0.98	0	0	0.65	0	0	3.6	0	3.93	0	0.32	0.65	0	0	0	0	0	0	0	0	0	0	0	0	0	0	0	0	0	0	0	0	0	0	0	0
733	733	0.07	0.64	0.64	0	0.35	0.71	0.57	0.14	1.14	0.5	0.07	0.35	0.21	0	1	0.14	0.07	1.14	1.5	0	1.14	0	0.35	0.21	0	0	0	0	0	0	0	0	0	0	0	0	0	0	0	0.07	0	0	0	0	0	0.07	0	0
734	734	0	0	0.71	0	0.89	0.17	0.17	0	0	1.24	0.17	0	0	0	0.89	0	0.17	0.35	1.24	0.17	1.42	6.41	1.06	0	0	0	0	0	0	0	0	0	0	0	0	0	0	0	0	0	0	0	0	0	0	0	0	0
735	735	0	0	0.38	0	1.15	0.38	0	0.19	0.19	0	0	1.72	0	0	0	0	0.19	0	4.03	0	2.3	0	0.38	0	0	0	0	0	0	0	0	0	0	0	0	0	0	0	0	0.19	0	0	0	0	0	0	0	0
736	736	0	0	0.72	0	2.91	0	0.72	0	0	0	0	0	0	0	0	1.45	0	0	0	0	0	0	0	0	0	0	0	0	0	0	0	0	0	0	0	0	0	0	0.72	0	0	0	0	0	0	0	0	0
737	737	0	0	0.22	0	0.67	0	0	0	0.44	0	0	0.44	0	0	0	0	0	0.89	0.89	0	0.67	0	0	0	0	0	0	0	0	0	0	0	0	0	0	0	0	0	0	0	0	0	0	0	0.22	0	0	0
738	738	0	0	0	0	0	0	0	0	0	1.35	0	0	0	0	0	1.35	0	0	1.35	0	0	0	2.7	0	1.35	1.35	0	0	0	0	0	0	0	0	0	0	0	0	0	0	0	0	0	0	0	0	0	0
739	739	0	0.53	0.53	0	0.8	0	0.26	0.26	0	0.26	0	0.53	0.53	0.53	0	0	0	0	2.15	0.26	0.8	0	0	0	0.26	0.26	0	0	0	0	0	0	0.53	0	0	0	0	0	0	0	0	0	0	0	0	0	0	0
740	740	0	0	0.89	0	1.79	0.44	0	0	0	0	0	0.44	0	0	0	1.34	0	0	2.24	0	4.48	0	0	0	0	0	0	0	0	0	0	0	0	0	0	0	0	0	0	0	0	0	0	0	0	0	0	0
741	741	0	0	0.34	0	0	0	0.34	0	0	0.34	0	0.34	0	0	0	0.68	0.34	0.34	0.68	0.34	0.34	0	0	0	0	0	0	0	0	0	0	0	0	0	0	0	0	0	0	0.34	0	0	0	0	0	0	0.34	0
742	742	0	0	0.52	0	1.58	0	1.05	0	0	1.05	0.52	1.58	0	0	0	0.52	0	0	1.05	0	0.52	0	0	0	0.52	0.52	0	0	0	0	0	0	0	0	0	0	0	0	0	0	0	0	0	0	0	0	0	0
743	743	0	0	0	0	0.43	0.43	0.43	0	0	0.43	0	0.43	0	0	0	0	0	0	0.87	0	0	9.17	0	0	0	0	0	0	0	0	0	0	0	0	0	0	0	0	0	0	0	0	0	0	0	0	0	0
744	744	0	0	0.67	0	0.27	0.27	0.13	0	0.13	0.27	0	0.4	0.4	0	0	0	0.27	0	0	0	0	0	0.27	0	0	0	0	0	0	0	0	0	0	0	0	0	0	0	0	0	0	0	0	0	0	0	0	0
745	745	0.24	0	0.24	0	0	0.48	0.24	0	0	0.48	0.24	0.72	1.2	0	0	1.68	0.72	0	1.92	0	1.68	0	0.24	0	0	0	0	0	0	0	0	0	0	0	0	0	0	0	0	0	0	0	0	0	0	0	0	0
746	746	0	0.18	1.1	0	0.73	0.73	0.73	0.09	0.83	0.27	0.27	0.64	0.27	0	1.47	0.09	0	1.2	1.38	0.18	0.64	0	0.55	0.18	0	0	0	0	0	0	0	0	0	0	0	0	0	0	0	0	0	0	0.18	0	0.09	0.09	0	0
747	747	0	0	0	0	0	0	0	0	0	0	0	6.25	0	0	0	0	0	0	12.5	0	0	0	0	0	0	0	0	0	0	0	0	0	0	0	0	0	0	0	0	0	0	0	0	0	0	0	0	0
748	748	0	0	0.34	0	0	0	0.34	0	0	0.34	0	0.34	0	0	0	0.68	0.34	0.34	0.68	0.34	0.34	0	0	0	0	0	0	0	0	0	0	0	0	0	0	0	0	0	0	0.34	0	0	0	0	0	0	0.34	0
749	749	0.68	0.17	0.51	0	0.34	0	0.51	0	0	0.51	0	0.51	0.51	0.17	0.17	0.34	0.17	1.02	4.96	0	1.36	0	0	0	0	0	0	0	0	0	0	0	0	0	0	0	0	0	0	0	0	0	0	0	0.34	0	0	0
750	750	0	1.15	0.86	0	0.57	0.28	0.57	0	0	0.28	0	0.57	0	0	0	1.72	0	0.86	4.32	0	2.01	0	0	0.28	0	0	0	0	0	0	0	0	0	0	0	0	0	0	0	0	0	0	0	0	0	0	0	0
751	751	0	0	0	0	0	0	7.27	0	0	0	0	0	0	0	0	0	0	0	0	0	0	0	0	0	0	0	0	0	0	0	0	0	0	0	0	0	0	0	0	0	0	0	0	0	0	0	0	0
752	752	0	0	0.75	0	0.75	0	0.5	0.25	0	1.01	0	0.25	1.51	0	0.75	0	0	1.51	2.02	0	1.51	0	0.75	0	0	0	0	0	0	0	0	0	0	0	0	0	0	0	0	0.5	0	0	0	0	0	0	0	0
753	753	0	0	0.32	0	0.65	0.32	0.32	0.32	0	0	0.65	1.3	0	0	0	0.98	0	0.65	2.61	2.61	3.26	0	0	0.65	0	0	0	0	0	0	0	0	0	0	0	0	0	0	0	0	0	0	0	0	0	0	0	0
754	754	0	0.67	0.67	0	0.5	0	0.16	0.16	0	0	0	0.33	0.67	0.67	0.5	0	0	0	2.52	0.5	1.51	0	0	0.16	0	0	0	0	0	0	0	0	0.33	0	0	0	0	0	0	0	0	0	0	0	0	0	0	0
755	755	0	0.66	0.66	0	0.49	0	0.16	0.16	0	0	0	0.33	0.66	0.49	0.66	0	0	0	2.47	0.49	1.48	0	0	0.16	0	0	0	0	0	0	0	0	0.33	0	0	0	0	0	0	0	0	0	0	0	0.16	0	0	0
756	756	0	0.69	0.69	0	0.51	0	0.17	0.17	0	0	0	0.34	0.69	0.69	0.69	0	0	0	2.59	0.51	1.55	0	0	0.17	0	0	0	0	0	0	0	0	0.34	0	0	0	0	0	0	0	0	0	0	0	0	0	0	0
757	757	0	0	1.47	0	0	1.1	0.36	0	0	0	0.36	0.36	0	0	0	0.36	0	0	2.21	1.1	2.95	0	1.47	0	0	0	0	0	0	0	0	0	0	0	0	0	0	0	0	0	0	0	0	0	0	0	0	0
758	758	0.46	0.33	0.2	0	0.13	0.53	0.06	0.2	0	1.13	0.33	0.66	0.93	0	0.2	0	0	0	3.6	0	1.13	0	0.13	0.26	0	0	0	0	0	0	0	0	0	0	0	0	0	0	0	0	0	0	0	0	0	0	0	0
759	759	0	0	0.56	0	0	0	0	0	0	1.12	0	0	0	0	0	0	0	0	1.69	0	0.56	2.25	0	0	0	0	0	0	0	0	0	0	0	0	0	0	0	0	0	0	0	0	0	0	0	0	0	0
760	760	0	0.67	0.67	0	0.5	0	0.16	0.16	0	0	0	0.33	0.67	0.67	0.5	0	0	0	2.37	0.5	1.52	0	0	0.16	0	0	0	0	0	0	0	0	0.33	0	0	0	0	0	0	0	0	0	0	0	0	0	0	0
761	761	0	0	0	0	0.76	0.38	0.38	0.38	0	0	0.38	0	0	0	0	0.38	0	0	3.46	0	1.92	0	0	0	0	0	0	0	0	0	0	0	0	0	0	0	0	0	0	0	0	0	0	0	0.38	0	0	0
762	762	0	0	0	0	0.93	0	0	0	0	0.93	0	0	0	0	0	0	0	0	2.8	0	2.8	0	0	0	0	0	0	0	0	0	0	0	0	0	0	0	0	0	0	0	0	0	0	0	0	0	0	0
763	763	0	0	0	0	3.69	0.56	0	0.56	0.56	0.56	0	0	0	0	0	0	3.4	0	0.85	1.13	0.56	0	0	0.28	0	0	0	0	0	0	0	0	0	0	0	0	0	0	0	0	0	0	0	0	0	0	0	0
764	764	0	0	0	0	0.94	0	0	0	0	0.94	0	0	0	0	0	0	0	0	2.83	0	2.83	0	0	0	0	0	0	0	0	0	0	0	0	0	0	0	0	0	0	0	0	0	0	0	0	0	0	0
765	765	0.26	0.08	0.26	0	0.53	0.08	0.08	0.08	0.97	0.62	0.08	1.15	0.08	0.7	0.17	0.35	0.08	0	4.16	0.26	2.21	0	0.17	1.5	0	0	0	0	0	0	0	0	0	0	0.08	0	0	0.08	0	0	0	0	0	0	0	0	0	0
766	766	0	0.47	0.47	0	1.41	0	0.47	0	0	0.47	0.47	0.94	0	0	0	0.94	0	0	1.88	0	0.94	0	0	0	0	0	0	0	0	0	0	0	0	0	0	0	0	0	0	0	0	0	0	0	0	0	0	0
767	767	0	0.89	0	0	0.89	0	0	0	0	0	0	0	0.89	0	0	0.89	0	0	6.25	2.67	1.78	0	0	0	0	0	0	0	0	0	0	0	0	0	0	0	0	0	0	0.89	0	0	0	0	0.89	0	0	0
768	768	0	0	0.18	0	0.55	0.37	0.18	0.18	0	0.18	0	0.18	0	0	0	0	0	0	0.74	0	0.37	0	0.18	0	0	0	0	0	0	0	0	0	0.55	0	0	0.74	0	0	0	0	0	0	0	0	0	0	0	0
769	769	0.17	0	0.17	0	1.45	0.34	0.05	0.05	0.05	0.05	0.05	0.52	0.29	0.05	0	0	0.69	0.05	4.24	0.23	1.04	0	0.75	0.05	0	0	0	0	0	0	0	0	0	0	0	0	0	0	0	0	0	0	0	0	0	0	0	0
770	770	0	0	0	5.03	0	0	0	0	0	0	0	0	0	0	0	1.16	0	0	0.77	0	0	7.36	0	0	0	0	0	0	0	0	0	0	0	0	0	0	0	0	0	0	0	0	0	0	0	0	0	0
771	771	0	0	0.44	0	1.32	0	0.44	0	0	1.32	0	0	0	0	0	0	0.44	0	4.42	0	3.09	0	0	0.44	0	0	0	0	0	0	0	0	0	0	0	0	0	0	0	0	0	0	0	0	0	0	0	0
772	772	0.49	0	0.74	0	0.24	0.24	0.24	0.49	0	0	0.49	2.24	0	0	0	0.49	0.99	0.24	3.99	0	1.99	0	0	0	0	0	0	0	0	0	0	0	0	0	0	0	0	0	0	0	0	0	0	0	0	0	0	0
773	773	0	0	0	0	0.52	0	0	0	0	0	0	0	0	0.52	0	0.52	0	0	0	0	0	0	0	0	0	0	0	0	0	0	0	0	0.52	0	0	0	0	0	0	0	0	0	0.52	0	0	1.56	0	0
774	774	0	0	0	0	0	1.29	0	0.64	0	0	0	0	0	0	0	0	0	0	3.87	0	0.64	0	0	0	0	0	0	0	0	0	0	0	0	0	0	0	0	0	0	0	0	0	0	0	0	0	0	0
775	775	0.42	0	0.42	0	2.53	0.42	0.42	0	0	0.84	0.42	0.84	0	0	0	1.68	0	0	2.95	0	2.1	0	2.53	0	0	0	0	0	0	0	0	0	0	0	0	0	0	0	0	0	0	0	0	0	0	0	0	0
776	776	0	0	0	0	3.98	0.44	0	0.44	0	0.88	0	0	0	0	0	0.88	0	0	0.88	0.44	1.32	0	0	0	0	0	0	0	0	0	0	0	0.44	0	0	0	0	0	0	0	0	0	0	0	0	0	0	0
777	777	0	0	0	0	0.49	0	0.98	0	0.49	0	0	0	0	0	0	0	0	0	1.47	0	2.46	0	0.49	0	0	0	0	0	0	0	0	0	0	0	0	0	0	0	0	0	0	0	0.49	0	0	0	0	0
778	778	0.09	0.19	0.98	0	0.78	0.78	0.49	0	0.78	0.19	0.29	0.68	0.29	0	1.57	0.09	0	1.08	1.28	0.19	0.68	0	0.59	0.09	0.09	0.09	0	0	0	0	0	0	0	0	0	0	0	0	0	0	0	0	0.19	0	0.09	0.09	0	0
779	779	0	0	0	0	0	0	1.47	0	0	0	0	0	0	0	0	0	0	0	0	0	1.47	0	0	0	0	0	0	0	0	0	0	0	0	0	0	0	0	0	0	0	0	0	0	0	0	0	0	0
780	780	0.17	0	0.17	0	1.47	0.35	0	0.05	0.05	0.05	0.05	0.52	0.29	0.05	0	0	0.7	0	4.17	0.23	1.11	0	0.76	0.05	0	0	0	0	0	0	0	0	0	0	0	0	0	0	0	0	0	0	0	0	0	0	0	0
781	781	0	0	0	0	0	0	0	0	0	0	0	6.06	0	0	0	0	0	0	9.09	0	0	0	0	0	0	0	0	0	0	0	0	0	0	0	0	0	0	0	0	0	0	0	0	0	0	0	0	0
782	782	0.09	0	0.27	0	0.36	0.09	0	0.18	0.09	0	0	0.81	0	0.36	0	0	0	0	1.99	0	3.35	0	0.36	0.09	0	0	0	0	0	0	0	0	0	0	0	0	0	0	0	0	0	0	0	0	0.27	0	0	0
783	783	0	0	0.55	0	0.22	0.22	0.11	0	0.11	0.22	0	0.33	0.33	0	0	0	0.22	0	0	0	0	0	0.55	0	0	0	0	0	0	0	0	0	0	0	0	0	0	0	0	0	0	0	0	0	0	0	0	0
784	784	0	0	0	0	0.64	0	0.64	0	0	0	0	0.64	0.64	0	0	0	0	0	3.89	1.29	1.29	0	0	0	0	0	0	0	0	0	0	0	0	0	0	0	0	0	0	0.64	0	0	0	0	0.64	0	0	0
785	785	0	0.95	0.95	0	0	0	0	0	0	0	0	0	0	0	0	0	0	0	0.47	0.47	1.9	0	0	0.47	0	0	0	0	0	0	0	0.47	0	0	0	0	0	0	0	0	0	0	0	0	0	0	0	0
786	786	0	0	0.54	0	0.21	0.21	0.1	0	0.1	0.21	0	0.21	0.32	0	0	0	0.21	0	0	0	0	0	0.54	0	0	0	0	0	0	0	0	0	0	0	0	0	0	0	0	0	0	0	0	0	0	0	0	0
787	787	0.09	0	0.27	0	0.36	0.09	0	0.18	0.09	0	0	0.72	0	0.36	0	0	0	0	2	0	3.27	0	0.36	0.09	0	0	0	0	0	0	0	0	0	0	0	0	0	0	0	0	0	0	0	0	0.27	0	0	0
788	788	0.09	0	0.27	0	0.36	0.09	0	0.18	0.09	0	0	0.72	0	0.36	0	0	0	0	2	0	3.27	0	0.36	0.09	0	0	0	0	0	0	0	0	0	0	0	0	0	0	0	0	0	0	0	0	0.27	0	0	0
789	789	0	0.54	0	0	0	0	1.08	0	0	0.54	0.54	0.54	0	0	0	2.17	0	0.54	3.26	0	1.08	0	0	0	0	0	0	0	0	0	0	0	0	0	0	0	0	0	0	0	0	0	0	0	0.54	0	0	0
790	790	0.32	0	0.32	0	0.98	0.32	0.65	0	0	0.32	0	0.98	0.32	0	0	0	0.65	0	2.61	0	2.28	0	0.65	0	0	0	0	0	0	0	0	0	0	0	0	0	0	0	0	0	0	0	0	0	0	0	0	0
791	791	1.18	0.39	0.59	0	0	0.98	0.19	0.19	1.38	0.39	0	0.98	0	0.19	0	0.98	0	0	2.56	0.39	1.38	0	0	1.38	0	0	0	0	0	0	0	0	0	0	0	0	0	0	0	0	0	0	0	0	0	0	0	0
792	792	0	0.31	0	7.18	0	0	0.31	0.62	0	1.25	0	0	0	0	0	0	0	0.62	0.93	0	0.62	0.31	0	0.31	0	0	0	0	0	0	0	0	0	0	0.62	0	0	0	0	0.31	0	0	0	0	0	0	0	0
793	793	1.01	0.33	0.5	13.63	0	0.67	0	0.16	1.34	0.33	0	0.67	0	0.16	0	0.5	0	0.16	2.02	0.33	0.84	0	0	1.17	0	0	0	0	0	0	0	0	0	0	0	0	0	0	0	0	0	0	0	0	0	0	0	0
794	794	0	0.56	0	0	0.56	0	0	0	1.01	0.56	0.11	1.79	0.22	0.11	0	0.11	0.22	0.89	1.79	0	2.8	0	0	0	0.11	0.11	0	0	0	0	0	0	0	0	0	0	0	0	0	0	0	0	0	0	0	0	0	0
795	795	0.72	0	0	0	1.45	0.72	0.72	0	0	1.45	0	0	0	0	0	0	0	0	1.45	0	0	0	0	0	0	0	0	0	0	0	0	0	0	0	0	0.72	0	0	0	0	0	0	0	0	0	0	0	0
796	796	0.09	0	0.27	0	0.36	0.09	0	0.18	0.09	0	0	0.72	0	0.36	0	0	0	0	2	0	3.36	0	0.36	0.09	0	0	0	0	0	0	0	0	0	0	0	0	0	0	0	0	0	0	0	0	0.27	0	0	0
797	797	0	0.27	0.82	0	1.37	0	0.82	0	0	0.82	0	0.82	0	0	0	0.82	0.27	0	2.75	0	1.1	0	0.82	0.27	0	0	0	0	0	0	0	0	0.27	0	0	0	0	0	0	0	0	0	0	0	0	0	0	0
798	798	0	0	0.74	0	1.85	0.37	0.37	0	0	0.74	0	0.37	0	0	0	1.11	0	0	1.85	0	3.34	0	0	0	0	0	0	0	0	0	0	0	0	0	0	0	0	0	0	0	0	0	0	0	0	0	0	0
799	799	0	0	0.68	0	0	0	0	1.36	0	0	0.68	0.68	0	0	0	0	0	0	3.4	0	1.36	0	0.68	0.68	0	0	0	0	0	0	0	0	0	0	0	0	0	0	0	0	0	0	0	0	0	0	0	0
800	800	0	0.5	0.25	0	0.5	0	1.01	0	0	0.76	0.76	0.5	0.25	0	0	1.26	0.25	0.25	1.77	0	1.26	0	0	0	0	0	0	0	0	0	0	0	0	0	0	0	0	0	0	0	0	0	0	0	0.25	0	0	0
801	801	0.07	0.22	0.82	0	0.52	0	0.07	0	0.67	0.59	0.22	0.82	0.07	0	0.14	0	0.07	0	3.29	0.22	1.87	0	0	0.22	0	0	0	0	0	0	0	0	0	0	0.07	0	0	0	0	0	0	0	0	0	0	0	0	0
802	802	0.08	0.08	0.76	0	0.85	1.02	0.25	0.17	0.59	0.08	0.17	0.59	0.17	0	2.21	0.25	0.08	0.93	1.61	0.17	0.42	0	0.85	0.08	0	0	0	0	0	0	0	0	0	0	0	0	0	0	0	0.08	0	0	0.17	0.08	0.08	0.08	0	0
803	803	0	0	0	0	0	0	0	0	1.28	0	0	0	0	0	0	0	0	0	1.28	0	2.56	0	0	0	0	0	1.28	0	0	0	0	0	0	0	0	0	0	0	0	0	0	0	0	0	0	0	0	0
804	804	0	0.56	0.28	0	0	0	0.56	0	0	0.56	0.28	0.56	0.28	0	0	1.41	0.28	0	1.97	0	1.12	0	0	0	0	0	0	0	0	0	0	0	0	0	0	0	0	0	0	0	0	0	0	0	0.28	0	0	0
805	805	0	0	0	0.81	0	0	0	0	0	1.63	0	0	0	0	0	0	0	0	2.45	0	0	0	0	2.45	0	0	0	0	0	0	0	0	0	0	0	0	0	0	0	0	0	0	0	0	0	0	0	0
806	806	0.34	0	1.7	0	1.02	0	0	0	0.68	1.02	0	0	0	0	0	0	0	0	0.34	1.02	0.68	0	0	0	0.34	0	0	0	0	0	0	0	0	0	0	0	0	0	0	0	0	0	0	0	0	0	0	0
807	807	0	0	0	0	0	0	0	0	0	0	0	0	0	0	0	0	0	0	0	0	0	0	0	0	0	0	0	0	0	0	0	0	0	0	0	0	0	0	0	0	0	0	0	0	1.17	0	0	0
808	808	0	0.51	0	0	0.51	0.51	1.02	0	0	0	0	0	0	0	0	0	0	0.51	0.51	0	0.51	0	0.51	0	0	0	0	0	0	0	0	0	0	0	0	0	0	0	0	0	0	0	0	0	0	0	0	0
809	809	0.48	0.97	0.97	0	0.48	0	0	0.48	0	1.95	0	2.43	0	0.48	0	0.48	0	0	1.95	0	5.36	0	0	0	0	0	0	0	0	0	0	0	0	0	0	0	0	0	0	0	0	0	0	0	0	0	0	0
810	810	0.34	0	1.7	0	1.02	0	0	0	0.68	1.02	0	0	0	0	0	0	0	0	0.34	1.02	0.68	0	0	0	0.34	0	0	0	0	0	0	0	0	0	0	0	0	0	0	0	0	0	0	0	0	0	0	0
811	811	0.09	0	0.27	0	0.36	0.09	0	0.18	0.09	0	0	0.72	0	0.36	0	0	0	0	2	0	3.36	0	0.36	0.09	0	0	0	0	0	0	0	0	0	0	0	0	0	0	0	0	0	0	0	0	0.27	0	0	0
812	812	0.08	0.08	0.76	0	0.85	1.02	0.25	0.17	0.59	0.08	0.17	0.59	0.17	0	2.21	0.25	0.08	0.93	1.61	0.17	0.42	0	0.85	0.08	0	0	0	0	0	0	0	0	0	0	0	0	0	0	0	0.08	0	0	0.17	0.08	0.08	0.08	0	0
813	813	0	0	0	1.16	0	0	0	0	0	0	0	0	0	0	0	0	0	0	3.48	0	2.32	0	0	2.32	0	0	0	0	0	0	0	0	0	0	0	0	0	0	0	0	0	0	0	0	0	0	0	0
814	814	0	0	0	0	0	0	0	0	1.35	0	0	0	0	0	0	0	0	0	2.7	0	2.7	0	0	0	0	0	0	0	0	0	0	0	0	0	0	0	0	0	0	0	0	0	0	0	0	0	0	0
815	815	0	0	0	0	0	0	0	0	0	0	0	0	0	0	0	0	0	1.57	0	0	0	0	0.78	0	0	0	0	0	0	0	0	0	0	0	0	0	0	0	0	0	0	0	0	0	0	0	0	0
816	816	0.43	0.43	0.43	0	0.14	0.1	0.03	0.07	0.54	1.01	0.28	0.79	0.47	1.19	0.03	0.25	0.39	0	3	0	1.3	0	0.39	0.57	0	0	0	0	0	0	0	0	0	0	0	0	0	0	0	0	0	0	0	0	0.1	0	0	0
817	817	0.23	0.34	0.58	0	0.46	0.11	0.11	0.23	1.04	0.93	0	0.46	0	0.23	0.23	0	0.11	0	3.72	0.46	1.74	0	0	0.81	0	0	0	0	0	0	0	0	0	0	0	0	0	0	0	0	0	0	0	0	0	0	0.46	0
818	818	0	0.67	0.33	0	0.33	0.33	0.33	0.33	0	0	0.67	1	0	0	0	1	0.33	0.33	2.68	2.68	3.02	0	0	0.67	0	0	0	0	0	0	0	0	0	0	0	0	0	0	0	0	0	0	0	0	0	0	0	0
819	819	0.47	0.95	0.95	0	0.47	0	0	0.47	0	1.9	0	2.38	0	0.95	0	0.47	0	0	1.9	0	5.23	0	0	0	0	0	0	0	0	0	0	0	0	0	0	0	0	0	0	0	0	0	0	0	0	0	0	0
820	820	0.46	0.93	0.93	0	0.46	0	0	0.46	0	1.86	0	2.33	0	0.46	0	0.46	0	0	1.86	0	5.14	0	0	0	0	0	0	0	0	0	0	0	0	0	0	0	0	0	0	0	0	0	0	0	0	0	0	0
821	821	0.09	0	0.27	0	0.36	0.09	0	0.18	0.09	0	0	0.73	0	0.36	0	0	0	0	2.01	0	3.38	0	0.36	0.09	0	0	0	0	0	0	0	0	0	0	0	0	0	0	0	0	0	0	0	0	0.27	0	0	0
822	822	0	0	0.73	0	0	0	0.73	0	0	0	0	0	0	0	0	2.2	0	0	1.47	0	1.47	0	0	0	0	0	0	0	0	0	0	0	0	0	0	0	0	0	0.73	0	0	0	0	0	0	0	0	0
823	823	0	0	0	1.26	0	0	0.63	0	0	1.26	0	0	0	0	0	0.63	0	0	0.63	0	0	0	0	0	0	0	0	0	0	0	0	0	0	0	0	0	0	0	0	0	0	0	0	0	0	0	0	0
824	824	0	0	0.74	0	0	0	0.74	0	0	0	0	0	0	0	0	2.22	0	0	1.48	0	1.48	0	0	0	0	0	0	0	0	0	0	0	0	0	0	0	0	0	0.74	0	0	0	0	0	0	0	0	0
825	825	0.71	0	0.11	0	0.47	0.11	0	0.59	0.71	2.86	0.23	0.11	0.23	0	0.47	0.11	0.59	0.47	3.21	0	1.66	0	1.9	1.07	0	0	0	0	0	0	0	0	0	0	0	0	0	0	0.11	0.11	0	0	0	0	0.11	0	0	0
826	826	0	0	0.73	0	0	0.73	0.73	0	0	0	0	0	0	0	0	0.73	0	0	1.47	0	0	0	0.73	0	0	0	0	0	0	0	0	0	0	0	0	0	0	0	0	0	0	0	0	0	0	0	0	0
827	827	0.68	0	0	0	0	0	0	0	0	0	0	0	0	0	0	1.36	0	0	2.04	0	0	0.68	0	0	0	0	0	0	0	0	0	0	0	0	0	0	0	0	0	0	0	0	0	0	0	0	0	0
828	828	0.5	0.4	0.33	0	0.13	0.03	0.13	0.1	0.54	0.78	0.3	0.71	0.54	1.15	0.03	0.27	0.44	0.03	3.19	0	1.42	0	0.37	0.61	0	0	0	0	0	0	0	0	0	0	0	0	0	0	0	0	0	0	0	0	0.06	0	0	0
829	829	0.67	0.16	1.35	0	1.01	0	0	0	0	0.16	0.16	1.69	0.5	0	0	0.33	0	0.16	5.77	0	1.35	0	0	0.84	0	0	0	0	0	0	0	0	0	0	0	0	0	0	0	0	0	0	0	0	0	0	0	0
830	830	0	0	0	0	2.38	0	0	2.38	2.38	2.38	0	0	0	0	0	0	7.14	0	0	2.38	2.38	0	0	0	0	0	0	0	0	0	0	0	0	0	0	0	0	0	0	0	0	0	0	0	0	0	0	0
831	831	0.18	0	0.09	0	0.36	0.09	0	0.36	0.09	0	0	0.63	0.09	0.36	0	0	0.09	0	1.27	0	3.38	0	0.36	0.09	0	0	0	0	0	0	0	0	0	0	0	0	0	0	0	0	0	0	0	0	0	0	0	0
832	832	0	0	0.53	0	0.53	0	0	0.53	0	0	0	1.06	0	0	2.12	0	0.53	0.53	2.65	0	2.65	0	1.59	0	0	0	0	0	0	0	0	0	0	0	0	0	0	0	0.53	0.53	0	0	0	0	0	0	0	0
833	833	0	0	0.52	0	0.52	0	0	0.52	0	0	0	1.05	0	0	2.11	0	0.52	0.52	2.64	0	2.64	0	1.58	0	0	0	0	0	0	0	0	0	0	0	0	0	0	0	0.52	0.52	0	0	0	0	0	0	0	0
834	834	0	0	0.51	0	0.51	0	0	0.51	0	0	0	1.02	0	0	2.05	0	0	0.51	2.56	0	2.56	0	1.53	0	0	0	0	0	0	0	0	0	0	0	0	0	0	0	0.51	0.51	0	0	0	0	0.51	0	0	0
835	835	0	0.1	0.31	0.1	1.05	0.42	0	0.31	0	0.1	0.1	0.84	0	0.1	0	2	0.84	0.21	1.69	0.31	0.31	0	0.52	0.1	0	0	0	0	0	0	0	0	0	0	0	0.31	0	0	0	0.1	0	0	0	0	0	0	0	0
836	836	0	0	1.11	0	0	0	1.11	0	0	0	1.11	1.11	0	0	0	2.22	0	0	3.33	0	3.33	0	0	0	0	0	0	0	0	0	0	0	0	0	0	0	0	0	0	0	0	0	0	0	0	0	0	0
837	837	0.31	0	0.63	0	0.47	0.47	0.15	0.79	0.15	0.63	0.31	1.42	0	0	0	0	1.58	0	2.05	1.58	3.95	0	0.15	0.47	0	0	0	0	0	0	0	0	0	0	0	0	0	0	0	0.15	0	0	0	0	0.15	0	0	0
838	838	0	0	0	0	0	0	0.91	0	0	0	0	0.91	0	0	0	0.91	0	1.83	4.58	0	1.83	0	0	0	0	0	0	0	0	0	0	0	0	0	0	0	0	0	0	0	0	0	0	0	0	0	0	0
839	839	0.31	0	0.63	0	0.47	0.47	0.15	0.79	0.15	0.63	0.31	1.42	0	0	0	0	1.58	0	2.05	1.58	3.95	0	0.15	0.47	0	0	0	0	0	0	0	0	0	0	0	0	0	0	0	0.15	0	0	0	0	0.15	0	0	0
840	840	0	0	0.32	0	0.64	0.64	0.64	0.32	0	0	0	0.32	0.32	0	0	0.32	0.32	0.32	2.27	0	3.24	0	0	0.32	0	0	0	0	0	0	0	0	0	0	0	0	0	0	0	0	0	0	0	0	0.64	0	0	0
841	841	0	0	0	0	1.26	0	1.26	0	0	0	0	0	0	0	0	0	0	1.26	0	0	1.26	0	0	0	0	0	0	0	0	0	0	0	0	0	0	0	0	0	0	0	0	0	0	0	1.26	0	0	0
842	842	0.1	0	0.1	0	0.4	0.1	0.1	0	0.2	0.2	0.4	0.5	0	0.6	0	0.91	0.2	0	1.72	4.26	1.72	0	0.4	0.2	0	0	0	0	0	0	0	0	0	0	0	0	0	0	0	0	0	0	0	0	0	0	0	0
843	843	0	0	0	0	0.09	0	0	0	0	0.09	0	0	0	0	0	0	0	0	0	0	0	0	0	0	0	0	0	0	0	0	0	0	0	0	0	0	0	0	0	0	0	0	0	0	0	0	0	0
844	844	0	0	0	0	0	0	0	1.12	0	0	0	0	0	0	0	0	0	0	0	0	0	0	1.12	0	0	0	0	0	0	0	0	0	0	0	0	0	0	0	0	0	0	0	0	0	1.12	0	0	0
845	845	0.59	0	0	0	0	0	1.18	0.59	0.59	1.18	0	1.18	0	0	0	0	2.95	0	4.14	2.36	2.36	0	0	0	0	0	0	0	0	0	0	0	0	0	0	0	0	0	0	0	0	0	0	0	0	0	0	0
846	846	0	0	0	0	0	0	4.54	0	0	0	0	0	0	0	0	0	0	0	0	0	0	0	0	0	0	0	0	0	0	0	0	0	0	0	0	0	0	0	0	0	0	0	0	0	0	0	0	0
847	847	0.06	0.65	0.71	0	0.39	0.65	0.52	0.19	1.04	0.52	0.06	0.39	0.32	0	1.17	0.13	0.06	1.1	1.3	0	1.04	0	0.52	0.19	0	0	0	0	0	0	0	0	0	0	0	0	0	0	0	0.06	0	0	0	0	0	0.06	0	0
848	848	1.23	0	0	0	0	0	0	0	0	0	0	2.46	0	0	0	0	0	0	6.17	0	2.46	0	0	0	0	0	0	0	0	0	0	0	0	0	0	0	0	0	0	0	0	0	0	0	0	0	0	0
849	849	0	1.5	1.5	0	0.75	0	0	0	0.75	3.75	0	2.25	0	0	1.5	0	1.5	0	0.75	0	3	0	0	0	0	0	0	0	0	0	0	0	0	0	0	0	0	0	0	0	0	0	0	0	0	0	0	0
850	850	0	1.51	1.51	0	0.75	0	0	0	0.75	3.78	0	2.27	0	0	1.51	0	0.75	0	0.75	0	3.03	0	0	0	0	0	0	0	0	0	0	0	0	0	0	0	0	0	0	0	0	0	0	0	0	0	0	0
851	851	0.1	0.2	0.52	0	0.31	1.14	0.2	0.62	1.04	0.52	0.2	0.62	0	0	1.66	0	0.2	1.45	2.08	0.2	1.25	0	1.14	0.2	0	0	0	0	0	0	0	0	0	0	0	0	0	0	0	0	0	0	0.2	0	0	0	0	0
852	852	0	0	0	0	0	0	0	0	0	0	0	0	0	0	0	0	0	0	6.17	0	0	0	0	0	0	0	0	0	0	0	0	0	0	0	0	0	0	0	0	0	0	0	0	0	2.46	0	0	0
853	853	0	0	0	0	0	0	0	0	0	0	0	0	0	0	0	0	0	0	0	0	0	0	0	0	0	0	0	0	0	0	0	0	0	0	0	0	0	0	0	0	0	0	0	0	1.17	0	0	0
854	854	0	0	0.31	0	0.31	0.31	0.31	0.31	0	0	0.63	0.95	0	0	0	0.95	0.63	0.31	2.54	2.54	3.5	0	0	0.63	0	0	0	0	0	0	0	0	0	0	0	0	0	0	0	0	0	0	0	0	0	0	0	0
855	855	0	0	0	0	0	0	0	0	0	0	0	0	0	0	0	2.04	0	0	1.02	1.02	0	0	0	0	0	0	0	0	0	0	0	0	0	0	0	0	0	0	0	0	0	0	0	0	0	0	0	0
856	856	0	0	0	0	0	0	0	0	0	0	0	0	0	0	0	1.96	0	0	0.98	0.98	0	0	0	0	0	0	0	0	0	0	0	0	0	0	0	0	0	0	0	0	0	0	0	0	0	0	0	0
857	857	0	0.39	1.17	0	0.39	0	0	0	0	0.78	0.78	0.78	0	0	0.39	3.51	0	0	1.17	0	1.17	0	0	0	0	0	0	0	0	0	0	0	0	0	0	0	0	0	0	0	0	0	0	0	0.39	0	0	0
858	858	0	0	0	0	0	0	0	0	0	0	0	1.42	0	0	0	1.42	0	0	0	0	0	0	0	0	0	0	0	0	0	0	0	0	0	0	0	0	0	0	0	0	0	0	0	0	0	0	0	0
859	859	0.09	0	0.09	0	0.39	0.09	0.09	0	0.19	0.29	0.39	0.48	0	0.58	0	0.87	0.19	0	1.66	4.1	1.66	0	0.39	0.19	0	0	0	0	0	0	0	0	0	0	0	0	0	0	0	0	0	0	0	0	0	0	0	0
860	860	0.1	0	0.41	0	0.1	0.1	0.1	0.52	0.1	0	0	0.62	0	0.2	0	0	0.1	0	0	0	0	0	0.73	0	0	0	0	0	0	0	0	0	0	0	0	0	0	0	0	0	0	0	0	0	0	0	0	0
861	861	0.14	0	0.28	0	0.09	0.24	0.04	0.04	0.24	0	0	0.52	0.04	0.09	0	0	0.14	0	0.24	0.04	0.28	0	0.38	0.14	0	0	0	0	0	0	0	0	0	0	0	0.19	0	0	0	0.04	0	0	0	0.04	0.09	0	0	0
862	862	0.36	0.27	0.63	0	0.82	0.36	0	0.36	0.27	4.1	0.09	1.27	0.45	0	1.27	1.18	0.27	2.1	2.73	0	2.83	0	0.09	0.27	0	0	0	0	0	0	0	0	0	0	0	0.09	0	0	0	0.09	0	0	0	0	0	0	0	0
863	863	0	0	1.11	0	1.11	0	0.74	0	0	0	0.74	0.37	0	0	0	0	0.37	0	3.35	2.98	2.61	0	0	0.37	0	0	0	0	0	0	0	0	0	0	0	0	0	0	0	0	0	0	0	0	0	0	0	0
864	864	0	0	0	0	0	0	1.38	0	0	0	0	0	0	0	0	0	0	0	0	0	1.38	0	0	0	0	0	0	0	0	0	0	0	0	0	0	0	0	0	0	0	0	0	0	0	0	0	0	0
865	865	0	0.37	1.11	0	0.37	0	0	0	0	0.74	0.37	0.74	0	0	0.37	3.34	0	0	0.74	0	1.48	0	0	0.37	0	0	0	0	0	0	0	0	0	0	0	0	0	0	0	0	0	0	0	0	0	0	0	0
866	866	0	0.37	1.11	0	0.37	0	0	0	0	0.74	0.37	0.74	0	0	0.37	3.34	0	0	0.74	0	1.48	0	0	0.37	0	0	0	0	0	0	0	0	0	0	0	0	0	0	0	0	0	0	0	0	0	0	0	0
867	867	0	0	0	0	0	0	0	0	0	0	0	0	0	0	0	0	0	0	3.7	0	0	0	0	0	0	0	0	0	0	0	0	0	0	0	0	0	0	0	0	0	0	0	0	0	0	0	0	0
868	868	0.17	0	0.51	0	0.17	0	0.17	0.34	0.17	0	0	0	0	0.34	0	0	0	0	0	0	0	0	0.34	0	0	0	0	0	0	0	0	0	0	0	0	0	0	0	0	0	0	0	0	0	0	0	0	0
869	869	0.17	0	0.17	0.17	1.43	0.34	0.05	0.05	0.05	0.05	0.05	0.51	0.28	0.05	0	0	0.69	0.05	4.2	0.23	1.03	0.17	0.74	0.05	0	0	0	0	0	0	0	0	0	0	0	0	0	0	0	0	0	0	0	0	0	0	0	0
870	870	0	0	0	0	1.46	0	0.83	0	0.2	1.04	0	0.41	0	0	0	0	0	1.46	1.04	0	0.2	0	0.2	0	1.46	1.46	0	0	0	0	0	0	0	0	0	0	0	0	0.2	0	0	0	0	0	0	0	0	0
871	871	0	0.37	0	0	0.37	0.37	0.37	0.74	0.37	0.37	0	0.74	0.37	0	0	0.37	1.49	0	3.73	2.61	1.49	0	0	0	0	0	0	0	0	0	0	0	0	0	0	0	0	0	0	0.74	0	0	0	0	0.37	0	0	0
872	872	0.45	0	0.67	0	0.22	0.67	0	0.67	0.22	0.22	0.22	1.35	0	0	0	0.45	1.35	0.22	1.57	1.57	3.37	0	0.22	0.67	0	0	0	0	0	0	0	0	0	0	0	0	0	0	0	0	0	0	0	0	0	0	0	0
873	873	0	0.19	0.57	0	0.09	0.28	0.09	0.09	0.38	0.19	0	0.57	0.57	0	0	0.19	0	0	2.01	0	1.43	0	0	0.19	0	0	0	0	0	0	0	0	0	0	0	0	0	0	0	0	0	0	0	0	0	0	0	0
874	874	0	0	0.44	0	0.88	0.22	0	0	0	0	0	0.44	0	0.22	0	0	0	0	0.66	0	0.44	0	0	0	0	0	0	0	0	0.66	0	0	0	0	0	0	0	0	0	0	0	0	0	0.44	0	0	0	0
875	875	0	0	0	0	0	0	0	0	0	0	0	0	0	0	0	0	0	0	4.34	0	0	0	0	0	0	0	0	0	0	0	0	0	0	0	0	0	0	0	0	0	0	0	0	0	0	0	0	0
876	876	0	0	0	0	0	0	0	0	0	0	0	0	0	0	0	0	0	0	4.76	0	0	0	0	0	0	0	0	0	0	0	0	0	0	0	0	0	0	0	0	0	0	0	0	0	0	0	0	0
877	877	0	0	0	0	0	0	0	2.2	0	0	1.47	0.73	0	0	0	2.94	0	0	5.14	0	0.73	0	0	0	0	0	0	0	0	0	0	0	0	0	0	0	0	0	0	0	0	0	0	0	0	0	0	0
878	878	0.46	0.92	0.92	0	0.46	0	0	0.46	0	1.85	0	2.31	0	0.46	0	0.46	0	0	1.85	0	5.55	0	0	0	0	0	0	0	0	0	0	0	0	0	0	0	0	0	0	0	0	0	0	0	0	0	0	0
879	879	0.47	0.94	0.94	0	0.47	0	0	0.47	0	1.88	0	2.35	0	0.47	0	0.47	0	0	1.88	0	5.18	0	0	0	0	0	0	0	0	0	0	0	0	0	0	0	0	0	0	0	0	0	0	0	0	0	0	0
880	880	0.9	0	0.9	0	0.9	0	0.9	0	0	0	0	0	0	0	0	0	0	0	5.45	0	0	2.72	0	0	0	0	0	0	0	0	0	0	0	0	0	0	0	0	0	0	0	0	0	0	0	0	0	0
881	881	0.07	0.22	0.82	0	0.52	0	0.07	0	0.67	0.6	0.22	0.82	0.07	0	0.15	0	0.07	0	3.3	0.22	1.87	0	0	0.22	0	0	0	0	0	0	0	0	0	0	0.07	0	0	0	0	0	0	0	0	0	0	0	0	0
882	882	0	0	1.28	0	0	0	0	0	0	0	0	1.28	0	0	0	0	0	0	1.28	0	6.41	0	0	1.28	0	0	0	0	0	0	0	0	0	0	0	0	0	0	0	0	0	0	0	0	0	0	0	0
883	883	0	0	0.98	0.49	0	0	0.49	0	0	0.98	0	0.98	0	0	0	2.94	0	0	1.47	0	0	0	0	0	0	0	0	0	0	0	0	0	0	0	0	0	0	0	0	0	0	0	0	0	0.49	0	0	0
884	884	0.47	0.95	0.95	0	0.47	0	0	0.47	0	1.91	0	2.39	0	0.95	0	0.47	0	0	1.91	0	5.26	0	0	0	0	0	0	0	0	0	0	0	0	0	0	0	0	0	0	0	0	0	0	0	0	0	0	0
885	885	0.47	0.94	0.94	0	0.47	0	0	0.47	0	1.88	0	2.35	0	0.47	0	0.47	0	0	1.88	0	5.18	0	0	0	0	0	0	0	0	0	0	0	0	0	0	0	0	0	0	0	0	0	0	0	0	0	0	0
886	886	0	0	0.89	0	1.79	0.44	0	0	0	0	0	0.44	0	0	0	1.34	0	0	2.24	0	4.48	0	0	0	0	0	0	0	0	0	0	0	0	0	0	0	0	0	0	0	0	0	0	0	0	0	0	0
887	887	0	0	0.89	0	1.78	0.44	0	0	0	0	0	0.44	0	0	0	1.33	0	0	2.23	0	4.46	0	0	0	0	0	0	0	0	0	0	0	0	0	0	0	0	0	0	0	0	0	0	0	0	0	0	0
888	888	0.34	0	1.7	0	1.02	0	0	0	0.68	1.02	0	0	0	0	0	0	0	0	0.34	1.02	0.68	0	0	0	0.34	0	0	0	0	0	0	0	0	0	0	0	0	0	0	0	0	0	0	0	0	0	0	0
889	889	0	0	0	0	0	0	0	1.08	0	0	0	0	0	0	0	0	0	0	0	0	0	0	1.08	0	0	0	0	0	0	0	0	0	0	0	0	0	0	0	0	0	0	0	0	0	1.08	0	0	0
890	890	0	0	0	0	0	0	0	0	0.91	0	0	0	0	0	0	0	0	0	0.91	0	2.75	0	0	0	0	0	0	0	0	0	0	0	0	0	0	0	0	0	0	0	0	0	0	0	0	0	0	0
891	891	0	0	0	0	0	0	0	0	0	0	0	1.33	0	0	0	1.33	0	0	2.66	0	4	0	0	0	0	0	0	0	0	0	0	0	0	0	0	0	0	0	0	0	0	0	0	0	0	0	0	0
892	892	0	0	0	0	0.73	0	0	0	0	0	0	0.36	1.1	0	0	0.36	0	0	3.69	0	0.73	0	0	0.36	0	0	0	0	0	0	0	0	0	0	0	0	0	0	0	0	0	0	0	0	0	0	0	0
893	893	0	0	0	0	0	0.32	0	0	0	0	0	0	0	0	0	0	0.96	0	0	0	0	0	0	0	0	0	0	0	0	2.24	0	0	0	0	0	0	0	0	0.32	0	0	0	0	0	0	0	0	0
894	894	0.41	0.41	0.41	0	0.13	0.1	0.03	0.06	0.52	0.94	0.27	0.76	0.45	1.15	0.03	0.24	0.41	0.03	2.99	0	1.25	0	0.34	0.59	0	0	0	0	0	0	0	0	0	0	0	0	0	0	0	0	0	0	0	0	0.1	0	0	0
895	895	0.31	0	0	0	0.94	0	0	0	0	0	0.31	0	0	0	0	0.31	0	0.31	3.76	0.31	0.62	0	0	0.62	0	0	0	0	0	0	0	0	0	0	0.31	0	0	0	0	0	0	0	0	0	1.25	0	0	0
896	896	0	0	1.13	0	1.13	0.56	0.56	0	0	0.56	0	1.13	0	0	0	3.97	0	0	2.84	0	0.56	0	0.56	0	0	0	0	0	0	0	0	0	0	0	0	0	0	0	0	0	0	0	0	0	0	0	0	0
897	897	0	0	0.14	0	0.29	0	0	0	0	0	0	0.89	0	0	0	0.14	0	0	0	0	0	0	0.14	0	0	0	0	0	0	0	0	0	0.44	0	0	0.29	0	0	0	0	0	0	0	0	0	0	0	0
898	898	0	0	0.55	0	0	0.55	0	0.27	0	0	0.55	0.27	0.27	0	0	1.1	0.27	0.83	2.49	0	3.04	0	0	0.27	0	0	0	0	0	0	0	0	0	0	0	0	0	0	0	0	0	0	0	0	0.27	0	0	0
899	899	0	0	1.31	0	0	0	0	0	0	0	0	1.31	0	0	0	0	0	0	1.31	0	5.26	0	0	1.31	0	0	0	0	0	0	0	0	0	0	0	0	0	0	0	0	0	0	0	0	0	0	0	0
900	900	0	0	1.31	0	0	0	0	0	0	0	0	1.31	0	0	0	0	0	0	1.31	0	5.26	0	0	1.31	0	0	0	0	0	0	0	0	0	0	0	0	0	0	0	0	0	0	0	0	0	0	0	0
901	901	0	0	0	0	0	0	2.32	0	0	0	0	0	0	0	0	0	0	0	4.65	0	4.65	0	0	0	0	0	0	0	0	0	0	0	0	0	0	0	0	0	0	0	0	0	0	0	0	0	0	0
902	902	0	0	2.99	0.42	0.42	0	0.85	0	0	0	0.42	0.42	0	0	0	0.42	0	1.28	3.41	0	1.7	0	0	0	0	0	0	0	0	0	0	0	0	0	0	0	0	0	0	0	0	0	0	0	0	0	0	0
903	903	0	2.08	0	0	3.12	0	1.04	0	0	0	0	2.08	0	0	0	0	0	4.16	2.08	0	1.04	0	0	0	0	0	0	0	0	0	0	0	0	0	0	0	0	0	0	0	0	0	0	0	0	0	0	0
904	904	0.29	0.04	0.04	0	0.14	0.04	0	0.29	0.29	0.94	0.14	0.04	0.14	0	0.19	0.04	0.39	0.19	1.6	0.04	0.79	9.53	0.69	0.47	0	0	0	0	0	0	0	0	0	0	0	0.04	0	0	0.04	0	0	0	0	0	0.19	0	0	0
905	905	0	0	0.76	0	0.76	0	0.5	0.5	0	1.01	0	0.25	1.52	0	0.76	0	0	1.52	2.03	0	1.52	0	0.76	0	0	0	0	0	0	0	0	0	0	0	0	0	0	0	0	0.5	0	0	0	0	0	0	0	0
906	906	0	0	0	0	0	0	0	2.5	0	0	0	0	0	0	0	0	1.25	0	0	0	0	0	0	0	0	0	0	0	0	0	0	0	0	0	0	0	0	0	0	0	0	0	0	0	1.25	0	0	0
907	907	0.31	0	0.63	1.91	0.21	0	0	0	0.42	0.1	0	0.31	0	0	0	0.53	0	0	1.7	0	1.06	0	0	0.21	0	0	0	0	0	0	0	0	0	0	0	0	0	0.1	0	0	0	0	0.1	0	0	0	0	0
908	908	0	0.75	0.37	0	0	0	0.75	0	0	0.37	0	0.75	0	0	0	1.87	0.37	0	2.63	0	1.5	0	0	0	0	0	0	0	0	0	0	0	0	0	0	0	0	0	0	0	0	0	0	0	0.37	0	0	0
909	909	0	1.96	0.98	0	0	0	1.96	0	0	0	0	0	0	0	0	0.98	0	0	0.98	0	0.98	0	0	0	0	0	0	0	0	0	0	0	0	0	0	0	0	0	0	0	0	0	0	0	0.98	0	0	0
910	910	0.51	0.43	0.29	0	0.14	0.03	0	0.18	0.54	0.62	0.29	0.65	0.65	1.2	0.03	0.21	0.43	0.03	3	0	1.35	0	0.51	0.54	0	0	0	0	0	0	0	0	0	0	0	0	0	0	0	0	0	0	0	0	0.03	0	0	0
911	911	0.2	0.4	0.4	0	0	0.4	0	0.2	1.43	0.61	0	0.2	0	0	0	0	0	0	2.66	0.2	2.04	0	0	0.61	0	0	0	0	0	0	0	0	0	0	0	0	0	0	0	0	0	0	0	0	0.2	0	0	0
912	912	0	0	0	0	0	0	0	0	0	0	0	0	0	2.06	0	0	0	0	0	0	0	0	0	0	0	0	0	0	0	0	0	0	0	0	0	1.03	0	0	0	0	0	0	0	0	1.03	0	0	0
913	913	0	0	1.31	0	0	0	0	0	0	0	0	1.31	0	0	0	0	0	0	1.31	0	5.26	0	0	1.31	0	0	0	0	0	0	0	0	0	0	0	0	0	0	0	0	0	0	0	0	0	0	0	0
914	914	0	0	0	0	0	0.54	1.63	0	0	0	0.54	0.54	0	0	0	0.54	2.73	0.54	4.91	0	2.18	0	0	0	0	0	0	0	0	0	0	0	0	0	0	0	0	0	0	0	0	0	0	0	0	0	0	0
915	915	0	0	0	0	0	0.65	0	1.3	0.65	0.65	0	0	0	0	0	0.65	2.61	0.65	1.3	3.26	1.3	0	0	0	0	0	0	0	0	0	0	0	0	0	0	0	0	0	0	0.65	0	0	0	0	0	0	0	0
916	916	2.35	0	0	0	0	0	2.35	0	2.35	0	0	1.17	0	0	0	1.17	0	0	2.35	0	0	0	2.35	0	0	0	0	0	0	0	0	0	0	0	0	0	0	0	0	0	0	0	0	0	0	0	0	0
917	917	0	0	0.32	0	0.65	0.65	0.32	0.32	0	0	0	0.32	0.32	0	0	0.32	0.32	0	2.28	0	3.25	0	0	0.32	0	0	0	0	0	0	0	0	0	0	0	0	0	0	0	0	0	0	0	0	0.32	0	0	0
918	918	0	0	0	0	0	0	0	0	0	0	0	0	0	0	0	0.25	0	0	0	0	0	8.29	0.51	0	0	0	0	0	0	0	0	0	0	0	0	0	0	0	0	0	0	0	0	0	0	0	0	0
919	919	0	0	0.24	0	0.49	0	0	0.24	0	0.24	0.24	0.49	0	0	0	0.99	0.24	0	2.47	0	0.74	0	0	0	0	0	0	0	0	0	0	0	0	0	0	0	0	0	0	0	0	0	0	0	0	0	0	0
920	920	0	0	0.32	0	0.64	0.64	0.32	0.64	0	0	0	0.32	0.32	0	0	0.32	0.32	0	2.27	0	3.24	0	0	0.32	0	0	0	0	0	0	0	0	0	0	0	0	0	0	0	0	0	0	0	0	0.64	0	0	0
921	921	0	0	0.32	0	0.64	0.64	0.32	0.64	0	0	0	0.32	0.32	0	0	0.32	0.32	0	2.27	0	3.24	0	0	0.32	0	0	0	0	0	0	0	0	0	0	0	0	0	0	0	0	0	0	0	0	0.64	0	0	0
922	922	0.78	0	0.78	0	1.56	0	0	0	0	0	0	0	0	0	0	0.78	0.78	0	1.56	0	2.34	0	0.78	0	0	0	0	0	0	0	0	0	0	0	0	0	0	0	0	0	0	0	0	0	0	0	0	0
923	923	0	0	0	0	0	0	0	0.4	0	0	0	0	0	0	0	0	0	0.4	0.4	0	0.4	7.63	0.8	0	0	0	0	0	0	0	0	0	0	0	0	0	0	0	0	0	0	0	0	0	0	0	0	0
924	924	0.78	0	0.78	0	1.57	0	0	0	0	0	0	0	0	0	0	1.57	0.78	0	1.57	0	2.36	0	0.78	0	0	0	0	0	0	0	0	0	0	0	0	0	0	0	0	0	0	0	0	0	0	0	0	0
925	925	0	0.75	0.37	0	1.51	0	0	0.37	0	0.37	0.75	1.89	0	0	0	0.75	0.37	1.13	6.06	0	4.16	0	0	0	0	0	0	0	0	0	0	0	0	0	0	0	0	0	0	0.37	0	0	0	0	0	0	0	0
926	926	0	0	0	0	0.96	0	0.96	0	0	0.48	0.48	0.96	0	0	0	1.44	0	0	3.36	0	0.96	0	0	0	0	0	0	0	0	0	0	0	0	0	0	0	0	0	0	0	0	0	0	0	0	0	0	0
927	927	0	0	0	0	0.43	0.43	0.43	0.43	0	0	0	0.43	0	0	0	0	0	0	0.87	0	0	9.17	0	0	0	0	0	0	0	0	0	0	0	0	0	0	0	0	0	0	0	0	0	0	0	0	0	0
928	928	0.78	0	0.78	0	1.57	0	0	0	0	0	0	0	0	0	0	1.57	0.78	0	1.57	0	2.36	0	0.78	0	0	0	0	0	0	0	0	0	0	0	0	0	0	0	0	0	0	0	0	0	0	0	0	0
929	929	0	0.81	1.62	0	2.43	0	0	0	0	0.81	0	0	0	0	0	0.81	0	0.81	2.43	0.81	0.81	0	0	0	0	0	0	0	0	0	0	0	0	0	0	0	0	0	0	0	0	0	0	0	0	0	0	0
930	930	0.38	0.46	0.31	0	0.15	0.03	0	0.19	0.58	0.66	0.31	0.66	0.58	1.24	0.03	0.23	0.38	0	3.11	0	1.32	0	0.46	0.38	0	0	0	0	0	0	0	0	0	0	0	0	0	0	0	0	0	0	0	0	0.03	0	0	0
931	931	0.43	0	0.87	0	0.87	0	0.87	0	0	0	0	0.43	0	0	0	0	0.43	0.43	4.38	0	1.31	0	1.31	0	0	0	0	0	0	0	0	0	0	0	0.43	0	0	0	0	0	0	0	0	0	0.43	0	0	0
932	932	0	0	0	0	0	0	0	0	0	0	0	0	0	0	0	1.23	1.23	0	4.93	0	3.7	0	0	0	0	0	0	0	0	0	0	0	0	0	0	0	0	0	0	0	0	0	0	0	1.23	0	0	0
933	933	0	0	1.58	0	1.58	0	1.58	0	0	0	0	1.58	0	0	0	1.58	0	0	3.17	0	1.58	0	0	0	0	0	0	0	0	0	0	0	0	0	0	0	0	0	0	0	0	0	0	0	0	0	0	0
934	934	0	0	0	0	0	0	0	0	0.9	0	0	0	0	0	0	0	0	0	0.9	0	3.6	0	0	0	0	0	0	0	0	0	0	0	0	0	0	0	0	0	0	0	0	0	0	0	0	0	0	0
935	935	0	0	0	40.13	0	0	0	0	0	0.32	0	0	0	0	0	0	0	0.32	0.98	0	0.32	0	0	0	0	0	0	0	0	0	0	0	0	0	0	0	0	0	0	0	0	0	0	0	0	0	0	0
936	936	0	0.47	0	0	0.94	0	0.94	0	0	0	0	0.47	0.47	0	0.47	0	0	0	1.89	0	0.47	0	0	0	0	0	0	0	0	0	0	0	0	0	0	1.42	0	0	0	0	0	0	0	0	0	0	0	0
937	937	0	0	0	0	0	0	0	0	0.91	0	0	0	0	0	0	0	0	0	0.91	0	2.75	0	0	0	0	0	0	0	0	0	0	0	0	0	0	0	0	0	0	0	0	0	0	0	0	0	0	0
938	938	0.05	0.05	0.4	0	0.34	0	0	0	0.57	0.05	0	0.28	0.11	0	0	0.17	0	0	1.15	0.05	0.92	0	0	0.05	0	0	0	0	0.05	0	0	0	0	0	0	0	0	0	0	0	0	0.11	0	0	0.05	0	0	0
939	939	0.05	0.05	0.4	0	0.34	0	0	0	0.57	0.05	0	0.28	0.11	0	0	0.17	0	0	1.04	0.05	0.92	0	0	0.05	0	0	0	0	0.05	0	0	0	0	0	0	0	0	0	0	0	0	0.11	0	0	0.05	0	0	0
940	940	0	0	0	0	0	0	0.86	0	0	0	0	0	0	0	0	0.86	0	1.73	3.47	0	1.73	0	0	0	0	0	0	0	0	0	0	0	0	0	0	0	0	0	0	0	0	0	0	0	0	0	0	0
941	941	0	0	0	0	0	0	0.86	0	0	0	0	0	0	0	0	0.86	0	1.73	3.47	0	1.73	0	0	0	0	0	0	0	0	0	0	0	0	0	0	0	0	0	0	0	0	0	0	0	0	0	0	0
942	942	0.38	0	1.9	0	1.14	0	0	0	0.38	0.38	0	0	0	0	0	0	0	0	0.38	0.76	0	0	0	0	0.38	0	0	0	0	0	0	0	0	0	0	0	0	0	0	0	0	0	0	0	0	0	0	0
943	943	0.38	0	1.9	0	1.14	0	0	0	0.38	0.38	0	0	0	0	0	0	0	0	0.38	0.76	0	0	0	0	0.38	0	0	0	0	0	0	0	0	0	0	0	0	0	0	0	0	0	0	0	0	0	0	0
944	944	0.38	0	1.9	0	1.14	0	0	0	0.38	0.38	0	0	0	0	0	0	0	0	0.38	0.76	0	0	0	0	0.38	0	0	0	0	0	0	0	0	0	0	0	0	0	0	0	0	0	0	0	0	0	0	0
945	945	0	0	0	0	0.21	0	0	0	0	0	0	0	0	0	0	0	0	0	0	0	0	0.21	0	0	0	0	0	0	0	0	0	0	0	0	0	0	0	0	0	0	0	0	0	0	0	0	0	0
946	946	0	0	0	0	0.2	0	0	0	0	0	0	0	0	0	0	0	0	0	0	0	0	0.2	0	0	0	0	0	0	0	0	0	0	0	0	0	0	0	0	0	0	0	0	0	0	0	0	0	0
947	947	0	0.65	0	0	0.65	0	1.31	0	0	0	0	0.65	0	0	0.65	0	0	0	3.28	0	0.65	0	0	0.65	0	0	0	0	0	0	0	0	0	0	0	0	0	0	0	0	0	0	0	0	0	0	0	0
948	948	0	0	0	0	0.21	0	0	0	0	0	0	0	0	0	0	0	0	0	0	0	0	0.21	0	0	0	0	0	0	0	0	0	0	0	0	0	0	0	0	0	0	0	0	0	0	0	0	0	0
949	949	0	0	0	0	0.2	0	0	0	0	0	0	0	0	0	0	0	0	0	0	0	0	0.2	0	0	0	0	0	0	0	0	0	0	0	0	0	0	0	0	0	0	0	0	0	0	0	0	0	0
950	950	0	0	0.3	0	0.3	0.3	0.3	0.3	0	0	0.6	0.9	0	0	0	0.9	0.6	0.3	2.4	2.7	3	0	0	0.6	0	0	0	0	0	0	0	0	0	0	0	0	0	0	0	0	0	0	0	0	0	0	0	0
951	951	0	0	0.32	0	0.64	0.64	0.32	0.32	0	0	0	0.32	0.32	0	0	0.32	0.32	0	2.27	0	3.24	0	0	0.32	0	0	0	0	0	0	0	0	0	0	0	0	0	0	0	0	0	0	0	0	0.64	0	0	0
952	952	0.08	0.08	0.76	0	0.85	1.02	0.25	0.17	0.59	0.08	0.17	0.59	0.17	0	2.22	0.25	0.08	0.94	1.62	0.17	0.42	0	0.85	0.08	0	0	0	0	0	0	0	0	0	0	0	0	0	0	0	0.08	0	0	0.17	0.08	0.08	0.08	0	0
953	953	0	0	1.83	0.91	0	0	0.45	0	0	0.91	0	0	0	0	0	2.75	0	0	1.83	0	0.91	0	0	0	0	0	0	0	0	0	0	0	0	0	0	0	0	0	0	0	0	0	0	0	0	0	0	0
954	954	0	0	0	0	3.09	0	1.03	1.03	0	1.03	0	1.03	0	0	0	2.06	0	0	2.06	0	1.03	0	0	0	0	0	0	0	0	0	0	0	0	0	0	0	0	0	0	0	0	0	0	0	1.03	0	0	0
955	955	0	0	0	0	3.12	0	1.04	1.04	0	1.04	0	1.04	0	0	0	2.08	0	0	2.08	0	1.04	0	0	0	0	0	0	0	0	0	0	0	0	0	0	0	0	0	0	0	0	0	0	0	1.04	0	0	0
956	956	0	0	0	0	3.09	0	1.03	1.03	0	1.03	0	1.03	0	0	0	2.06	0	0	2.06	0	1.03	0	0	0	0	0	0	0	0	0	0	0	0	0	0	0	0	0	0	0	0	0	0	0	1.03	0	0	0
957	957	0	0.46	0.46	0	2.8	0	0	0	0	0	0	1.4	0	0	0	1.4	0	1.4	1.86	0	0.46	0	0	0	0	0	0	0	0	0	0	0	0	0	0	0	0.93	0	0	0	0	0	0	0	0	0	0	0
958	958	0	0	0	0	0	0	1.21	0	0	1.21	0	1.21	1.21	0	0	1.21	0	0	4.87	0	0	0	0	0	0	0	0	0	0	0	0	0	0	0	0	0	0	0	0	0	0	0	0	0	0	0	0	0
959	959	0	0	1.31	0	2.63	0	0	0.65	0	0	0	0.65	0	0	0	1.97	0	0	1.31	0	2.63	0	0	0.65	0	0	0	0	0	0	0	0	0	0	0	0	0	0	0	0	0	0	0	0	0.65	0	0	0
960	960	0	0	0	0	0	0	0	0	0	0	0.26	0.26	0	0	0	0	0	0	1.05	1.32	0.26	10.58	0	0	0	0	0	0	0	0	0	0	0	0	0	0	0	0	0	0	0	0	0	0	0	0	0	0
961	961	0.74	0	0	0	0	0	0.74	0	0	1.49	0.74	0.74	0	0	0	0.74	3.73	0	4.47	0	0.74	0	0.74	0	0	0	0	0	0	0	0	0	0	0	0	0	0	0	0	0	0	0	0	0	0	0	0	0
962	962	0	0	1.29	0	0	0	0	0	0	0	0	1.29	0	0	0	0	0	0	1.29	0	5.19	0	0	1.29	0	0	0	0	0	0	0	0	0	0	0	0	0	0	0	0	0	0	0	0	0	0	0	0
963	963	0	0.02	0.05	0	0.02	0	0	0.05	0	0.35	0	0.02	0	0	0	0.05	0.1	0.38	0.07	0.2	0.17	0	0	0	0.02	0	0	0	0	0	0	0	0	0	0	0	0	0	0	0	0	0	0	0	0	0	0	0
964	964	0	0	1.33	0	0.66	0	0	0	0	0	0	0	0	0	0	0	0	0.66	0.66	0	0.66	0	0	0	0	0	0	0	0	0	0	0	0	0	0	0	0	0	0	0	0	0	0	0	0.66	0	0	0
965	965	0	0	1.35	0	0.67	0	0	0	0	0	0	0	0	0	0	0	0	0.67	0.67	0	0.67	0	0	0	0	0	0	0	0	0	0	0	0	0	0	0	0	0	0	0	0	0	0	0	0.67	0	0	0
966	966	0	0	0	0	0.53	0	1.07	0	0	0.53	0	0	0	0	0	0	0	1.61	1.07	0	0	0	0	0	0	0	0	0	0	0	0	0	0	0	0	0	0	0	0	0	0	0	0	0	0	0	0	0
967	967	0	0	0	0	0	0	0	0	0	0.27	0	0.27	0	0	0	0.27	0	0	1.09	1.36	0.27	10.38	0	0	0	0	0	0	0	0	0	0	0	0	0	0	0	0	0	0	0	0	0	0	0.27	0	0	0
968	968	0	0	0	0	0.53	0	1.07	0	0	0.53	0	0	0	0	0	0	0	1.61	1.07	0	0	0	0	0	0	0	0	0	0	0	0	0	0	0	0	0	0	0	0	0	0	0	0	0	0	0	0	0
969	969	1.23	0	0	0	0	0.46	0	0.15	0	0.61	0	0.3	1.07	0	0	0	0	0	1.84	0	0.92	0	0.76	1.23	0	0	0	0	0	0	0	0	0	0	0	0	0	0	0	0	0	0	0	0	0	0	0	0
970	970	0	0	0.71	0	0.23	0	0	0	0.23	0.23	0.23	1.9	0	0	0	0.23	0	0	3.81	0.23	1.19	0	0	0	0	0	0	0	0	0	0	0	0	0	0	0	0	0	0	0	0	0	0	0	0	0	0	0
971	971	0.95	0	0.23	0	0.23	0.23	0.23	0	0	0.23	0	0.23	0	0	0	0	0.71	0	3.8	0	1.9	0	0	0.71	0	0	0	0	0	0	0	0	0	0	0	0	0	0	0	0	0	0	0	0	0	0	0	0
972	972	0	0	0.71	0	0.23	0	0	0	0.23	0.23	0.23	1.9	0	0	0	0.23	0	0	3.81	0.23	1.19	0	0	0	0	0	0	0	0	0	0	0	0	0	0	0	0	0	0	0	0	0	0	0	0	0	0	0
973	973	0	0	0.57	0	0.28	0	0	0.57	0	0	0	0.28	0	0	0	0.57	1.15	0	0.86	2.31	2.02	0	0	0	0	0	0	0	0	0	0	0	0	0	0	0	0	0	0	0	0	0	0	0	0	0	0	0
974	974	0.9	0	0	0	0	0	0.9	0	0	1.8	0.9	0.9	0	0	0	0.9	4.5	0	5.4	0	0.9	0	0.9	0	0	0	0	0	0	0	0	0	0	0	0	0	0	0	0	0	0	0	0	0	0	0	0	0
975	975	0.74	0	0	0	0	0	0.74	0	0	1.49	0.74	0.74	0	0	0	0.74	3.73	0	4.47	0	0.74	0	0.74	0	0	0	0	0	0	0	0	0	0	0	0	0	0	0	0	0	0	0	0	0	0	0	0	0
976	976	0	0.16	0	0	0.16	0.16	0	1.14	1.3	0.32	0.32	0.48	0	0	0	1.95	0	0.32	0.81	0.48	1.46	2.93	0.16	0.81	0	0	0	0	0	0	0	0	0	0	0	0	0	0	0	0	0	0	0	0	0	0	0	0
977	977	0.27	0.27	0.27	0	0	0	0	0.54	0	0.27	0	0.27	0	0	0	1.08	0	0.27	1.08	0	0.27	0	0.27	0.54	0	0	0	0	0	0	0	0	0	0	0	0	0	0	0	0	0	0	0	0	0	0	0	0
978	978	0	0	0.85	0	0.85	0.21	0.21	0	0	1.5	0	0	0	0	1.07	0	0.21	0	0.64	0.21	1.71	7.08	1.28	0	0	0	0	0	0	0	0	0	0	0	0	0	0	0	0	0	0	0	0	0	0	0	0	0
979	979	0.64	0	0.64	0	1.29	0	0.64	0	0	0	0	0.64	0	0	0	0.64	0.64	0	1.29	0	3.22	0	0.64	0	0	0	0	0	0	0	0	0	0	0	0	0	0	0	0	0	0	0	0	0	0	0	0	0
980	980	0	0	0	0	0	0.54	1.63	0	0	0	0.54	0.54	0	0	0	0.54	2.73	0.54	4.91	0	2.18	0	0	0	0	0	0	0	0	0	0	0	0	0	0	0	0	0	0	0	0	0	0	0	0	0	0	0
981	981	0	0	0	0	0	0	0	0	0.52	0.52	0	2.08	0	0	0	0	0	0	4.16	0	4.68	0	0	0	0	0	0	0	0	0	0	0	0	0	0	0	0	0	0	0	0	0	0	0	0	0	0	0
982	982	0	1.32	0.56	0	0	0.94	0	0.18	0.37	0.75	0	2.08	0	0	0	0	0.37	0	2.65	0	0.94	0	0	0.18	0	0	0.18	0	0	0	0	0	0	0	0	0	0	0	0	0	0	0	0	0	0	0	0	0
983	983	0	0	1.07	0	0.53	0	0	0	0	0	0	0	0	0	0	0	0	0	3.22	0.53	1.07	8.06	0	0	0	0	0	0	0	0	0	0	0	0	0	0	0	0	0	0	0	0	0	0	0	0	0	0
984	984	0	0	1.31	0	0	0	0	0	0	0	0	1.31	0	0	0	0	0	0	1.31	0	5.26	0	0	1.31	0	0	0	0	0	0	0	0	0	0	0	0	0	0	0	0	0	0	0	0	0	0	0	0
985	985	0	0	0	0	0	0.84	0	0	0	0	0	0	0	0	0	0	0	0	3.36	0	0	12.6	0	0	0	0	0	0	0	0	0	0	0	0	0	0	0	0	0	0	0	0	0	0	0	0	0	0
986	986	1.36	0	0.68	0	0	0	0.68	0	0	0	0	4.1	0.68	0	0	1.36	0	0	2.73	0	2.05	0	1.36	0	0	0	0	0	0	0	0	0	0	0	0	0	0	0	0	0	0	0	0	0	0.68	0	0	0
987	987	0	1.16	0.38	0	0	0	1.16	0	0	0.77	0.38	0.77	0	0	0	1.93	0	0.38	2.32	0	1.16	0	0	0	0	0	0	0	0	0	0	0	0	0	0	0	0.38	0	0	0	0	0	0	0	0.38	0	0	0
988	988	0	0	0.27	0	0.27	0.27	0.27	0.27	0	0	0.54	0.82	0	0	0	0.82	0.54	1.09	2.46	2.46	2.73	0	0	0.54	0	0	0	0	0	0	0	0	0	0	0	0	0	0	0	0	0	0	0	0	0	0	0	0
989	989	0	0	0.94	0	0.31	0	0	0	0.31	0	0	0.62	0	0	0	1.25	0.62	0	3.14	0	1.25	0	0.94	0	0	0	0	0	0	0	0	0	0	0	0	0	0	0	0	0	0	0	0	0	0.31	0	0	0
990	990	0	0	0	0	0	0	0	0	0	0	0	0	0	0	0	1.09	1.09	0	3.29	0	2.19	0	0	0	0	0	0	0	0	0	0	0	0	0	0	0	0	0	0	0	0	0	0	0	1.09	0	0	0
991	991	0.1	0.2	1.01	0	0.8	0.8	0.5	0	0.8	0.1	0.3	0.7	0.3	0	1.61	0.1	0	1.11	1.31	0.2	0.7	0	0.6	0.1	0	0	0	0	0	0	0	0	0	0	0	0	0	0	0	0	0	0	0.2	0	0.1	0.1	0	0
992	992	0	0	0.81	0	0.81	0	0	0	0	0	0	0	0	0	0	0	0.81	0	3.27	0	0.81	1.63	0	0	0	0	0	0	0	0	0	0	0	0	0	0	0	0	0	0	0	0	0	0	0	0	0	0
993	993	1.24	0	0	0	0	0	0	0	0	0.62	0	1.24	0	0	0	0.62	0	0	1.86	0	3.1	0	0	0	0	0	0	0	0	0	0	0	0	0	0	0	0	0	0	0	0	0	0	0	1.24	0	0	0
994	994	0	0	0	0	0	0	0	1.25	0	0.41	0	0	0	0	0	0.41	0	1.67	0.41	0	0.41	0	0	0	0	0	0	0	0	0	0	0	0	0	0	0.41	0	0	0	0	0	0	0	0	0	0	0	0
995	995	0	0.41	0.41	0	2.06	0	1.65	0.82	0	0	0	0	0	0	0	2.47	0	0.82	2.47	0	0.82	0	0	0	0	0	0	0	0	0	0	0	0	0	0	0	0	0	0	0	0	0	0	0	0.41	0	0	0
996	996	0	0.41	0.41	0	2.06	0	1.65	0.82	0	0	0	0	0	0	0	2.47	0	0.82	2.47	0	0.82	0	0	0	0	0	0	0	0	0	0	0	0	0	0	0	0	0	0	0	0	0	0	0	0.41	0	0	0
997	997	0	0.41	0.41	0	2.06	0	1.65	0.82	0	0	0	0	0	0	0	2.47	0	0.82	2.47	0	0.82	0	0	0	0	0	0	0	0	0	0	0	0	0	0	0	0	0	0	0	0	0	0	0	0.41	0	0	0
998	998	0	0	0	0	0	0	0	0	0	0	0	0	0	0	0	1.29	0	0	3.89	0	3.89	0	0	0	0	0	0	0	0	0	0	0	0	0	0	0	0	0	0	0	0	0	0	0	1.29	0	0	0
999	999	0.45	0.9	0.9	0	0.45	0	0	0.45	0	1.8	0	2.25	0	0.45	0	0.45	0	0	1.8	0	5.4	0	0	0	0	0	0	0	0	0	0	0	0	0	0	0	0	0	0	0	0	0	0	0	0	0	0	0
1000	1000	0.45	0.9	0.9	0	0.45	0	0	0.45	0	1.8	0	2.26	0	0.45	0	0.45	0	0	1.8	0	4.97	0	0	0	0	0	0	0	0	0	0	0	0	0	0	0	0	0	0	0	0	0	0	0	0	0	0	0
1001	1001	0.45	0.91	0.91	0	0.45	0	0	0.45	0	1.83	0	2.29	0	0.91	0	0.45	0	0	1.83	0	5.04	0	0	0	0	0	0	0	0	0	0	0	0	0	0	0	0	0	0	0	0	0	0	0	0	0	0	0
1002	1002	0.82	0	0.82	0	0.41	0	0.41	0.82	0.41	1.23	1.65	0.41	0	0	0	2.47	1.65	0	1.23	1.23	2.06	0	0	0.82	0	0	0	0	0	0	0	0	0	0	0	0	0	0	0	0	0	0	0	0	0	0	0	0
1003	1003	0.09	0.49	0.59	0	0.39	0.19	0	0	0.09	0.39	0	1.57	0.19	0	0	0	0.09	0	3.75	0.09	1.08	0	0	0.09	0	0	0	0	0	0	0	0	0	0	0	0	0	0	0	0	0	0	0	0	0	0	0	0
1004	1004	0	0	1.31	0	0	0	0	0	0	0	0	1.31	0	0	0	0	0	0	1.31	0	5.26	0	0	1.31	0	0	0	0	0	0	0	0	0	0	0	0	0	0	0	0	0	0	0	0	0	0	0	0
1005	1005	0	0	1.31	0	0	0	0	0	0	0	0	1.31	0	0	0	0	0	0	1.31	0	5.26	0	0	1.31	0	0	0	0	0	0	0	0	0	0	0	0	0	0	0	0	0	0	0	0	0	0	0	0
1006	1006	0	0	0.6	0	0	0.6	0	0	0.6	0	0	1.8	0	0	0	0.3	0	0	2.7	0	1.2	0	0	0.6	0	0	0	0	0	0	0	0	0	0	0	0	0	0	0	0	0	0	0	0	0	0	0	0
1007	1007	0.47	0	0.94	0	0.94	0	0.94	0	0	0	0	0.47	0	0	0	0	0.47	0	4.24	0	0.94	0	1.41	0	0	0	0	0	0	0	0	0	0	0	0.47	0	0	0	0	0	0	0	0	0	0.47	0	0	0
1008	1008	0	0.72	1.81	0	0	0.36	0	0.36	0.72	1.08	0.36	0.72	0	0.36	0	0.36	0.36	0.36	1.08	0	2.53	0	0	0	0	0	0	0	0	0	0	0	0	0	0	0	1.08	0	0	0	0	0	0	0	0.36	0	0	0
1009	1009	1.47	0	0	0	0	0	0	0	0	1.47	0	0	1.47	0	0	7.35	0	0	2.94	0	1.47	0	0	4.41	0	0	0	0	0	0	0	0	0	0	0	0	0	0	0	0	0	0	0	0	0	0	0	0
1010	1010	1.47	0	0	0	0	0	0	0	0	1.47	0	0	1.47	0	0	7.35	0	0	2.94	0	1.47	0	0	4.41	0	0	0	0	0	0	0	0	0	0	0	0	0	0	0	0	0	0	0	0	0	0	0	0
1011	1011	0	0	0.51	0	0.51	0.51	0.51	0	0	0	0	0	0	0	0	0	1.03	1.03	3.1	0	1.03	0	0	0	0	0	0	0	0	0	0	0	0	0	0	0	0	0	0	0	0	0	0	0	0	0	0	0
1012	1012	0	0	0.5	0	0.5	0.5	0.5	0	0	0	0	0	0	0	0	0	1.01	1.01	3.04	0	1.01	0	0	0	0	0	0	0	0	0	0	0	0	0	0	0	0	0	0	0	0	0	0	0	0	0	0	0
1013	1013	0	0.74	1.85	0	0	0.37	0	0.37	0.74	1.11	0.37	0.74	0	0.37	0	0.37	0.37	0.37	1.48	0	2.6	0	0	0	0	0	0	0	0	0	0	0	0	0	0	0	1.11	0	0	0	0	0	0	0	0.37	0	0	0
1014	1014	0.09	0.49	0.59	0	0.39	0.19	0	0	0.09	0.39	0	1.57	0.19	0	0	0	0.09	0	3.75	0.09	1.08	0	0	0.09	0	0	0	0	0	0	0	0	0	0	0	0	0	0	0	0	0	0	0	0	0	0	0	0
1015	1015	0	0.72	1.81	0	0	0.36	0	0.36	0.72	1.08	0.36	0.72	0	0.36	0	0.36	0.36	0.36	1.08	0	2.53	0	0	0	0	0	0	0	0	0	0	0	0	0	0	0	1.08	0	0	0	0	0	0	0	0.36	0	0	0
1016	1016	0	0	0.15	0	0.9	0.15	0	0	0.9	0	0	0.75	0.15	0	0	0	0.3	0	2.26	0	0.9	0	0.15	0.3	0	0	0	0	0	0	0	0	0	0	0.6	0	0	0	0	0	0	0	0	0	0	0	0	0
1017	1017	0.15	0.15	0.3	0	0.75	0	0	0	0	0	0	0.15	0.15	0	0	0	0	0.75	1.51	0	0.45	0	0	0.3	0	0	0	0	0	0	0	0	0	0	0	0	0	0	0	0	0	0	0	0	0	0	0	0
1018	1018	0.12	0.19	0.7	0	0.44	0	0.06	0	0.57	0.5	0.25	0.95	0.06	0	0.19	0	0.06	0	3.82	0.19	2.48	0	0	0.19	0	0	0	0	0	0	0	0	0	0	0.06	0	0	0	0	0	0	0.06	0	0	0	0	0	0
1019	1019	0	0	0	0	0	0	0	0	0	0	0	0	0.91	0	0	0	0	0	0.91	0	0	0	0	0	0	0	0	0	0	0	0	0	0	0	0	0	0	0	0	0	0	0	0	0	0	0	0	0
1020	1020	0.05	0.05	0.4	0	0.34	0	0	0	0.57	0.05	0	0.28	0.11	0	0	0.17	0	0	1.09	0.05	0.92	0	0	0.05	0	0	0	0	0.05	0	0	0	0	0	0	0	0	0	0	0	0	0.11	0	0	0.05	0	0	0
1021	1021	0	0	0	0	0	0	0	0	0	1.19	0	0	0	0	0	1.19	0	0	3.57	0	3.57	0	0	0	1.19	1.19	0	0	0	0	0	0	0	0	0	0	0	0	0	0	0	0	0	0	1.19	0	0	0
1022	1022	0	0	0.44	0	1.34	0	0.44	0	0	0	0	0	0	0	0	0.44	0.89	0	2.24	0	1.34	0	0.44	0.44	0	0	0	0	0	0	0	0	0	0	0	0	0	0	0	0	0	0	0	0	1.34	0	0	0
1023	1023	0	0	0	0	0.77	0	0	0	0	0	0	1.55	0	0	0	0.77	0.77	0	2.32	0	2.32	0	0	0	0	0	0	0	0	0	0	0	0	0	0	0	0	0	0	0	0	0	0	0	0.77	0	0	0
1024	1024	0.28	0.14	0.14	0	0	0	0.14	0	0.42	0	0.84	0.98	0	0	0	0	0.28	0	1.82	2.53	1.12	10.82	0.84	0.28	0	0	0	0	0	0	0	0	0	0	0	0	0	0	0	0	0	0	0	0	0	0	0	0
1025	1025	0.1	0.2	1.01	0	0.8	0.8	0.5	0	0.8	0.1	0.3	0.7	0.3	0	1.61	0.1	0	1.11	1.31	0.2	0.7	0	0.6	0.1	0	0	0	0	0	0	0	0	0	0	0	0	0	0	0	0	0	0	0.2	0	0.1	0.1	0	0
1026	1026	0	0	0	0	0.8	0	0	0	0	0	0	1.6	0	0	0	0.8	0.8	0	2.4	0	2.4	0	0	0	0	0	0	0	0	0	0	0	0	0	0	0	0	0	0	0	0	0	0	0	0.8	0	0	0
1027	1027	1.63	0	1.63	0	0	0	0	0	1.63	0	0	0	0	0	0	1.63	0	0	3.27	0	3.27	0	0	0	0	0	0	0	0	0	0	0	0	0	0	0	0	0	0	0	0	0	0	0	0	0	0	0
1028	1028	0.69	0	0	0	1.39	0	0.69	0	0	0	0	0.69	0	0	0	0	0	0	3.49	0	1.39	0	0	0	0	0	0	0	0	0	0	0	0	0	0	0	0	0	0	0	0	0	0	0	0	0	0	0
1029	1029	0	0	0	0	0	0	0	1.04	0	0	0.52	1.04	0.52	0	0	1.04	0	0	3.66	1.04	1.04	0	1.57	0.52	0	0	0	0	0	0	0	0	0	0	0	0	0	0	0	0	0	0	0	0	0	0	0	0
1030	1030	0	0	0.32	0	0.65	0.65	0.32	0.32	0	0	0	0.32	0.32	0	0	0.32	0.32	0	2.28	0	3.25	0	0	0.32	0	0	0	0	0	0	0	0	0	0	0	0	0	0	0	0	0	0	0	0	0.65	0	0	0
1031	1031	0	0	0.32	0	0.65	0.65	0.32	0.32	0	0	0	0.32	0.32	0	0	0.32	0.32	0	2.28	0	3.25	0	0	0.32	0	0	0	0	0	0	0	0	0	0	0	0	0	0	0	0	0	0	0	0	0.65	0	0	0
1032	1032	0.08	0.08	0.76	0	0.85	1.02	0.25	0.17	0.59	0.08	0.17	0.59	0.17	0	2.21	0.25	0.08	0.93	1.62	0.17	0.42	0	0.85	0.08	0	0	0	0	0	0	0	0	0	0	0	0	0	0	0	0.08	0	0	0.17	0.08	0.08	0.08	0	0
1033	1033	0.17	0	0.17	0	1.52	0.35	0.05	0.05	0.05	0.05	0.05	0.52	0.29	0.05	0	0	0.64	0.05	4.21	0.23	1.11	0	0.82	0.05	0	0	0	0	0	0	0	0	0	0	0	0	0	0	0	0	0	0	0.05	0	0.05	0	0	0
1034	1034	0.27	0	0.27	0	0	0	0	0	0	0	0	1.62	0.27	0	0	0	0.27	0	4.87	0	0.81	0.27	0.27	0	0	0	0	0	0	0	0	0	0	0	0	0	0	0	0.27	0	0	0	0	0	0	0	0	0
1035	1035	0	1.32	0	0	0	0.44	0	0	1.32	0	0	2.65	0	0.44	0	0.44	0	0.44	3.53	0	1.76	0	0	1.32	0	0	0	0	0	0	0	0	0	0	0	0	0	0	0	0	0	0	0	0	0	0	0	0
1036	1036	0	0	0	0	2.29	0	0	0	0	0	0	1.14	0	0	0	4.59	0	0	3.44	0	1.14	0	0	0	0	0	0	0	0	0	0	0	0	0	0	0	0	0	0	0	0	0	0	0	1.14	0	0	0
1037	1037	0	0	0	0	0	0	0	0	0	0	0	0	0	0	0	0	0	0	0	0	3.57	0	3.57	0	0	0	0	0	0	0	0	0	0	0	0	0	0	0	0	0	0	0	0	0	0	0	0	0
1038	1038	0.54	0	0	0	2.16	0	0	0.54	0	1.08	0	0	0	0	0	0	1.08	0	2.7	0	0.54	0	0	0	0	0	0	0	0	0	0	0	0	0	0	0	0.54	0	0	0	0	0	0	0	0	0	0	0
1039	1039	0	0	0	0	0	0	0	0	0.91	0	0	0	0	0	0	0	0	0	0.91	0	2.75	0	0	0	0	0	0	0	0	0	0	0	0	0	0	0	0	0	0	0	0	0	0	0	0	0	0	0
1040	1040	1.06	0	0.7	0	1.06	0	0.7	0	0	0.7	0	0.7	0	0	0.35	0.7	0	0	6	0	1.41	0	0.35	0.35	0	0	0	0	0	0	0	0	0	0	0	0	0	0	0	0	0	0	0	0	0.35	0	0	0
1041	1041	0.68	0.68	0.68	0	0.68	0	2.73	0	0	0.68	0	2.05	0	0	0	0	0	0.68	4.1	0	2.73	0	0	0.68	0	0	0	0	0	0	0	0	0	0	0	0	0.68	0	0	0	0	0	0	0	0	0	0	0
1042	1042	0	0	0	9.16	0.27	0	0.55	0.27	0.27	0.27	0	0.27	0	0	0	0	1.11	0	0.55	0.27	0.83	0	0	0	0	0	0	0	0	0	0	0	0	0	0	0	0	0	0	0	0	0	0	0	0	0	0	0
1043	1043	0	0	0.09	0	0.58	0.29	0.09	0	0.38	0	0.29	0.48	0.38	0	0	0	0.19	0	0.77	0	0.67	0	0.09	0	0	0	0	0	0	0	0	0	0	0	0	0	0.09	0	0	0	0	0	0.09	0	0.09	0	0	0
1044	1044	0	0	1.61	0	0	0	1.61	0	0	0	0	0	0	0	0	1.61	0	0	0	0	0	0	0	0	0	0	0	0	0	0	0	0	0	0	0	0	0	0	0	0	0	0	0	0	1.61	0	0	0
1045	1045	0	0	0	0	0.97	0	0.97	0	0	0	0	0	0	0	0	0.97	0	0	0	0	0.97	0	0	0	0.97	0.97	0	0	0	0	0	0	0	0	0	0	0.97	0	0	0	0	0	0	0	0	0	0	0
1046	1046	0	0.56	0.56	0	1.12	0.56	2.25	0	0	0.56	0	0.56	0	0	0	0	0	0.56	3.38	0	1.12	0	0	0	0	0	0	0	0	0	0	0	0	0	0	0	0	0	0	0	0	0	0	0	0.56	0	0	0
1047	1047	0.1	0.1	0.71	0	0.61	0.3	0.4	0.1	1.42	0.81	0.1	0.5	0	0	0	0.1	0	1.11	2.23	0.5	2.03	0	0	0.3	0	0	0	0	0	0	0	0	0	0	0.1	0	0	0	0.1	0	0	0	0	0	0	0	0	0
1048	1048	0.8	0	0.8	0	1.61	0	0	0	0	0	0	0	0	0	0	0.8	0.8	0	1.61	0	2.41	0	0.8	0	0	0	0	0	0	0	0	0	0	0	0	0	0	0	0	0	0	0	0	0	0	0	0	0
1049	1049	0	0	1.31	0	0	0	0	0	0	0	0	1.31	0	0	0	0	0	0	1.31	0	5.26	0	0	1.31	0	0	0	0	0	0	0	0	0	0	0	0	0	0	0	0	0	0	0	0	0	0	0	0
1050	1050	0	1.47	0	0	0	0	1.47	0	0	0	0	0	0	0	0	1.47	1.47	0	0	0	1.47	0	0	0	0	0	0	0	0	0	0	0	0	0	0	0	1.47	0	0	0	0	0	0	0	0	0	0	0
1051	1051	0.05	0.05	0.4	0	0.34	0	0	0	0.57	0.05	0	0.28	0.11	0	0	0.17	0	0	1.04	0.05	0.92	0	0	0.05	0	0	0	0	0.05	0	0	0	0	0	0	0	0	0	0	0	0	0.11	0	0	0.05	0	0	0
1052	1052	0	0.4	0	0	0.81	0	0.81	0	0	0.4	0	0	0	0	0	0	0	0	1.22	0	0.81	0.81	0	0	0	0	0	0	0	0	0	0	0	0	0	0	0	0	0	0	0	0	0	0	0	0	0	0
1053	1053	0.29	0.58	0.58	0	0.87	0	0.58	0	0	1.16	0	0.87	0	0	0	0	0.87	0	2.62	0	1.74	0	0	0	0	0	0	0	0	0	0	0	0	0	0	0	0	0	0	0	0	0	0	0	0	0	0	0
1054	1054	0.18	0	0.18	0	1.57	0.36	0.06	0.06	0.06	0.06	0.06	0.54	0.3	0.06	0	0	0.72	0.06	4.41	0.24	1.08	0	0.84	0.06	0	0	0	0	0	0	0	0	0	0	0	0	0	0	0	0	0	0	0.06	0	0	0	0	0
1055	1055	0.06	0	0.24	0	0.1	0	0	0.17	0.17	0.17	0	0.1	0.03	0	0	0.03	0	0	0.45	0	0.2	0	0.03	0	1.18	1.22	0	0	0	0	0	0	0	0	0	0	1.36	0	0	0	0	0	0.06	0	0.45	0	0	0
1056	1056	1.24	0.41	1.24	0	0	0	0	0	0	0	0	0.41	0	0	0	0.41	0	0.82	3.73	0	1.24	0	0	0.41	0	0	0	0	0	0	0	0	0	0	0	0	0	0	0	0	0	0	0	0	0.41	0	0	0
1057	1057	0.08	0	0.32	4.31	0.08	0.16	0.08	0.08	0	0	0.08	0.24	0.32	0	0	0.08	0	0.32	1.87	0	0.57	0	0.16	0.24	0	0	0	0	0	0	0	0	0	0	0	0	0.08	0	0	0	0	0	0	0	0.16	0	0	0
1058	1058	0.1	0.1	0.71	0	0.6	0.3	0.4	0.1	1.42	0.81	0.1	0.5	0	0	0	0.1	0	1.01	2.23	0.5	2.03	0	0	0.3	0	0	0	0	0	0	0	0	0	0	0.1	0	0	0	0.1	0	0	0	0	0	0	0	0	0
1059	1059	0	0	0	0	0	0	0.45	0	0	0.45	0.22	0.22	0	0	0.22	0.22	0	0.22	1.58	0	1.13	13.34	0.9	0	0	0	0	0	0	0	0	0	0	0	0	0	0.22	0	0	0	0	0	0	0	0	0	0	0
1060	1060	0	0	1.31	0	0	0	0	0	0	0	0	1.31	0	0	0	0	0	0	1.31	0	5.26	0	0	1.31	0	0	0	0	0	0	0	0	0	0	0	0	0	0	0	0	0	0	0	0	0	0	0	0
1061	1061	0	0	0	0	0	0.4	0	0	0	0.81	0	0	0	0	0	0.4	0	0	1.22	0	0	0	0.4	0	0	0	0	0	0	0	0	0	0	0	0	0	0	0	0	0	0	0	0	0	0	0	0	0
1062	1062	0	0	0	0	0.38	0.38	0.38	0.38	0	0	0.38	0	0	0	0	0.38	0	0	3.43	0	2.29	0	0	0.38	0	0	0	0	0	0	0	0	0	0	0	0	0	0	0	0	0	0	0	0	0.38	0	0	0
1063	1063	0	0	0	0	0	0	1.78	0	0	1.78	0	0	0	0	0	0	0	0	0	0	0	0	0	0	0	0	0	0	0	0	0	0	0	0	0	0	0	0	0	0	0	0	0	0	0	0	0	0
1064	1064	0	0.06	0.2	0	0.61	0.13	0	0	0.75	0	0.27	0.75	0.27	0	0	0	0.2	0.13	1.16	0	1.23	0	0.06	0	0	0	0	0	0	0	0	0	0	0	0	0	0	0	0	0	0	0	0.06	0	0.06	0	0	0
1065	1065	0	1.36	0	0	0	0	1.36	0	0	0	0	0	0	0	0	1.36	1.36	0	0	0	1.36	0	0	0	0	0	0	0	0	0	0	0	0	0	0	0	0	0	0	0	0	0	0	0	0	0	0	0
1066	1066	0	0	0	0	0	2.3	0	0	0	0	0	0.76	0.76	0	0	0	0	0	2.3	0	1.53	0	0	0	0	0	0	0	0	0	0	0	0	0	0	0	0	0	0	0	0	0	0	0	0	0	0	0
1067	1067	1.63	0	0	0	2.45	0	0	0	0	0	0	0	0	0	0	0.81	0	0	3.27	0	1.63	0	0	0	0	0	0	0	0	0	0	0	0	0	0	0	0.81	0	0	0	0	0	0	0	0	0	0	0
1068	1068	0.16	0	0.67	0	0.33	0.16	0.33	0.84	0.16	0.5	0.33	1.51	0	0	0	0	1.68	0.33	2.02	1.68	3.87	0	0	0.33	0	0	0	0	0	0	0	0	0	0	0	0	0	0	0	0.16	0	0	0	0	0	0	0	0
1069	1069	0.09	0.49	0.59	0	0.39	0.19	0	0	0.09	0.39	0	1.58	0.19	0	0	0	0.09	0	3.75	0	1.08	0	0	0.19	0	0	0	0	0	0	0	0	0	0	0	0	0	0	0	0	0	0	0	0	0	0	0	0
1070	1070	0	0	0	0	0	0	0	0	0	0	0	0	0	0	0	4	0	0	0	0	0	0	0	0	0	0	0	0	0	0	0	0	0	0	0	0	0	0	0	0	0	0	0	0	0	0	0	0
1071	1071	0.17	0	0.17	0	1.45	0.34	0.05	0.05	0.05	0.05	0.05	0.52	0.29	0.05	0	0	0.69	0.05	4.25	0.23	1.04	0	0.75	0.05	0	0	0	0	0	0	0	0	0	0	0	0	0	0	0	0	0	0	0	0	0	0	0	0
1072	1072	0	0	0.27	0	0.54	0.27	0.27	1.08	0	0.81	0	0	0	0	0	0	0	0	2.45	0	1.36	0	0	0.27	0	0	0	0	0	0	0	0	0	0	0	0.27	0	0	0	0	0	0	0	0	0	0.27	0	0
1073	1073	1.61	0	0	0	3.22	0	0	0	0	0	0	0	0	0	0	0.8	0	0	3.22	0	1.61	0	0	0	0	0	0	0	0	0	0	0	0	0	0	0	0.8	0	0	0	0	0	0	0	0	0	0	0
1074	1074	0	0.55	0.55	0	1.1	0.55	2.2	0	0	0.55	0	0.55	0	0	0	0	0	0.55	3.31	0	1.1	0	0	0	0	0	0	0	0	0	0	0	0	0	0	0	0	0	0	0	0	0	0	0	0.55	0	0	0
1075	1075	0	0.55	0.55	0	1.1	0.55	2.2	0	0	0.55	0	0.55	0	0	0	0	0	0.55	3.31	0	1.1	0	0	0	0	0	0	0	0	0	0	0	0	0	0	0	0	0	0	0	0	0	0	0	0.55	0	0	0
1076	1076	0	0	0.31	0	0.63	0.63	0.31	0.31	0	0	0	0.31	0.31	0	0	0.31	0.31	0	2.55	0	3.19	0	0	0.31	0	0	0	0	0	0	0	0	0	0	0	0	0	0	0	0	0	0	0	0	0.31	0	0	0
1077	1077	1.04	0	0.69	0	1.04	0	0.69	0	0	0.69	0	0.69	0	0	0.34	0.69	0	0	5.9	0	1.38	0	0.34	0.34	0	0	0	0	0	0	0	0	0	0	0	0	0	0	0	0	0	0	0	0	0.34	0	0	0
1078	1078	0	1.56	0	0	0	0	1.56	0	0	1.56	0	0	0	0	0	1.56	1.56	0	0	0	1.56	0	0	0	0	0	0	0	0	0	0	0	0	0	0	0	1.56	0	0	0	0	0	0	0	0	0	0	0
1079	1079	0	0.54	0.54	0	1.08	0.54	2.16	0	0	0.54	0	0.54	0	0	0	0	0	0.54	3.24	0	1.08	0	0	0	0	0	0	0	0	0	0	0	0	0	0	0	0	0	0	0	0	0	0	0	0.54	0	0	0
1080	1080	0.14	0	0.57	0	0.28	0.14	0.28	0.28	0	0.43	0.14	0.28	0	0	0	1.88	0.14	0.14	1.01	0	1.44	0	0	0	0	0	0	0	0	0	0	0	0	0	0	0	0	0	0	0.14	0	0	0	0	0	0	0	0
1081	1081	0	0	0.44	0	0.22	0.22	0	0	0.66	0.44	0.22	0.88	0	0	0	0.22	0	0	1.32	0	1.1	0.22	0.22	0.22	0	0	0	0	0	0	0	0	0	0	0	0.44	0	0	0	0	0	0	0	0	0	0	0	0
1082	1082	0	0	0.29	0	0.88	0.14	0	0	0.88	0	0	0.73	0.14	0	0	0	0.29	0	2.2	0	0.88	0	0.14	0.29	0	0	0	0	0	0	0	0	0	0	0.58	0	0	0	0	0	0	0	0	0	0	0	0	0
1083	1083	0.07	0.37	0.81	0	0.51	0.29	0.07	0	0.07	0.37	0.07	1.48	0.14	0	0.07	0	0.14	0.44	3.55	0	1.85	0	0	0.07	0	0	0	0	0	0	0	0	0	0	0	0	0.14	0	0	0	0	0	0	0	0	0	0	0
1084	1084	0	0	0.31	0	0.63	0.63	0.31	0.31	0	0	0	0.31	0.31	0	0	0.31	0.31	0	2.55	0	3.19	0	0	0.31	0	0	0	0	0	0	0	0	0	0	0	0	0	0	0	0	0	0	0	0	0.31	0	0	0
1085	1085	0	0	0.31	0	0.63	0.63	0.31	0.31	0	0	0	0.31	0.31	0	0	0.31	0.31	0	2.55	0	3.19	0	0	0.31	0	0	0	0	0	0	0	0	0	0	0	0	0	0	0	0	0	0	0	0	0.31	0	0	0
1086	1086	0.17	0	0.17	0	1.52	0.35	0.05	0.05	0.05	0.05	0.05	0.52	0.29	0.05	0	0	0.64	0.05	4.21	0.23	1.11	0	0.81	0.05	0	0	0	0	0	0	0	0	0	0	0	0	0	0	0	0	0	0	0.05	0	0	0	0	0
1087	1087	0.48	0	0.97	0	0.48	0	0.97	0	0	0	0	0.48	0	0	0	0	0.48	0.48	4.36	0	1.45	0	1.45	0	0	0	0	0	0	0	0	0	0	0	0.48	0	0	0	0	0	0	0	0	0	0.48	0	0	0
1088	1088	1.24	0.41	1.24	0	0	0	0	0	0	0	0	0.41	0	0	0	0.41	0	0.82	3.73	0	1.24	0	0	0.41	0	0	0	0	0	0	0	0	0	0	0	0	0	0	0	0	0	0	0	0	0.41	0	0	0
1089	1089	0.34	0.42	0.25	0	0.08	0.42	0.08	0.25	0.08	1.62	0.34	0.51	0.94	0	0.17	0.08	0	0	3	0	0.94	0	0.34	0.34	0	0	0	0	0	0	0	0	0	0	0	0	0	0	0	0	0	0	0	0	0.17	0	0	0
1090	1090	0	0	0	0	0	0	0	0	0	0	0	0	0	0	0	0	0	0	0	0	0.64	8.33	0	0	0	0	0	0	0	0	0	0	0	0	0	0	0	0	0	0	0	0	0	0	0	0	0	0
1091	1091	0	1.63	0	0	0	0	1.63	0	0	1.63	0	0	0	0	0	0	0	0	1.63	0	3.27	0	0	0	0	0	0	0	0	0	0	0	0	0	0	0	0	0	0	0	0	0	0	0	0	0	0	0
1092	1092	0.17	0	0.08	0	0.43	0.08	0.08	0.43	0.08	0.08	0	0.6	0.17	0.17	0	0	0.17	0.08	1.2	0	3.14	0	0.34	0.08	0	0	0	0	0	0	0	0	0	0	0	0	0	0	0	0	0	0	0	0	0	0	0	0
1093	1093	0.17	0	0.08	0	0.43	0.08	0.08	0.43	0.08	0.08	0	0.6	0.17	0.17	0	0	0.17	0.08	1.2	0	3.14	0	0.34	0.08	0	0	0	0	0	0	0	0	0	0	0	0	0	0	0	0	0	0	0	0	0	0	0	0
1094	1094	0	0.34	0.69	0	0.34	0.69	0.34	0	0	1.04	0.34	1.38	0	0	0	0.69	0	0.69	4.86	0	1.73	0	0	1.04	0	0	0	0	0	0	0	0	0	0	0	0	0	0	0	0	0	0	0	0	0	0	0	0
1095	1095	0	0	0.29	0	0.29	0.29	0.29	0.29	0	0	0.58	0.87	0	0	0	0.87	0.58	0.29	2.61	2.61	2.9	0	0	0.58	0	0	0	0	0	0	0	0	0	0	0	0	0	0	0	0	0	0	0	0	0	0	0	0
1096	1096	0	0	0	0	0.45	0.45	0.45	0	0	0	0	0.45	0	0	0	0	0	0	0.9	0	0	9.04	0	0	0	0	0	0	0	0	0	0	0	0	0	0	0	0	0	0	0	0	0	0	0	0	0	0
1097	1097	0	0	0.4	0	0	0	0.2	0	0.8	0.2	0	0.4	0	1.41	0.2	0.4	0	0	3.44	3.03	2.22	0	0	0.4	0	0	0	0	0	0	0	0	0	0	0	0	0	0	0	0	0	0	0	0	0	0	0	0
1098	1098	0	0	0	0	0	0	1.33	0	0	0	0	0	0	0	0	0	0	0	1.33	0	5.33	0	0	0	0	0	0	0	0	0	0	0	0	0	0	0	0	0	0	0	0	0	0	0	0	0	0	0
1099	1099	0.22	0.22	0.22	0	1.77	0.22	0.44	0.44	0.22	2.88	0	0.88	0.22	0	1.1	0.44	0	0.44	3.32	0	3.32	0	0.44	0.44	0	0	0	0	0	0	0	0	0	0	0	0	0	0	0	0.44	0	0	0	0	0	0	0	0
1100	1100	0	0.9	0	0	0	0	0	0	0	0	0	0.9	0	0	0	0	0	1.81	6.36	0	0.9	0	0	0	0	0	0	0	0	0	0	0	0	0	0	0	0	0	0	0	0	0	0	0	0	0	0	0
1101	1101	0.74	0	0	0	0.74	0	0.74	0	0.74	0	0	0	0	0	0	0	0	0	0	0	1.49	0	0	0	0	0	0	0	0	0	0	0	0	0	0	0	0	0	0	0.74	0	0	0	0	0	0	0	0
1102	1102	0	0	0	42.81	1.28	0	0.28	0	0	0	0	0.28	0	0	0	0.14	0	0	1.7	0	0.85	0	0	0.42	0	0	0	0	0	0	0	0	0	0	0.14	0	0	0	0	0	0	0	0	0	0	0	0	0.14
1103	1103	0	0	0.37	0	1.13	0	0.37	0	0	0.75	0	0.37	0	0	0	0.37	0.75	0	2.65	0	1.13	0	0.37	0	0	0	0	0	0	0	0	0	0	0	0	0	0	0	0	0	0	0	0	0	1.13	0	0	0
1104	1104	0	0	0	0	0	0	0	0	0	0	0	0	1.33	0	0	0	2.66	5.33	2.66	0	2.66	0	0	0	0	0	0	0	0	0	0	0	0	0	0	0	0	0	0	0	0	0	0	0	0	0	0	0
1105	1105	0	0	0.72	0	1.45	0.36	0	0	0	1.45	0	1.09	0	0	0	0.72	0	0	2.54	1.81	0.72	0	0	0	0.36	0.36	0	0	0	0	0	0	0	0	0	0	0	0	0	0	0	0	0	0	0	0	0	0
1106	1106	0.54	0	1.08	0	0.54	0	1.08	0	0	0	0	0.54	0	0	0	0.54	0.54	0	4.32	0	1.08	0	1.62	0	0	0	0	0	0	0	0	0	0	0	0	0	0	0	0	0	0	0	0	0	0.54	0	0	0
1107	1107	0	0	0	0	0	0	0	0	0	1.81	0	0	0	0	1.81	1.81	0	0	1.81	0	0	0	5.45	0	0	0	0	0	0	0	0	0	0	0	0	0	0	0	0	0	0	0	0	0	0	0	0	0
1108	1108	0	0	0.48	0	0.96	0	0.48	0	0	0	0	0	0	0	0	0.48	0.96	0	1.92	0	1.44	0	0.48	0.48	0	0	0	0	0	0	0	0	0	0	0	0	0	0	0	0	0	0	0	0	1.44	0	0	0
1109	1109	0	0	0	0	0.98	0	0	0	0	0.98	0.98	0.98	0	0	0	0.98	0	0.98	2.94	0	1.96	0	0	0	0.98	0.98	0	0	0	0	0	0	0	0	0	0	0	0	0	0	0	0	0	0	0	0.98	0	0
1110	1110	0	0	0	0	0	0	0	0	0	0	0	0	0	0	0	0	0	0	4.44	0	0	0	0	0	0	0	0	0	0	0	0	0	0	0	0	0	0	0	0	0	0	0	0	0	0	0	0	0
1111	1111	0	0	0	19.16	0.18	0	0.18	0	0	0	0	0	0	0	0	1.89	0	0	0.56	0	0	9.48	0	0.18	0	0	0	0	0	0	0	0	0	0	0	0	0	0	0	0	0	0	0	0	0	0	0	0
1112	1112	0	0	0.6	0	0	0.6	0	0	0.6	0	0	1.82	0	0	0	0.3	0	0	2.74	0	1.21	0	0	0.6	0	0	0	0	0	0	0	0	0	0	0	0	0	0	0	0	0	0	0	0	0	0	0	0
1113	1113	0	0	0	0	0	0	0	0	0	0	0	1.33	0	0	0	1.33	0	0	2.66	0	4	0	0	0	0	0	0	0	0	0	0	0	0	0	0	0	0	0	0	0	0	0	0	0	0	0	0	0
1114	1114	0.37	0.17	0.3	0.06	0.23	0.17	0.03	0.95	0.37	0.37	0.1	0.64	0.61	0.34	0.2	0.51	0.34	0.34	2.75	0.13	1.36	0	0.27	0.71	0	0	0	0	0	0	0	0	0	0	0	0	0	0	0	0.03	0	0	0	0	0.03	0	0	0
1115	1115	0	0	0.6	0	0	0.6	0	0	0.6	0	0	1.81	0	0	0	0.3	0	0	2.72	0	1.21	0	0	0.6	0	0	0	0	0	0	0	0	0	0	0	0	0	0	0	0	0	0	0	0	0	0	0	0
1116	1116	0.58	0	0	35.46	0.58	0	0.58	0.58	0	0	0	0	0	0.58	0	0.58	0.58	0.58	0.58	0	1.74	0	0	1.16	0	0	0	0	0	0	0	0	0	0	0	0	0	0	0	0	0	0	0	0	0	0	0	0
1117	1117	0	0	1.4	0	0.46	0	0.46	1.4	0	0.46	0	0	0	0	0	0	0	0	2.8	0	1.86	0	0	0	0	0	0	0	0	0	0	0	0	0	0	0	0	0	0	0.93	0	0	0	0	0	0	0	0
1118	1118	0	0	0.3	0	0.3	0.91	0	0.3	0	0	0	0.3	0.3	0	0	0.3	0.3	0.3	2.12	0	3.03	0	0	0.3	0	0	0	0	0	0	0	0	0	0	0	0	0	0	0	0	0	0	0	0	0.3	0	0	0
1119	1119	0	0	0.3	0	0.3	0.9	0	0.3	0	0	0	0.3	0.3	0	0	0.3	0.3	0.3	2.11	0	3.02	0	0	0.3	0	0	0	0	0	0	0	0	0	0	0	0	0	0	0	0	0	0	0	0	0.3	0	0	0
1120	1120	1.19	0.59	0	0	0.59	0	0	0.59	0	0	0	0	0.59	0	0	0	0	0.59	3.57	0	6.54	0	0	0.59	0	0	0	0	0	0	0	0	0	0	0	0	0	0	0	0	0	0	0	0	0	0	0	0
1121	1121	0.5	0.25	0.42	0	0.08	0.23	0.02	0.35	0.35	0.69	0.21	0.9	0.5	0.92	0.02	0.33	0.42	0.02	3.05	0	1.43	0	0.94	0.46	0	0	0	0	0	0	0	0	0	0	0	0	0	0	0	0.02	0	0	0	0	0.02	0	0.02	0
1122	1122	0.58	0	0	35.46	0.58	0	0.58	0.58	0	0	0	0	0	0.58	0	0.58	0.58	0.58	0.58	0	1.74	0	0	1.16	0	0	0	0	0	0	0	0	0	0	0	0	0	0	0	0	0	0	0	0	0	0	0	0
1123	1123	0	0	0.3	0	0.3	0.91	0	0.3	0	0	0	0.3	0.3	0	0	0.3	0.3	0.3	2.12	0	3.03	0	0	0.3	0	0	0	0	0	0	0	0	0	0	0	0	0	0	0	0	0	0	0	0	0.3	0	0	0
1124	1124	0	0	0.3	0	0.3	0.91	0	0.3	0	0	0	0.3	0.3	0	0	0.3	0.3	0.3	2.12	0	3.03	0	0	0.3	0	0	0	0	0	0	0	0	0	0	0	0	0	0	0	0	0	0	0	0	0.3	0	0	0
1125	1125	0.47	0	1.19	0	0.23	0.23	0	0	0	0.47	0	1.43	0	0	0	0.71	1.43	0	5.26	0	2.63	0	0.71	0.23	0	0	0	0	0	0	0	0	0	0	0	0	0	0	0.23	0	0	0	0	0	0	0	0	0
1126	1126	0	0	1.79	0	0	0.59	0	0.59	0	0	0	0	0	0	0	0	0	0	0	0	0	0	0.59	0	0	0	0	0	0	0	0	0	0	0	0	0	0	0	0	1.19	0	0	0	0	0	0	0	0
1127	1127	0	0	0	0	0	0	0	0	0	0	0	0	0	0	0	0	0	0	7.14	0	0	0	0	0	0	0	0	0	0	0	0	0	0	0	0	0	0	0	0	0	0	0	0	0	0	0	0	0
1128	1128	0	0	0.48	0	0.72	0.48	0	0	0.24	0	0.48	0.24	0	0	0	0.48	0	0	1.2	0	1.44	0	0.48	0.24	0	0	0	0	0	0.24	0	0	0	0	0	0	0	0	0	0.24	0	0	0.24	0	0	0	0	0.24
1129	1129	0	0	0.48	0	0.72	0.48	0	0	0.24	0	0.48	0.24	0	0	0	0.48	0	0	1.2	0	1.44	0	0.48	0.24	0	0	0	0	0	0.24	0	0	0	0	0	0	0	0	0	0.24	0	0	0.24	0	0	0	0	0.24
1130	1130	0.34	0.25	0.25	0	0.08	0.43	0.08	0.25	0.08	1.47	0.34	0.51	0.95	0	0.17	0.08	0	0	3.03	0	0.77	0	0.34	0.34	0	0	0	0	0	0	0	0	0	0	0	0	0	0	0	0	0	0	0	0	0.17	0	0	0
1131	1131	0.43	0	0	0	0.87	0.87	0	0	0	0.43	0	2.18	0	0	0	0	1.74	0	0.87	0	0.87	0	0	0.43	0	0	0	0	0	0	0	0	0	0	0	0.43	0	0	0	0	0	0	0	0	0	0	0	0
1132	1132	0.43	0	0	0	0.87	0.87	0	0	0	0.43	0	2.18	0	0	0	0	1.74	0	0.87	0	0.87	0	0	0.43	0	0	0	0	0	0	0	0	0	0	0	0.43	0	0	0	0	0	0	0	0	0	0	0	0
1133	1133	0	0	0.29	0	0.29	0.29	0.29	0.29	0	0	0.58	0.87	0	0	0	0.87	0.58	0.29	2.61	2.61	2.9	0	0	0.58	0	0	0	0	0	0	0	0	0	0	0	0	0	0	0	0	0	0	0	0	0	0	0	0
1134	1134	0	0	0	0	0	0	0	0	0	0	0	0	0	0	0	0	0	1.4	7.04	0	0	0	0	0	0	0	0	0	0	0	0	0	0	0	0	0	0	0	0	0	0	0	0	0	0	0	0	0
1135	1135	0	0	0	0	0.36	0.36	0	0.36	0.36	0.36	0	0.36	0	0	0	0	0.73	0	2.94	0	4.04	0	0	0.36	0	0	0	0	0	0	0	0	0	0	0	0	0	0	0	0	0	0	0	0.36	0	0	0	0
1136	1136	0	0	0.97	0	0.38	0.19	0	0	0	0.19	0	1.16	0	0	0	0	0	0	0.58	0	0.38	0	0.77	0	0	0	0	0	0	0	0	0	0	0.19	0	0	0.19	0	0	0	0	0	0	0	0	0	0	0
1137	1137	0.17	0	0.08	0	0.42	0.08	0.08	0.42	0.08	0.08	0	0.6	0.17	0.17	0	0	0.17	0.08	1.2	0	3.17	0	0.34	0.08	0	0	0	0	0	0	0	0	0	0	0	0	0	0	0	0	0	0	0	0	0	0	0	0
1138	1138	0.52	0	2.38	0	0.26	0	0.26	0	0.52	0	0.26	0	0	0	0	0.79	0	0	1.32	0	1.05	0	0	0.52	0	0	0	0	0	0	0	0	0.26	0	0	0.26	0.26	0	0.52	0	0	0	0	0	0	0	0	0
1139	1139	0.46	0.31	0.46	0	0.05	0.13	0.05	0.26	0.44	0.75	0.26	0.96	0.57	1.22	0	0.1	0.44	0	3.21	0	1.48	0	1.01	0.33	0	0	0	0	0	0	0	0	0	0	0	0	0	0	0	0	0	0	0	0	0.02	0	0	0
1140	1140	0.18	0	0.54	0	1.09	0.18	0.54	0	0.54	0.54	0	0.18	0	0	0.18	0.36	0.18	0.54	1.82	0	2	0	0	0.18	0	0	0	0	0	0	0	0	0	0	0	0	0	0	0	0	0	0.18	0	0	0	0	0	0
1141	1141	0.17	0	0.08	0	0.42	0.08	0.08	0.42	0.08	0.08	0	0.6	0.17	0.17	0	0	0.17	0.08	1.2	0	3.17	0	0.34	0.08	0	0	0	0	0	0	0	0	0	0	0	0	0	0	0	0	0	0	0	0	0	0	0	0
1142	1142	0	0	1.26	0	0	0	0	0	0	0	0	0	1.26	0	0	0	2.53	5.06	2.53	0	3.79	0	0	0	0	0	0	0	0	0	0	0	0	0	0	0	0	0	0	0	0	0	0	0	0	0	0	0
1143	1143	0	0	0	0	0	0	0.36	0	0	0	0	0	0	0	0	0.36	0	0	3.3	0	0	0	0	0	0	0	0	0	0	0	0	0	0	0	0	0	0	0	0	0	0	0	0	0	0.73	0	0	0
1144	1144	0.37	0.75	1.13	0	0.37	0	0	0.37	0.37	1.88	0.37	2.64	0	0.37	0	0.37	0	0	2.26	0	4.52	0	0.37	0	0	0	0	0	0	0	0	0	0	0	0	0	0	0	0	0	0	0	0	0	0	0	0	0
1145	1145	0	0.57	0	0	0	0	0	0	0	0	0.57	0.57	1.15	0	0	0	0	1.73	3.46	0	1.15	0	0	0	0	0	0	0	0	0	0	0	0	0	0	0	0	0	0	0	0	0	0	0	0	0	0	0
1146	1146	0	0	0	0	0	0	0	0	0	0	0	0	0	0	0	0	0	0	2.17	0	2.17	0	0	0	0	0	0	0	0	0	0	0	0	0	0	0	0	0	0	0	0	0	0	0	0	0	0	0
1147	1147	0.09	0.49	0.59	0	0.39	0.19	0	0	0.09	0.39	0	1.59	0.19	0	0	0	0.09	0	3.79	0	1.09	0	0	0.09	0	0	0	0	0	0	0	0	0	0	0	0	0	0	0	0	0	0	0	0	0	0	0	0
1148	1148	0	0	0	0	0.38	0.38	0.38	0.38	0	0	0.38	0	0	0	0	0.38	0	0	3.87	0	1.93	0	0	0.38	0	0	0	0	0	0	0	0	0	0	0	0	0	0	0	0	0	0	0	0	0	0	0	0
1149	1149	0	0	0	0	0	0	0	0	0	0	0	0	0	0	0	0	0	0	3.17	0	3.17	0	3.17	0	0	0	0	0	0	0	0	0	0	0	0	0	0	0	0	0	0	0	0	0	0	0	0	0
1150	1150	0	0.49	1.97	0	2.46	0	0	0	0	0	0	0	0.49	0	0	0.49	1.47	0.49	4.43	0	0.49	0	0	0	0	0	0	0	0	0	0	0	0	0	0	0	0	0	0	0	0	0	0	0	0	0	0	0
1151	1151	0	0	0	0	0.38	0.38	0.38	0.38	0	0	0.38	0	0	0	0	0.38	0	0	3.87	0	1.93	0	0	0.38	0	0	0	0	0	0	0	0	0	0	0	0	0	0	0	0	0	0	0	0	0	0	0	0
1152	1152	0.06	0.12	0.77	0	0.19	0.32	0.38	0	0.06	0	0	0.64	0.25	0	0.12	0	0	0.12	1.67	0.06	0.7	0	0.19	0	0	0	0	0	0	0	0	0	0	0	0	0	0	0	0	0	0	0	0	0.06	0	0	0	0
1153	1153	0.74	0.74	0.74	0	0	0	0.37	0	0.37	1.12	1.12	1.12	0	0	0	0	0	0.74	2.99	0	2.24	0	0	0.37	0	0	0	0	0	0	0	0	0	0	0	0	0	0	0	0	0	0	0	0	0	0	0	0
1154	1154	0	0	0	0	1.58	0	0.39	1.19	0	0.39	0	0.79	0	0	0	0	1.58	0.39	3.96	0	1.98	0	0	0	0	0	0	0	0	0	0	0	0	0	0.79	0	0	0	0	0	0	0	0	0	0	0	0	0
1155	1155	1.24	0	0.82	0	0	0	0.41	0	0	0.41	0	0.41	0	0	0	1.65	0.41	0	2.9	0	0.41	0	0.41	0.82	0	0	0	0	0	0	0	0	0	0	0	0	0	0	0	0	0	0	0	0	0	0	0	0
1156	1156	0	0.09	0.14	0	1.04	0.09	0.09	0	0.79	0	0.04	0.29	0.19	0	0	0	0.14	0.04	1.53	0.24	1.23	0	0.29	0.04	0	0	0	0	0	0	0	0	0	0	0	0	0	0	0	0	0	0	0.04	0	0.04	0	0	0
1157	1157	1.24	0	0.82	0	0	0	0.41	0	0	0.41	0	0.41	0	0	0	1.65	0.41	0	2.9	0	0.41	0	0.41	0.82	0	0	0	0	0	0	0	0	0	0	0	0	0	0	0	0	0	0	0	0	0	0	0	0
1158	1158	0	0	0	0	0	0	0	0	0	0	0	0	0	0	0	0	0	0	0	0	0	0	0	1.42	0	0	0	0	0	0	0	0	0	0	0	0	0	0	0	0	0	0	0	0	0	0	0	0
1159	1159	0	0	0	0	1.21	0	1.21	1.21	1.21	1.21	1.21	1.21	0	0	0	0	4.87	0	2.43	1.21	4.87	0	0	0	0	0	0	0	0	0	0	0	0	0	0	0	0	0	0	0	0	0	0	0	0	0	0	0
1160	1160	1.44	0	0	0	0	0	0	0	0	0.48	0	2.4	0	0	0	0.96	0	0	6.73	0	1.92	0	0.48	0	0	0	0	0	0	0	0	0	0	0	0	0	0	0	0	0	0	0	0	0	0.48	0	0	0
1161	1161	0.47	0.31	0.47	0	0.05	0.13	0.05	0.26	0.42	0.76	0.26	0.97	0.57	1.23	0	0.1	0.47	0	3.23	0	1.49	0	0.99	0.34	0	0	0	0	0	0	0	0	0	0	0	0	0	0	0	0	0	0	0	0	0.02	0	0	0
1162	1162	0	0	0	0	1.47	1.47	1.47	0	0	0	0	0	0	0	0	0	0	0	0	0	0	0	0	0	0	0	0	0	0	0	0	0	0	0	0	0	0	0	0	0	0	0	0	0	0	0	0	0
1163	1163	0.53	0	1.06	0	0.53	0	1.06	0	0	0	0	0.53	0	0	0	1.06	0.53	0	4.25	0	1.06	0	1.59	0	0	0	0	0	0	0	0	0	0	0	0	0	0	0	0	0	0	0	0	0	0.53	0	0	0
1164	1164	1.24	0.41	1.24	0	0	0	0	0	0	0	0	0.41	0	0	0	0.41	0	0.82	3.73	0	1.24	0	0	0.41	0	0	0	0	0	0	0	0	0	0	0	0	0	0	0	0	0	0	0	0	0.41	0	0	0
1165	1165	0	0.55	0.55	0	2.23	0	0.55	0	0	0	0	0.55	0.55	0	0	0.55	2.79	0	3.91	0	1.67	0	0	0	0	0	0	0	0	0	0	0	0	0	0	0	0	0	0	0	0	0	0	0	0	0	0	0
1166	1166	0	0.55	0.55	0	2.23	0	0.55	0	0	0	0	0.55	0.55	0	0	0.55	2.79	0	3.91	0	1.67	0	0	0	0	0	0	0	0	0	0	0	0	0	0	0	0	0	0	0	0	0	0	0	0	0	0	0
1167	1167	0.37	0.75	1.13	0	0.37	0	0	0.37	0.37	1.89	0.37	2.65	0	0.37	0	0.37	0	0	2.27	0	4.54	0	0.37	0	0	0	0	0	0	0	0	0	0	0	0	0	0.37	0	0	0	0	0	0	0	0	0	0	0
1168	1168	0.34	0	0.69	0	0.17	0.51	0	0.51	0.17	0.17	0.17	1.38	0	0	0	0.34	1.03	0.17	1.9	1.55	3.81	0	0.17	0.51	0	0	0	0	0	0	0	0	0	0	0	0	0	0	0	0	0	0	0	0	0.17	0	0	0
1169	1169	0	0.89	1.15	0	0.12	0	0	0.12	0.25	0.12	0.12	0.38	0.12	0	1.15	0	0.12	2.04	2.81	0.12	1.27	0	0	0.12	0	0	0	0	0	0	0	0	0	0	0	0.12	0	0	0	0	0	0	0	0	0	0	0	0
1170	1170	0	0.47	0.47	0	1.89	0	1.18	0.23	0	0.47	0.23	0.7	0.23	0	0.47	0.23	1.41	0	2.83	0	1.65	0	0	0	0	0	0	0	0	0	0	0	0	0	0	0	0	0	0	0	0	0	0	0	0	0	0	0
1171	1171	0.47	0.31	0.47	0	0.05	0.13	0.05	0.26	0.44	0.76	0.26	0.97	0.58	1.26	0	0.26	0.44	0	3.24	0	1.5	0	1.02	0.34	0	0	0	0	0	0	0	0	0	0	0	0	0	0	0	0	0	0	0	0	0.02	0	0	0
1172	1172	0	0	0	0	1.35	0.45	0	0	0	0	0	0	0.45	0	0	0.45	0.45	0.45	1.8	0	1.35	0	0	0	0	0	0	0	0	0	0	0	0	0	0	0	0	0	0	0	0	0	0	0	0	0	0	0
1173	1173	0	0	0	0	0	0	1.23	0	0	0	0	0	0	0	0	1.23	0	0	0	0	0	0	0	0	0	0	0	0	0	0	0	0	0	0	0	0	0	0	0	0	0	0	0	0	0	0	0	0
1174	1174	0	0	0	0	0	0	1.23	0	0	0	0	0	0	0	0	1.23	0	0	0	0	0	0	0	0	0	0	0	0	0	0	0	0	0	0	0	0	0	0	0	0	0	0	0	0	0	0	0	0
1175	1175	0	0	0	0	0	0	1.23	0	0	0	0	0	0	0	0	1.23	0	0	0	0	0	0	0	0	0	0	0	0	0	0	0	0	0	0	0	0	0	0	0	0	0	0	0	0	0	0	0	0
1176	1176	0.19	0	0	0	0.09	0.09	0.19	0	0	0.09	0.09	0.69	0.09	0	0	0	0	0.19	1.38	0	0.49	0	0.39	0	0	0	0	0	0	0	0	0	0	0	0	0.09	0	0	0	0	0	0	0	0	0	0	0	0.09
1177	1177	1.03	0	0.68	0	1.03	0	0.68	0	0	0.68	0	0.68	0	0	0.34	0.68	0	0	5.86	0	1.37	0	0.34	0.34	0	0	0	0	0	0	0	0	0	0	0	0	0	0	0	0	0	0	0	0	0.34	0	0	0
1178	1178	0.27	0	0.27	0	0	0	0	0	0	0.27	0.27	0.55	0	0	0	0	0	0	2.2	0	0.27	0	0	0	0	0	0	0	0	0	0	0	0	0	0	0	1.1	0	0	0	0	0	0	0	0	0	0	0
1179	1179	0	1.09	0	0	0	0	0	1.09	0	0	0	0	0	0	0	0	0	0	0	0	1.09	0	0	0	0	0	0	0	0	0	0	0	0	0	0	0	1.09	0	0	0	0	0	0	0	1.09	0	0	0
1180	1180	0	0.89	1.14	0	0.12	0	0	0.12	0.25	0.12	0.12	0.38	0.12	0	1.14	0	0.12	2.04	2.8	0.12	1.27	0	0	0.12	0	0	0	0	0	0	0	0	0	0	0	0.12	0	0	0	0	0	0	0	0	0	0	0	0
1181	1181	0	0	0	0	1.2	0	1.2	1.2	1.2	1.2	1.2	1.2	0	0	0	0	4.81	0	2.4	1.2	3.61	0	0	0	0	0	0	0	0	0	0	0	0	0	0	0	0	0	0	0	0	0	0	0	0	0	0	0
1182	1182	0.49	0	0.74	0	0.24	0.74	0.24	0.74	0.24	0.24	0.24	1.23	0	0	0	0	1.23	0	1.23	1.73	2.47	0	0.24	0.74	0	0	0	0	0	0	0	0	0	0	0	0	0	0	0	0	0	0	0	0	0	0	0	0
1183	1183	0	0	0.6	0	0.6	0	0.6	0	0	0	0	0	0.6	0	0	0	0	0.6	1.81	0	1.21	0	0	0.6	0	0	0	0	0	0	0	0	0	0	0	0	0	0	0	0	0	0	0	0	0	0	0	0
1184	1184	0	0.46	0.46	0	1.38	0	0	1.85	0	0.92	0.46	0	0	0	0	0.92	0	0	0.92	0.46	1.38	0	0	0.46	0	0	0	0	0	0	0	0	0	0	0	0	1.38	0	0	0.46	0	0	0	0	0	0	0	0
1185	1185	0.67	0	0.67	0	0	0	0	0	0	0.67	0	0	0	0	0	0	0	0	1.35	0	1.35	0	0	0	0	0	0	0	0	0	0	0	0	1.35	0	0	0	0	0	0	0	0	0	0	0	0	0	0
1186	1186	0	0	0	0	0	0	1.47	1.47	1.47	1.47	1.47	0	0	0	0	0	2.94	0	0	1.47	2.94	0	0	0	0	0	0	0	0	0	0	0	0	0	0	0	1.47	0	0	0	0	0	0	0	0	0	0	0
1187	1187	0	0.49	0.49	0	1.49	0	0	0	0	0.99	0.49	0	0	0	0	0.49	0	0	0.99	0.49	1.99	0	0	0.49	0	0	0	0	0	0	0	0	0	0	0	0	1.49	0	0	0.49	0	0	0	0	0	0	0	0
1188	1188	0	0.53	0	0	0	0.53	0.53	0	0	0	0	0	0	0	0	0	0	1.6	2.67	0	1.6	0	0	0	0	0	0	0	0	0	0	0	0	0	0	0	0	0	0	0	0	0	0	0	0	0	0	0
1189	1189	0	0	0	0	0	0	0	0	0	0	0	0	0	0	0	0	0	0	5.55	0	1.11	0	0	0	0	0	0	0	0	0	0	0	0	0	0	0	0	0	0	0	0	0	0	0	0	0	0	0
1190	1190	0	0.56	0.56	0	2.27	0	0.56	0	0	0	0	0.56	0.56	0	0	0.56	3.4	0	3.97	0	1.7	0	0	0	0	0	0	0	0	0	0	0	0	0	0	0	0	0	0	0	0	0	0	0	0	0	0	0
1191	1191	0.23	0.59	0.23	0	0.23	0.11	0	0	0.82	1.18	0.11	2	0.23	0	0	0	0.11	0	4.84	4.96	1.77	0	0	0.23	0	0	0	0	0	0	0	0	0	0	0	0	0	0	0	0	0	0	0	0	0.11	0	0	0
1192	1192	0	0	0.56	0	1.12	0	0	0	0	0	0	0	0.93	0	0.18	0	0.37	0.37	3.18	0	0.93	0	0	0	0	0	0	0	0	0	0	0	0	0	0	0	0	0	0	0	0	0	0	0	0	0	0	0
1193	1193	0	0	0.47	0	1.42	0	0	0	0	0	0	0.95	0	0	0	0	0.95	0	2.38	0	2.38	0	0.47	0	0	0	0	0	0	0	0	0	0	0	0	0	0	0	0	0	0	0	0	0	0.47	0	0	0
1194	1194	0	0	0.56	0	1.12	0	0	0	0	0	0	0	0.93	0	0.18	0	0.37	0.37	3.18	0	0.93	0	0	0	0	0	0	0	0	0	0	0	0	0	0	0	0	0	0	0	0	0	0	0	0	0	0	0
1195	1195	0	0	0.48	0	0.72	0.48	0	0	0.24	0	0.48	0.24	0	0	0	0.48	0	0.24	1.21	0	1.45	0	0.48	0.24	0	0	0	0	0	0.24	0	0	0	0	0	0	0	0	0	0.24	0	0	0.24	0	0	0	0	0.24
1196	1196	0	0.36	0.72	0	1.44	0	0.36	0	0	1.44	0.72	0.36	0.36	0	0	0	0	0	2.89	0	2.17	0	0	0	0	0	0	0	0	0	0	0	0	0	0	0	0	0	0	0	0	0	0	0	0	0	0	0
1197	1197	0.67	0	0.67	0	0	0	0	0	0	0.67	0	0	0	0	0	0	0	0	1.35	0	1.35	0	0	0	0	0	0	0	0	0	0	0	0	0	0	0	0	0	0	0	0	0	0	0	0	0	0	0
1198	1198	0	0.47	0	0	0.47	0	0	0	0	0	0.47	0	0	0	0	0.47	0	0.95	1.9	0	1.42	0	0	0	0	0	0	0	0	0	0	0	0	0	0	0	0	0	0	0	0	0	0	0	0	0	0	0
1199	1199	0	0.47	0	0	0.47	0	0	0	0	0	0.47	0	0	0	0	0.47	0	0.95	1.9	0	1.42	0	0	0	0	0	0	0	0	0	0	0	0	0	0	0	0	0	0	0	0	0	0	0	0	0	0	0
1200	1200	0.43	0.28	0.43	0	0.04	0.11	0.04	0.21	0.4	0.69	0.23	0.88	0.52	1.14	0	0.23	0.4	0	2.93	0	1.36	0	0.97	0.31	0	0	0	0	0	0	0	0	0	0	0	0	0	0	0	0	0	0	0	0	0.02	0	0	0
1201	1201	0	0	2.5	0	0	0	0	0	0	0	0	0	0	0	0	5	0	0	0	0	0	0	0	0	0	0	0	0	0	0	0	0	0	0	0	0	0	0	0	0	0	0	0	0	0	0	0	0
1202	1202	0.1	0.2	1.01	0	0.8	0.8	0.5	0	0.8	0.1	0.3	0.7	0.3	0	1.61	0.1	0	1.11	1.31	0.2	0.7	0	0.6	0.1	0	0	0	0	0	0	0	0	0	0	0	0	0	0	0	0	0	0	0.2	0	0.1	0.1	0	0
1203	1203	0	0	0	0	0	0	1.47	1.47	1.47	1.47	1.47	0	0	0	0	0	2.94	0	0	1.47	2.94	0	0	0	0	0	0	0	0	0	0	0	0	0	0	0	1.47	0	0	0	0	0	0	0	0	0	0	0
1204	1204	0	0.56	0.56	0	2.25	0	0.56	0	0	0	0	0.56	0.56	0	0	0.56	3.38	0	3.95	0	1.69	0	0	0	0	0	0	0	0	0	0	0	0	0	0	0	0	0	0	0	0	0	0	0	0	0	0	0
1205	1205	0	0	0	0	2.38	0	0	0	0	0	0	0	0	0	0	0	0	0	4.76	0	0	0	0	0	0	0	0	0	0	0	0	0	0	0	0	0	0	0	0	0	0	0	0	0	0	0	0	0
1206	1206	0	0	0.55	0	1.11	0	0	0	0	0	0	0	0.92	0	0.18	0	0.37	0.37	3.14	0	0.92	0	0	0	0	0	0	0	0	0	0	0	0	0	0	0	0	0	0	0	0	0	0	0	0	0	0	0
1207	1207	0	0	0	0	0	0	0	0	0	0	0	0	0	0	0	3.12	0	0	0	0	0	0	0	0	0	0	0	0	0	0	0	0	0	0	0	0	0	0	0	0	0	0	0	0	0	0	0	0
1208	1208	0.47	0.31	0.47	0	0.05	0.15	0.05	0.23	0.44	0.76	0.26	0.97	0.58	1.27	0	0.26	0.44	0	3.25	0	1.5	0	1.11	0.34	0	0	0	0	0	0	0	0	0	0	0	0	0	0	0	0	0	0	0	0	0.02	0	0	0
1209	1209	0	0	0	0	0	0	0	0	0	0	0	0	0	0	0	0.81	0	0	4.09	0	0	0	0	0	0	0	0	0	0	0	0	0	0	0	0	0	0	0	0	0	0	0	0	0	0	0	0	0
1210	1210	0	0.47	0	0	0	0.47	0	0	0.23	0.23	0	1.19	0.47	0	0	0.23	0	0.47	2.63	0	0.47	0	0	0.23	0	0	0	0	0	0	0	0	0	0	0.23	0	0.23	0	0	0	0	0	0	0	0	0	0	0
1211	1211	0	0	0	42.73	0	0	0.42	0	0	0.42	0	0.42	0	0	0.42	0	0	1.28	2.99	0	2.13	0	1.28	0	0	0	0	0	0	0	0	0	0	0	0	0	0.42	0	0	0	0	0	0	0	0	0	0	0
1212	1212	0	0	0.54	0	1.08	0	0	0	0	0	0	0.18	0.9	0	0.18	0	0.36	0.36	3.06	0	0.9	0	0	0	0	0	0	0	0	0	0	0	0	0	0	0	0	0	0	0	0	0	0	0	0	0	0	0
1213	1213	0	0	0.58	0.58	0	0	0	0.29	0	0	0	0	0.29	0	0	0	0.29	0.58	2.91	0.87	1.74	0	0	0.29	0	0	0	0	0	0	0	0	0	0	0	0	0	0	0	0	0	0	0	0	0	0	0	0
1214	1214	0	0	0.48	0	1.44	0.48	0	0	0	0	0	0.96	0	0	0	0	0.96	0	2.41	0	2.41	0	0.48	0	0	0	0	0	0	0	0	0	0	0	0	0	0	0	0	0	0	0	0	0	0.48	0	0	0
1215	1215	0	0	0.48	0	1.45	0	0	0	0	0	0	0.97	0	0	0	0	0.97	0	2.42	0	2.42	0	0.48	0	0	0	0	0	0	0	0	0	0	0	0	0	0	0	0	0	0	0	0	0	0.48	0	0	0
1216	1216	0	0	0.49	0	1.47	0	0	0	0	0	0	0.98	0	0	0	0	0.98	0	2.45	0	2.45	0	0.49	0	0	0	0	0	0	0	0	0	0	0	0	0	0	0	0	0	0	0	0	0	0.49	0	0	0
1217	1217	0.72	0	0	0	0	0	1.45	0	0	0	0	0.72	0	0	0	0	1.45	0	2.18	1.45	5.1	0	0	0	0	0	0	0	0	0	0	0	0	0	0	0	0	0	0	0	0	0	0	0	0	0	0	0
1218	1218	0.45	0.28	0.42	0	0.04	0.11	0.04	0.21	0.4	0.69	0.23	0.88	0.52	1.14	0	0.23	0.4	0	2.93	0	1.36	0	1	0.31	0	0	0	0	0	0	0	0	0	0	0	0	0	0	0	0	0	0	0	0	0.02	0	0	0
1219	1219	1.17	0	0	0	0	0	0	0	0	0	0	1.17	0	0	0	0	1.17	0	3.52	0	0	0	0	0	0	0	0	0	0	0	0	0	0	0	0	0	0	0	0	0	0	0	0	0	1.17	0	0	0
1220	1220	0	0	0	0	0.64	0	0	0	0	0	0.64	0.64	0	0	0	0	1.29	0	1.29	5.19	1.29	0	0	0.64	0	0	0	0	0	0	0	0	0	0	0	0	0	0	0	0	0	0	0	0	0	0	0	0
1221	1221	0	0	0	0	0.64	0	0	0	0	0	0.64	0.64	0	0	0	0	1.29	0	1.29	5.19	1.29	0	0	0.64	0	0	0	0	0	0	0	0	0	0	0	0	0	0	0	0	0	0	0	0	0	0	0	0
1222	1222	0	0	0	0	0.64	0	0	0	0	0	0.64	0.64	0	0	0	0	1.29	0	1.29	5.19	1.29	0	0	0.64	0	0	0	0	0	0	0	0	0	0	0	0	0	0	0	0	0	0	0	0	0	0	0	0
1223	1223	0	0	0.3	0	0	0	0	0	0	0.3	0	0.3	0	0	0.3	0.3	0	0.15	0.15	0	0.15	0	0	0	0	0	0	0	0	0	0	0	0	0	0	0	0.76	0	0	0	0	0	0	0	0	0	0	0.3
1224	1224	0.41	0	1.25	0	0.2	0.2	0	0	0	0.41	0	1.25	0	0	0	0.62	1.25	0	4.6	0	2.3	1.67	0.62	0.2	0	0	0	0	0	0	0	0	0	0	0	0	0	0	0.2	0	0	0	0	0	0	0	0	0
1225	1225	0	0	0	0	3.7	0	0	0	0	0	0	0	0	0	0	0	0	0	3.7	0	0	0	0	0	0	0	0	0	0	0	0	0	0	0	0	0	0	0	0	0	0	0	0	0	0	0	0	0
1226	1226	0.47	0.31	0.47	0	0.07	0.13	0.05	0.26	0.44	0.76	0.26	0.97	0.57	1.26	0	0.26	0.44	0	3.22	0	1.47	0	1.1	0.34	0	0	0	0	0	0	0	0	0	0	0	0	0	0	0	0	0	0	0	0	0.02	0	0	0
1227	1227	0	0	0.55	0	1.11	0	0	0	0	0	0	0	0.92	0	0.18	0	0.37	0.37	3.15	0	0.92	0	0	0	0	0	0	0	0	0	0	0	0	0	0	0	0	0	0	0	0	0	0	0	0	0	0	0
1228	1228	0	0.63	0	0	1.59	0.31	0	0	0.31	0	0	0.63	0	0	1.27	0.63	0.31	3.18	2.22	0	1.91	0	0.31	0.63	0	0	0	0.31	0	0	0	0	0	0	0	0	0	0	0	1.59	0	0	0	0	0	0	0	0
1229	1229	0	0.56	0.56	0	2.25	0	1.12	0	0	0	0	0.56	0.56	0	0	0.56	3.38	0	3.95	0	2.25	0	0	0	0	0	0	0	0	0	0	0	0	0	0	0	0	0	0	0	0	0	0	0	0	0	0	0
1230	1230	0	0	0.55	0	1.11	0	0	0	0	0	0	0	0.92	0	0.18	0	0.37	0.37	3.15	0	0.92	0	0	0	0	0	0	0	0	0	0	0	0	0	0	0	0	0	0	0	0	0	0	0	0	0	0	0
1231	1231	0	0	0	0	0.94	0	0	0	0	0	0	0	0	0	0	0	0	0	1.88	0	2.83	0	0	0	0	0	0	0	0	0	0	0	0	0	0	0	0	0	0	0	0	0	0	0	0	0	0	0
1232	1232	0.17	0	0.17	0.44	0.17	0	0	0	0	0	0	0.35	0.52	0.17	0	0.08	0.52	0	4.04	0	2.64	1.23	0	0	0	0	0	0	0	0	0	0	0	0	0	0	0.17	0	0	0	0	0	0	0	0	0	0	0
1233	1233	0	0	0	0	0	0	0	0	0	0.33	0	0.67	0	0	0	0	0	0	1.68	0	0	0	0	0	0	0	0	0	0	0	0	0	0	0	0.33	0	0	0	0	0	0	0	0	0	0.33	0.33	0	0
1234	1234	0	0	0	0	0	0	0	0	0	0	0	0	0	0	0	0.88	2.65	0	0.88	0	0	0	0	0	0	0	0	0	0	0	0	0	0	0	0	0	0.88	0	0	0	0	0	0	0	0	0	0	0
1235	1235	0	0	0.12	0	0.36	0.24	0	0	0	0	0.12	0.12	0.12	0	0	0	0	0	1.21	0	0.96	0	0	0.12	0	0	0	0	0	0	0	0	0	0	0	0	0	0	0	0	0	0	0	0	0	0	0	0
1236	1236	0.19	0.19	0.29	0	1.07	0.19	0.19	0.97	0.87	0.58	0.09	1.07	0.19	0.87	0.09	0	0	1.17	3.81	0.68	1.75	0	0.09	0.29	0	0	0	0	0	0	0	0	0	0	0	0	0	0	0.09	0.09	0	0	0	0	0	0	0	0
1237	1237	0	0	0	0	0	0	0	0	0	0	0	0	0	1.56	0	0	0	0	1.56	6.25	1.56	0	0	0	0	0	0	0	0	0	0	0	0	0	0	0	0	1.56	0	0	0	0	0	0	0	0	0	0
1238	1238	0.73	0	0.36	0	0.36	0.36	1.09	0	0	0	0	0.36	0	0	0	0.36	1.83	0.73	2.56	0	1.09	0	0.36	1.09	0	0	0	0	0	0	0	0	0	0	0	0	0	0	0	0	0	0	0	0	0	0	0	0
1239	1239	0	0	0.22	7.07	0	0	0	0.45	0	0	0	0	0	0	0	0.45	0	0	0.22	0	0.45	0	0	0	0	0	0	0	0	0	0	0	0	0	0	0.22	0	0	0	0	0	0	0	0	0.22	0	0	0
1240	1240	0	0.19	0	0	0.68	0.09	0.09	0	0.29	0.09	0.48	0.77	0.09	1.65	0	0.58	0.87	0.19	3.21	0	2.43	0	0	0.09	0	0	0	0	0	0	0	0	0	0	0	0	0.29	0	0	0	0	0	0	0	0	0	0	0
1241	1241	0	0.42	0.42	0	0	0	0	0	0	0	0	0.84	0	0	0	0	0	0.84	2.95	0	2.53	0	0.84	0	0	0	0	0	0	0	0	0	0	0	0	0	0	0	0	0	0	0	0	0	0	0	0	0
1242	1242	0	0.42	0.42	0	0	0	0	0	0	0	0	0.84	0	0	0	0	0	0.84	2.95	0	2.53	0	0.84	0	0	0	0	0	0	0	0	0	0	0	0	0	0	0	0	0	0	0	0	0	0	0	0	0
1243	1243	0	0.4	0.4	0	0.4	0	0.4	0	0	2.4	0	0	0	0	0.4	0.8	0	0	2	0.4	2	0	0	0	0	0	0	0	0	0	0.4	0	0.4	0	0	0	0	0	0	0.4	0	0	0	0	0	0	0	0
1244	1244	0	0	0	0	0	0.63	0.63	0	0	0	0	0	0	0	0	0	0	0	0	0	1.91	0	0	0	0	0	0	0	0	0	0	0	0	0	0	0	0	0	0	0	0	0	0	0	0	0	0	0
1245	1245	0	1.25	0	0	0	0	1.25	0	0	0	0	0	0	0	0	1.25	1.25	1.25	1.25	0	3.75	0	0	0	0	0	0	0	0	0	0	0	1.25	0	0	0	0	0	0	0	0	0	0	0	0	0	0	0
1246	1246	0	0	0.79	0	0.26	0	0.26	0.26	0	0	0	1.31	0	0	0	0	0	0.26	1.58	0	0.52	0	0	0	0	0	0	0	0	0	0	0	0	0	0	0.52	0.26	0	0	0.26	0	0	0	0	0	0	0	0.26
1247	1247	0	0.7	0	0	2.83	0	0	0	0	0.7	0	0.7	0	0	0	1.41	1.41	0	7.09	0	5.67	0	0	0	0	0	0	0	0	0	0	0	0.7	0	0	0	0	0	0	0	0	0	0	0	0	0	0	0
1248	1248	0	0.55	0.55	0	2.22	0	0.55	0	0	0	0	0.55	0.55	0	0	0.55	3.88	0	3.88	0	1.66	0	0	0	0	0	0	0	0	0	0	0	0	0	0	0	0	0	0	0	0	0	0	0	0	0	0	0
1249	1249	0	0	0.72	0	0.72	0	0.72	0	0	0	0	0	0.72	0	0	0	0	0	1.45	0	1.45	0	0	0.72	0	0	0	0	0	0	0	0	0	0	0	0	0	0	0	0	0	0	0	0	0	0	0	0
1250	1250	0	0	0.84	0	0.84	0	0.84	0	0	0	0	0	0.84	0	0	0	0	0	2.54	0	1.69	0	0	0.84	0	0	0	0	0	0	0	0	0	0	0	0	0	0	0	0	0	0	0	0	0	0	0	0
1251	1251	0	0	0.72	0	0.72	0	0.72	0	0	0	0	0	0.72	0	0	0	0	0	1.45	0	1.45	0	0	0.72	0	0	0	0	0	0	0	0	0	0	0	0	0	0	0	0	0	0	0	0	0	0	0	0
1252	1252	0	1.22	0.81	0	0.4	0	0.81	0.4	0	0.81	0	0.4	2.04	0	0	3.27	0	1.22	0.81	0	0.4	0	2.04	0	0	0	0	0	0	0	0	0	0	0	0	0	0.4	0	0	0	0	0	0	0	0	0	0	0
1253	1253	0.34	0.05	0.58	0	0.63	0.17	0	0	0.75	0.23	0.34	1.27	0.34	0	0	0.58	0.05	0.17	3.01	2.61	1.5	0	0.17	0.34	0	0	0	0	0	0	0	0	0	0	0	0	0	0	0	0	0	0	0	0	0	0	0	0
1254	1254	0.71	0	0	0	5	0	0	0	0	0	0	0	0	0	0	2.85	0	0	2.14	0	0	0	0	0.71	0	0	0	0	0	0	0	0	0	0	0	0	0	0	0	0	0	0	0	0	0	0	0	0
1255	1255	0.65	0	0	0	1.3	0	0	0	0	0	0.65	1.3	0.65	0	0	1.3	1.3	0	2.61	0	3.26	0	0	0	0	0	0	0	0	0	0	0	0	0	0	0	0	0	0	0	0	0	0	0	0.65	0	0	0
1256	1256	0	0	0	0	0	0	1.61	0	0	1.61	0	1.61	0	0	0	0	0	0	3.22	0	0	0	0	0	0	0	0	0	0	0	0	0	0	0	0	0	0	0	0	0	0	0	0	0	0	0	0	0
1257	1257	0	0	0	0	0.32	0	0	0.32	0.32	0.64	0	1.28	0	0	0	2.56	0.96	0	3.84	0	0.96	0	0	0	0	0	0	0	0	0	0	0	0	0	0	0	0	0	0	0	0	0	0	0	0	0	0	0
1258	1258	0	0.64	0.64	0	0.64	0	0.64	0	2.59	1.29	1.29	1.94	0	0	0	0.64	0.64	0.64	3.24	0	2.59	0	0	0	0	0	0	0	0	0	0	0	0	0	0	0	0	0	0	0	0	0	0	0	0	0	0	0
1259	1259	0	0	0	0	0.49	0	0.98	0	0	0	0	0.98	0	0	0	0	0.98	0	2.45	0	1.96	0	0	0	0	0	0	0	0	0	0	0	0	0	0	0	0	0	0	0	0	0	0	0	0	0	0	0
1260	1260	0.44	0	0.88	0	0.44	1.32	0	0	0	0	0	0	0	0	0	0	0	0.44	1.76	0	2.2	0	2.2	0	0	0	0	0	0	0	0	0	0	0	0	0	0	0	0	0	0	0	0	0	0	0	0	0
1261	1261	0	0	0.69	0	0.69	0	0.69	0	0	0	0	0	0.69	0	0	0	0	0	1.38	0	2.08	0	0	0.69	0	0	0	0	0	0	0	0	0	0	0	0	0	0	0	0	0	0	0	0	0	0	0	0
1262	1262	0.44	0	0.88	0	0.44	1.32	0	0	0	0	0	0	0	0	0	0	0	0.44	1.76	0	2.2	0	2.2	0	0	0	0	0	0	0	0	0	0	0	0	0	0	0	0	0	0	0	0	0	0	0	0	0
1263	1263	0.44	0	0.88	0	0.44	1.32	0	0	0	0	0	0	0	0	0	0	0	0.44	1.76	0	2.2	0	2.2	0	0	0	0	0	0	0	0	0	0	0	0	0	0	0	0	0	0	0	0	0	0	0	0	0
1264	1264	0.44	0	0.88	0	0.44	1.32	0	0	0	0	0	0	0	0	0	0	0	0.44	1.76	0	2.2	0	2.2	0	0	0	0	0	0	0	0	0	0	0	0	0	0	0	0	0	0	0	0	0	0	0	0	0
1265	1265	0	0	0	0	0	0	0	0	0	0	0	0.59	0	0	0	0.59	0	0	1.18	0	0	0	0	0	0	0	0	0	0	0	0	0	0	0	0	0	0	0	0	0	0	0	0	0	0	0	0	0
1266	1266	0.1	0.2	1.01	0	0.8	0.8	0.5	0	0.8	0.1	0.3	0.7	0.3	0	1.61	0.1	0	1.11	1.31	0.2	0.7	0	0.6	0.1	0	0	0	0	0	0	0	0	0	0	0	0	0	0	0	0	0	0	0.2	0	0.1	0.1	0	0
1267	1267	0	0	1.66	0	1.66	0	1.66	0	0	0	0	1.66	0	0	0	3.33	0	0	1.66	0	0	0	0	0	0	0	0	0	0	0	0	0	0	0	0	0	0	0	0	0	0	0	0	0	0	0	0	0
1268	1268	0.1	0.2	1.01	0	0.8	0.8	0.5	0	0.8	0.1	0.3	0.7	0.3	0	1.61	0.1	0	1.11	1.31	0.2	0.7	0	0.6	0.1	0	0	0	0	0	0	0	0	0	0	0	0	0	0	0	0	0	0	0.2	0	0.1	0.1	0	0
1269	1269	0.17	0.17	0	0	0.52	0	0	0.43	0	0.17	0.17	0.35	0	0	0	0.87	0	0	1.4	0.17	0.87	0	0	0.17	0	0	0	0	0	0	0	0	0	0	0	0	0	0	0	0	0	0	0	0	0	0	0	0
1270	1270	0	0	0.8	0	0.8	1.61	0	0	0	0	0	0.8	1.61	0	0	0	0	0	4.03	0	0	0	0	0	0	0	0	0	0	0	0	0	0	0	0	0	0	0	0	0	0	0	0	0	0	0	0	0
1271	1271	0	0.52	1.05	0	2.63	0.52	1.05	0	0	0	0.52	1.05	0	0	0	1.05	1.05	1.05	4.21	0	1.57	0	0.52	0	0	0	0	0	0	0	0	0	0.52	0	0	0	0	0	0	0	0	0	0	0	0	0	0	0
1272	1272	0.17	0	0.17	0	1.45	0.34	0.05	0.05	0.05	0.05	0.05	0.52	0.29	0.05	0	0	0.69	0.05	4.24	0.23	1.04	0	0.75	0.05	0	0	0	0	0	0	0	0	0	0	0	0	0	0	0	0	0	0	0	0	0	0	0	0
1273	1273	0.17	0.17	0	0	0.52	0	0	0.52	0	0.17	0.17	0.34	0	0	0	0.87	0	0	1.39	0.17	0.87	0	0	0.17	0	0	0	0	0	0	0	0	0	0	0	0	0	0	0	0	0	0	0	0	0	0	0	0
1274	1274	0	0	0	0	0	0	0	0	0	0	0	0	0	0	0	0	0	0	2.46	0	2.46	0	0	0	0	0	0	0	0	0	0	0	0	0	0	0	0	0	0	0	0	0	0	0	0	0	0	0
1275	1275	0.1	0.3	0.4	0	0.2	0.9	0.2	0.5	0.8	0.8	0.2	0.8	0	0	1.5	0	0.2	1.6	2.2	0.2	1	0	0.1	0.2	0	0	0	0	0	0	0	0	0	0	0	0	0	0	0	0	0	0	0.2	0	0	0	0	0
1276	1276	0	0	1.04	0	1.04	0	0	1.39	0.34	0	0	0.34	0	0	0	0	0	0	3.83	2.09	1.04	0	0.34	0	0	0	0	0	0	0	0	0	0	0	0	0	0	0	0	0	0	0	0	0	0	0	0	0
1277	1277	0	0.89	1.14	0	0.12	0	0	0.12	0.25	0.12	0.12	0.38	0.12	0	1.14	0	0.12	2.04	2.8	0.12	1.27	0	0	0.12	0	0	0	0	0	0	0	0	0	0	0	0.12	0	0	0	0	0	0	0	0	0	0	0	0
1278	1278	0	0.89	1.15	0	0.12	0	0	0.12	0.25	0.12	0.12	0.38	0.12	0	1.15	0	0.12	2.04	2.81	0.12	1.27	0	0	0.12	0	0	0	0	0	0	0	0	0	0	0	0.12	0	0	0	0	0	0	0	0	0	0	0	0
1279	1279	0.29	0.19	0.68	0	0	0.58	0	0.58	0.58	0.77	0	0.58	0.38	0	0.97	0	0.19	1.46	1.75	0.38	0.77	0	0.58	0.68	0	0	0	0	0	0	0	0	0	0	0.09	0	0	0	0	0	0	0	0	0	0	0	0	0
1280	1280	0.31	0.2	0.72	0	0	0.62	0	0.62	0.62	0.93	0	0.62	0.41	0	1.04	0	0.2	1.56	1.87	0.41	0.83	0	0.62	0.72	0	0	0	0	0	0	0	0	0	0	0.1	0	0	0	0	0	0	0	0	0	0	0	0	0
1281	1281	0	0.3	0.3	0	0.61	0.3	0	0	0	0.3	0.3	0.3	0	0	0	0.92	0	0	0.61	0	0	0	0	0	0	0	0	0	0	3.38	0	0	0	0	0	0	0	0	0	0	0	0	0	0.3	0	0	0	0
1282	1282	0	0	0	0	1.13	0	1.13	0	0	0	0	0	0	0	0	1.13	1.13	0	1.13	0	0	0	0	0	0	0	0	0	0	0	0	0	1.13	0	0	0	0	0	0	0	0	0	0	0	0	0	0	0
1283	1283	0.17	0	0.17	0	1.45	0.34	0.05	0.05	0.05	0.05	0.05	0.52	0.29	0.05	0	0	0.69	0.05	4.24	0.23	1.04	0	0.75	0.05	0	0	0	0	0	0	0	0	0	0	0	0	0	0	0	0	0	0	0	0	0	0	0	0
1284	1284	0	0	0	0	0.32	0.64	0	0	0	0.64	0	0.32	0	0	0	0	0	0	1.94	0	0	0	0	0	0	0	0	0	0	0.97	0	0	0	0	0	0	0	0	0	0	0	0	0	0	0	0	0	0
1285	1285	0.31	0.2	0.72	0	0	0.62	0	0.62	0.62	0.93	0	0.62	0.31	0	1.14	0	0.2	1.56	1.87	0.41	0.83	0	0.62	0.72	0	0	0	0	0	0	0	0	0	0	0.1	0	0	0	0	0	0	0	0	0	0	0	0	0
1286	1286	0	0.39	0.99	0	0.39	0	0.19	0	0.19	0.19	0	0.39	0	0	0	0	0.19	0.19	0.59	0.59	0.39	0	0.19	0.39	0	0	0	0.59	0	0	0	0	0	0	0	0.19	0	0	0	0	0	0	0	0	0	0	0	0
1287	1287	0	0	0	0	0.43	0.86	0	0	0	0	0	0	0	0	0	0	0	0	2.17	0	0	0	0	0	0	0	0	0	0	0.86	0	0	0	0	0	0	0	0	0	0	0	0	0	0	0	0	0	0
1288	1288	0.1	0.5	0.6	0	0.3	0.2	0	0	0.1	0.4	0	1.6	0.2	0	0	0	0.1	0	3.81	0	1.1	0	0	0.1	0	0	0	0	0	0	0	0	0	0	0	0	0	0	0	0	0	0	0	0	0	0	0	0
1289	1289	0.39	0	0	0	0	0.39	0	0	0	0	0	1.19	0	0	0	0.39	0.39	0	2.39	0	2.78	0	1.19	0.39	0	0	0	0	0	0	0	0	0	0	0	0	0	0	0	0	0	0	0	0	0	0	0	0
1290	1290	0	0	0	0	0	1.25	0	0	0	0	0	0	0	0	0	0	0	0	1.25	0	0	0	0	0	0	0	0	0	0	0.62	0	0	0	0	0	0	0	0	0	0	0	0	0	0	0	0	0	0
1291	1291	0	0	0	0	0.54	0.27	0	1.62	0	1.62	0	0	0	0	0.54	0	0	0.27	2.16	0	2.7	0	0	0	0	0	0	0	0	0	0	0	0	0	0	1.35	0	0	0	1.62	0	0	0	0	0	0	0	0
1292	1292	0	0	0.26	0	0.26	0	0	0	0	0	0.26	1.06	0	0.26	0.26	0.8	0	0.26	1.33	0	0	0	0	0	0	0	0	0	0	0	0	0	0	0	0	0	0	0	0	0	0	0	0	0	0	0	0	0
1293	1293	0	0.9	0	0	0.9	0	0.9	0	0	0.9	0	0	0	0	0	1.81	0	1.81	1.81	0	0	0	0	0	0	0	0	0	0	0	0	0	0	0	0	0.9	0	0	0	0	0	0	0	0	0	0	0	0
1294	1294	0.44	0.44	0	0	0	0	0	0	0	2.64	0	1.76	0	0	0	0	0	0.44	2.64	0	0.44	0	0	0	0	0	0	0	0	0	0	0	0	0	0	0	0	0	0	0	0	0	0	0	0	0	0	0
1295	1295	0	0.55	0.55	0	0.55	0	0	0.55	0	0	0	1.11	0	0	0	1.11	0	0.55	1.66	0	2.22	0	0.55	0	0	0	0	0	0	0	0	0	0	0	0	0	0	0	0	0	0	0	0	0.55	0	0	0	0
1296	1296	0	0	0	0	1.21	0	0.8	0	0	0.8	0.4	0.8	0.4	0	0	1.61	0	0	1.61	0	1.21	0.8	0	0	0	0	0	0	0	0	0	0	0	0	0	0	0	0	0	0	0	0	0	0	0	0	0	0
1297	1297	0	0.53	0	0	1.06	0	1.6	0	0	0.53	0	0	0	0	0.53	0	0	0.53	2.13	0	0.53	0	0	0	0	0	0	0	0	0	0	0	0	0	0	0	0	0	0	0	0	0	0	0	0.53	0	0	0
1298	1298	0	2.35	0	0	1.17	0	0	0	0	2.35	0	1.17	0	0	0	1.17	0	0	2.35	0	3.52	0	0	0	0	0	0	0	0	0	0	0	0	0	0	0	0	0	0	0	0	0	0	0	0	0	0	0
1299	1299	0	0	0	0	0	0	0	6.06	0	0	0	0	0	0	0	0	0	0	6.06	0	0	0	0	0	0	0	0	0	0	0	0	0	0	0	0	0	0	0	0	0	0	0	0	0	0	0	0	0
1300	1300	0	0.8	0	0	0.8	0	0.8	0	0	0.8	0	0	0	0	0	0.8	0.8	0.8	1.6	0	1.6	0	0	0	0	0	0	0	0	0	0	0	0	0	0	0	0	0	0	0	0	0	0	0	0	0	0	0
1301	1301	0	0.8	0	0	0.8	0	0.8	0	0	0.8	0	0	0	0	0	0.8	0.8	0.8	1.6	0	1.6	0	0	0	0	0	0	0	0	0	0	0	0	0	0	0	0	0	0	0	0	0	0	0	0	0	0	0
1302	1302	0.59	0	0.35	0	1.66	0	0	0	0.23	1.3	0.71	2.49	0.59	0	0	0.59	0.11	0	4.51	0	1.66	0	0.47	0.83	0	0	0	0	0	0	0	0	0	0	0.23	0	0	0	0	0.11	0	0	0	0	0.11	0	0	0
1303	1303	0.17	0.26	1.21	0	0.43	0.6	0.43	0.26	0.69	0.52	0.26	1.3	0.17	0	0.6	0.78	0.17	1.39	2.43	0.17	1.13	0	0.95	0.17	0	0	0	0	0	0	0	0	0	0	0	0	0	0	0	0.08	0	0	0	0	0.08	0	0	0
1304	1304	0.1	0.1	0.7	0	0.6	0.2	0.4	0.1	1.41	0.81	0.1	0.5	0	0	0	0.1	0	1.11	2.22	0.4	1.92	0	0	0.3	0	0	0	0	0	0	0	0	0	0	0.1	0	0	0	0.1	0	0	0	0	0	0	0	0	0
1305	1305	0.22	0	0	0	0	0.22	0.22	0	0	0.22	0	0.22	0	0	0	0.22	0	0	2.03	0	0.22	0	0	0	0	0	0	0	0	0	0	0	0	0	0	0	0	0	0	0	0	0	0	0	0	0	0	0
1306	1306	0.1	0.3	0.4	0	0.2	0.9	0.2	0.5	0.8	0.8	0.2	0.8	0	0	1.6	0	0.2	1.7	2.2	0.2	1	0	0.1	0.2	0	0	0	0	0	0	0	0	0	0	0	0	0	0	0	0	0	0	0.2	0	0	0	0	0
1307	1307	0.49	0.49	0.49	0	0	0	0.49	0	0	0	0	1.98	0	0	0	0.49	0	0.49	3.46	0	0.99	0	0	0	0	0	0	0	0	0	0	0	0	0	0	0.49	0	0	0	0	0	0	0	0	0	0	0	0
1308	1308	0	0	0.65	0	0.65	0	0.65	0	0	0	0	0.65	0	0	0	0.65	0	0	4.6	0	0	0	0	0	0	0	0	0	0	0	0	0	0	0	0	0	0	0	0	0.65	0	0	0	0	0	0	0	0
1309	1309	0	0	1.25	0	1.25	0.62	0	0	0	0	0	0	0	0	0	1.25	0.62	0	0.62	0	1.88	0.62	0.62	0	0	0	0	0	0	0	0	0	0	0	0	0	0	0	0	0	0	0	0	0	0.62	0	0	0
1310	1310	0.9	0	0	0	0	0	0.9	0	0	0	0	0	0	0	0	0	0.9	0.9	1.81	0	2.72	0	0	0.9	0	0	0	0	0	0	0	0	0	0	0	0	0	0	0	0	0	0	0	0	0	0	0	0
1311	1311	0	0.29	0	0	0	0.29	0.29	2.04	0	0	0.29	1.16	0.29	0	0.29	1.16	2.33	1.16	2.33	0	1.16	0	0	0	0	0	0	0	0	0	0	0	0	0	0	0	0	0	0	0	0	0	0	0	0	0	0	0
1312	1312	0	0.95	0.95	0	0	0	0	0	0	0	0	0	0	0	0	0	0	0	0.47	0.47	1.91	0	0	0.47	0	0	0	0	0	0	0	0.47	0	0	0	0	0	0	0	0	0	0	0	0	0	0	0	0
1313	1313	0.54	0.13	0.38	0	0.05	0.16	0	0.05	0.35	0.16	0.24	1.11	0.38	1.19	0.13	0.19	0.43	0.48	3.56	0	0.81	0	1.14	0.57	0	0	0	0	0	0	0	0	0	0	0	0	0	0	0	0	0	0	0	0	0.05	0	0.02	0
1314	1314	0.54	0.13	0.38	0	0.05	0.19	0	0.05	0.35	0.16	0.24	1.11	0.38	1.19	0.13	0.19	0.43	0.48	3.56	0	0.81	0	1.14	0.57	0	0	0	0	0	0	0	0	0	0	0	0	0	0	0	0	0	0	0	0	0.05	0	0.02	0
1315	1315	0.27	0.27	0.55	0	0.27	0.27	0	1.39	0.27	0.83	0.27	0.55	0	0	0	0	1.39	0.55	1.67	1.95	3.07	0	0	0	0	0	0	0	0	0	0	0	0	0	0	0	0	0	0	0.27	0	0	0	0	0	0	0	0
1316	1316	0	0	0	0	0	0	0	0	0	0	0	0	0	2.1	0	0	0	0	0	0	0	0	0	0	0	0	0	0	0	0	0	0	0	0	0	1.05	0	0	0	0	0	0	0	0	1.05	0	0	0
1317	1317	0.1	0.1	0.03	0	0.07	0.03	0	0.03	0	0.1	0	0.53	0	0	0	0.17	0.03	0	0.81	0.03	1.35	0	0.1	0.17	0	0	0	0	0	0	0	0	0	0	0	0	0	0	0	0	0	0.03	0	0	0	0	0.03	0
1318	1318	0.49	0.33	0.33	0	0.08	0.41	0.08	0.24	0	1.4	0.33	0.57	0.9	0	0.24	0	0	0	2.89	0	0.9	0	0.16	0.41	0	0	0	0	0	0	0	0	0.08	0	0	0	0	0	0	0	0	0	0	0	0	0	0	0
1319	1319	0	0.27	0.27	0	1.09	0	0	0	0.82	0.54	0	0.27	0.27	0	0	0.27	0.54	0	2.46	0	2.19	0	0	0.54	0	0	0	0	0	0	0	0	0	0	0	0	0	0	0	0	0	0	0	0	0	0	0	0
1320	1320	1.18	0.39	0.59	0	0	0.98	0.19	0.19	1.38	0.39	0	0.98	0	0.19	0	0.98	0	0	2.56	0.39	1.38	0	0	1.38	0	0	0	0	0	0	0	0	0	0	0	0	0	0	0	0	0	0	0	0	0	0	0	0
1321	1321	0	0	0	0	3.84	0	0	1.28	0	0	0	1.28	0	0	0	0	0	0	2.56	0	1.28	0	0	0	0	0	0	0	0	0	0	0	0	0	0	0	0	0	0	0	0	0	0	0	0	0	0	0
1322	1322	0.33	0.44	0.37	0	0.14	0.11	0	0.07	0.97	1.16	0.11	1.42	1.76	1.27	0.03	0.03	0.07	0.07	4.38	0	1.49	0	0.33	0.18	0	0	0	0	0	0	0	0	0	0	0	0	0	0	0	0	0	0	0.11	0	0.03	0	0	0
1323	1323	0	0	0	0	0	0	0	3.12	0	0	0	0	0	0	0	0	0	0	0	0	0	0	0	0	0	0	0	0	0	0	0	0	0	0	0	0	0	0	0	0	0	0	0	0	1.04	0	0	0
1324	1324	0	0	0.78	0	1.17	0	0	0	0	0	0	0.39	0	0	0	0.78	0	0	1.56	0	1.96	0	0	0.78	0	0	0	0	0	0	0	0	0	0	0	0	0	0	0	0	0	0	0	0	0	0	0	0
1325	1325	0	0.34	1.02	0	0.68	0.34	0.34	0	0	0	0	0.34	0	0	0	2.04	0	0.34	4.76	0	2.38	0	0	0.34	0	0	0	0	0	0	0	0	0	0	0	0	0	0	0	0	0	0	0	0	0	0	0	0
1326	1326	0	0	0	0	0	0	0	0	0	0	0	0	0	0	0	0	0	0	4.25	0	2.12	0	0	0	0	0	0	0	0	0	0	0	2.12	0	0	0	0	0	0	0	0	0	0	0	0	0	0	0
1327	1327	0	0	0.48	0	1.45	0	0	0	0.48	0	0	0	0	0.16	0	0.64	0.32	0	0.8	0	0.48	0	0	0	0	0	0	0	0	0	0	0	0	0	0	0.16	0	0	0	0	0	0	0	0	0.16	0	0	0
1328	1328	0.28	0.28	0.56	0	0.28	0.28	0	1.4	0.28	0.84	0.28	0.56	0	0	0	0	1.4	0.56	1.69	1.97	3.09	0	0	0	0	0	0	0	0	0	0	0	0	0	0	0	0	0	0	0.28	0	0	0	0	0	0	0	0
1329	1329	0.3	0	0	0	0.3	0.3	0.61	0	0.61	0.61	0	0.61	0	0	0	0.3	0.3	0.61	1.84	0	0.92	0	0	0	0	0	0	0	0	0	0	0	0	0	0	0	0	0	0	0	0	0	0	0	0	0	0	0
1330	1330	0	0	0	0	0	0	0	0	0	3.77	0	0	0	0	0	0	0	0	1.88	0	0	0	0	1.88	0	0	0	0	0	0	0	0	0	0	0	0	0	0	0	0	0	0	0	0	0	0	0	0
1331	1331	0	0	0	0	0	0	0	0	0	0	0	0	0	0	0	0	0	0	6.66	0	0	0	0	6.66	0	0	0	0	0	0	0	0	0	0	0	0	0	0	0	0	0	0	0	0	0	0	0	0
1332	1332	0	0	0	0	0	0	0	0	0	3.77	0	0	0	0	0	0	0	0	1.88	0	0	0	0	1.88	0	0	0	0	0	0	0	0	0	0	0	0	0	0	0	0	0	0	0	0	0	0	0	0
1333	1333	0	0	0	0	0	0	0	0	0	0	0	0	0	0	0	0	0	0	6.66	0	0	0	0	6.66	0	0	0	0	0	0	0	0	0	0	0	0	0	0	0	0	0	0	0	0	0	0	0	0
1334	1334	0	0	0	0	0	0	0	0	0	3.77	0	0	0	0	0	0	0	0	1.88	0	0	0	0	1.88	0	0	0	0	0	0	0	0	0	0	0	0	0	0	0	0	0	0	0	0	0	0	0	0
1335	1335	0	0	0	0	0	0	0	0	0	0	0	0	0	0	0	0	0	0	6.66	0	0	0	0	6.66	0	0	0	0	0	0	0	0	0	0	0	0	0	0	0	0	0	0	0	0	0	0	0	0
1336	1336	0	0	0.53	0	0.21	0.1	0.1	0.53	0.1	0.21	0	0.64	0	0	0	0	0.1	0	0	0	0	0	0.74	0	0	0	0	0	0	0	0	0	0	0	0	0	0	0	0	0	0	0	0	0	0	0	0	0
1337	1337	0	0	0	0	0	0	1.15	0	0	0	1.15	0.76	0.76	0	0	0.38	0	0.38	4.61	0.38	0.76	0	1.92	0	0	0	0	0	0	0	0	0	0	0	0	0	0	0	0	0	0	0	0	0	0	0	0	0
1338	1338	0	0	0.68	0	0.68	0	0.68	0	0	0.68	0	0.68	0	0	0	0	0	4.1	4.1	0	0.68	0	1.36	0	0	0	0	0	0	0	0	0	0	0	0	0	0	0	0	1.36	0	0	0	0	0	0	0	0
1339	1339	0	0	0.51	0	1.03	0.51	0	0	0	0	0.51	1.03	0	0.51	0	0	0.51	0.51	2.59	0	5.18	0	0	0	0	0	0	0	0	0	0	0	0	0	0	0	0	0	0	0	0	0	0	0	0	0	0	0
1340	1340	0	0.35	0.17	0	0	0	0	0	0.17	1.25	0	0.53	0	0	0	0	0	0.17	3.21	0	1.25	7.32	0	0.17	0	0	0	0	0	0	0	0	0	0	0	0	0	0	0	0	0	0	0.17	0	0	0	0	0
1341	1341	0	0	0	1.33	0	0	0	1.33	0	0	0	0	0	0	0	1.33	0	0	0	0	1.33	0	0	0	0	0	0	0	0	0	0	0	0	0	0	0	0	0	0	0	0	0	0	0	0	0	0	0
1342	1342	0	0	0.27	0	0.82	0	0	0	0	0	0	0	0	0	0	0	0	0	0.82	0	1.1	1.93	0	0	0	0	0	0	0	0	0	0	0	0	0	0	0	0	0	0	0	0	0	0	0	0	0	0
1343	1343	0	0	0	0	0	1.09	0	0	0	0	0	0	0	0	0	0	0	0	2.19	0	0	0	0	0	0	0	0	0	0	0	0	0	0	0	0	0	0	0	0	0	0	0	0	0	0	0	0	0
1344	1344	0.09	0	0.27	0	0.36	0.09	0	0.18	0.09	0	0	0.73	0	0.36	0	0	0	0	2.01	0	3.38	0	0.36	0.09	0	0	0	0	0	0	0	0	0	0	0	0	0	0	0	0	0	0	0	0	0.27	0	0	0
1345	1345	0.73	0	0.36	0	1.59	0	0	0	0.24	1.35	0.73	2.58	0.61	0	0	0.61	0.12	0	4.55	0	1.72	0	0.49	0.98	0	0	0	0	0	0	0	0	0	0	0	0	0	0	0	0	0	0	0	0	0.12	0	0	0
1346	1346	0.73	0	0.36	0	1.59	0	0	0	0.24	1.35	0.73	2.58	0.61	0	0	0.61	0.12	0	4.55	0	1.72	0	0.49	0.98	0	0	0	0	0	0	0	0	0	0	0	0	0	0	0	0	0	0	0	0	0.12	0	0	0
1347	1347	0	0	0	0	0	0	0	0	0	0	0	0	0	2.04	0	0	0	0	0	0	0	0	0	0	0	0	0	0	0	0	0	0	0	0	0	1.02	0	0	0	0	0	0	0	0	0	0	0	0
1348	1348	0.66	0	0.26	0	0.26	0	0.13	0	0.66	0.26	0	0	0.79	0.13	0	0	0	0	3.98	0	0.53	0	0	1.46	0	0	0	0	0	0	0	0	0	0	0	0	0	0	0	0	0	0	0	0	0.13	0	0	0
1349	1349	0.18	0	0.09	0	0.36	0.09	0	0.36	0.09	0	0	0.63	0.09	0.36	0	0	0.09	0	1.27	0	3.38	0	0.36	0.09	0	0	0	0	0	0	0	0	0	0	0	0	0	0	0	0	0	0	0	0	0	0	0	0
1350	1350	0	0	1.15	0	0.38	0.38	0	0	0	0	0	0.38	0	0	0	1.54	0	0	5.4	0	2.31	0	0	0.38	0	0	0	0	0	0	0	0	0	0	0	0	0	0	0	0	0	0	0	0	0	0	0	0
1351	1351	0	0	0	0	1.01	0	0	0	0	0	0	0	0	0	0	0	0	0	0	0	0	0	0	0	0	0	0	0	0	0	0	0	0	0	0	0	5.05	0	0	0	0	0	0	0	0	0	0	0
1352	1352	0	0	0.53	0	0.53	0	0	0.53	0	0	0	1.06	0	0	2.12	0	0.53	0.53	2.65	0	2.65	0	1.59	0	0	0	0	0	0	0	0	0	0	0	0	0	0	0	0.53	0.53	0	0	0	0	0	0	0	0
1353	1353	0	0.11	0.35	0	1.18	0.47	0.23	0.35	0	0.11	0.11	0.95	0	0.11	0	2.14	0.95	0.23	1.9	0.35	0.35	0	0.59	0.11	0	0	0	0	0	0	0	0	0	0	0	0.35	0	0	0	0.11	0	0	0	0	0	0	0	0
1354	1354	0	0.35	0.35	0	1.07	0	0	0.35	0	1.07	0	0.71	0	0	0	0	0.71	0.71	2.85	0	2.5	0	1.42	0	0	0	0	0	0	0	0	0	0	0	0	0	0	0	0	0.35	0	0	0	0	0.35	0	0	0
1355	1355	0	0.76	0	0	0	0	0	0	0.57	0.19	0	0	0	0	0	0.57	0	0.19	0.19	0.38	0.57	10.17	0	0	0	0	0	0	0	0	0	0	0.19	0	0	0	0	0.19	0	0	0	0	0	0	0	0	0	0
1356	1356	0.1	0	0.1	0	0.4	0.1	0.1	0	0.2	0.2	0.4	0.5	0	0.6	0	0.91	0.2	0	1.72	4.26	1.72	0	0.4	0.2	0	0	0	0	0	0	0	0	0	0	0	0	0	0	0	0	0	0	0	0	0	0	0	0
1357	1357	0.39	0.46	0.31	0	0.15	0.03	0	0.19	0.58	0.66	0.31	0.7	0.62	1.29	0.03	0.23	0.43	0	3.16	0	1.36	0	0.5	0.46	0	0	0	0	0	0	0	0	0	0	0	0	0	0	0	0	0	0	0	0	0.03	0	0	0
1358	1358	0.32	0	0.64	0	0.32	0.32	0	1.61	0.32	0.64	0.32	0.64	0	0	0	0	1.61	0	1.29	2.58	3.54	0	0	0	0	0	0	0	0	0	0	0	0	0	0	0	0	0	0	0.32	0	0	0	0	0	0	0	0
1359	1359	0.1	0	0.1	0	0.4	0.1	0.1	0	0.2	0.2	0.4	0.5	0	0.6	0	0.91	0.2	0	1.72	4.26	1.72	0	0.4	0.2	0	0	0	0	0	0	0	0	0	0	0	0	0	0	0	0	0	0	0	0	0	0	0	0
1360	1360	0.08	0.08	0.76	0	0.85	1.02	0.25	0.17	0.59	0.08	0.17	0.59	0.17	0	2.21	0.25	0.08	0.93	1.61	0.17	0.42	0	0.85	0.08	0	0	0	0	0	0	0	0	0	0	0	0	0	0	0	0.08	0	0	0.17	0.08	0.08	0.08	0	0
1361	1361	0.09	0.49	0.59	0	0.29	0.19	0	0	0.09	0.39	0	1.59	0.19	0	0	0	0.09	0	3.67	0.09	1.09	0	0	0.09	0	0	0	0	0	0	0	0	0	0	0	0	0	0	0	0	0	0	0	0	0.09	0	0	0
1362	1362	0	0	1.92	0	0	0	0	0	0	0	0	0	0	0	0	0	0	1.92	1.92	0	1.92	0	0	0	0	0	0	0	0	0	0	0	0	0	0	0	0	0	0	0	0	0	0	0	0	0	0	0
1363	1363	0.1	0	0.1	0	0.4	0.1	0.1	0	0.2	0.2	0.4	0.5	0	0.6	0	0.91	0.2	0	1.72	4.26	1.72	0	0.4	0.2	0	0	0	0	0	0	0	0	0	0	0	0	0	0	0	0	0	0	0	0	0	0	0	0
1364	1364	0	0	0	0	1.26	0	0	1.26	0	0	0	0	0	0	0	1.26	0	0	0	0	0	0	0	0	0	0	0	0	0	0	0	0	0	0	0	0	0	0	0	0	0	0	0	0	0	0	0	0
1365	1365	0	0	0	0	0	0	0	0	0	0	0	0	0	0	0	1.61	0	0	0	0	0	1.61	0	0	0	0	0	0	0	0	0	0	0	0	0	0	0	0	0	0	0	0	0	0	0	0	0	0
1366	1366	0	0.08	0.25	0	0.84	0.25	0.08	0.33	0	0.16	0.08	0.76	0	0.08	0	1.6	0.76	0.33	1.6	0.33	0.5	0.84	0.42	0.08	0	0	0	0	0	0	0	0	0	0	0	0.25	0.08	0	0	0.08	0	0	0	0	0	0	0	0
1367	1367	0	0.08	0.25	0	0.84	0.25	0.08	0.33	0	0.16	0.08	0.76	0	0.08	0	1.61	0.76	0.33	1.52	0.33	0.5	0.84	0.42	0.08	0	0	0	0	0	0	0	0	0	0	0	0.25	0.08	0	0	0.08	0	0	0	0	0	0	0	0
1368	1368	0	0	0	0	1.05	2.1	1.05	0	0	0	0	0	0	0	0	0	0	0	3.15	0	1.05	0	2.1	0	0	0	0	0	0	0	0	0	0	0	0	0	0	0	0	0	0	0	0	0	0	0	0	0
1369	1369	0	0	0	0	1.25	0	0	1.25	0	0	0	0	0	0	0	1.25	0	0	0	0	0	0	0	0	0	0	0	0	0	0	0	0	0	0	0	0	0	0	0	0	0	0	0	0	0	0	0	0
1370	1370	0.09	0	0.09	0	0.39	0.09	0.09	0	0.19	0.29	0.39	0.48	0	0.58	0	0.87	0.19	0	1.66	4.1	1.66	0	0.39	0.19	0	0	0	0	0	0	0	0	0	0	0	0	0	0	0	0	0	0	0	0	0	0	0	0
1371	1371	0	0	0	0	0	0	0	1.11	0	0	0	0	0	0	0	0	0	0	0	0	0	0	1.11	0	0	0	0	0	0	0	0	0	0	0	0	0	0	0	0	0	0	0	0	0	1.11	0	0	0
1372	1372	0	0.55	1.11	0	0.55	0.55	0	0	0	0	0.55	0	0	0	0.55	1.11	0	0	1.67	0	1.67	0.55	0.55	0	0	0	0	0	0	0	0	0	0	0	0	0	0	0	0	0	0	0	0	0	0	0	0	0
1373	1373	0	0	0.29	0	0.59	0.29	0.29	0	0.29	1.78	0	0.89	0	0	0	0	0.59	0.29	4.16	0	0.89	0	0	0	0	0	0	0	0	0	0	0	0	0	0	0	0	0	0	0	0	0	0	0	0	0	0	0
1374	1374	0.65	0.49	0.32	0	0.32	0.16	0	0.49	0.65	0.49	0.16	1.3	0	0	0.16	1.14	1.3	0.16	3.6	0.49	1.8	0	0	0.49	0	0	0	0	0	0	0	0	0	0	0	0	0	0	0	0	0	0	0	0	0	0.16	0	0
1375	1375	0	0.64	0.64	0	1.29	0.64	0	0.64	0	0.64	0	1.94	0	0.64	0	3.89	0	0.64	3.24	0	3.89	0	0	0	0	0	0	0	0	0	0	0	0	0	0	0	0	0	0	0	0	0	0	0	0	0	0	0
1376	1376	0	0	0.96	0	0	0	0	0	0	0	0	0.48	0	0	0	0.96	0	0.48	5.79	0	1.93	0	0	0	0	0	0	0	0	0	0	0	0	0	0	0	0	0	0	0	0	0	0	0	0.48	0	0	0
1377	1377	0	0	3.7	0	0	0	0	0	0	0	0	0	0	0	0	1.85	0	0	1.85	0	0	0	1.85	0	0	0	0	0	0	0	0	0	0	0	0	0	0	0	0	0	0	0	0	0	0	0	0	0
1378	1378	0	0	0.38	0	0.38	0.38	0.38	0	0.38	1.94	0	1.16	0	0	0	0.38	0.77	0.77	2.72	0	1.16	0	0	0	0	0	0	0	0	0	0	0	0	0	0	0	0	0	0	0.38	0	0	0	0	0	0	0	0
1379	1379	0	0.85	0.42	0	0.42	0	0.42	0	1.27	0.85	0	0.42	0.42	0	0	0	0	0	2.55	0	2.12	0	0	0.42	0	0	0	0	0	0	0	0	0	0	0	0	0	0.42	0	0	0	0	0	0	0	0	0	0
1380	1380	0	0.6	0	0	0	0.6	0	0	0	0.3	0	1.21	0	0	0	0	0.3	0	0.3	0	0.3	0	0.6	0	0	0	0	0	0	0	0	0	0	0	0	0	0	0	0	0	0	0	0	0	0	0	0	0
1381	1381	0	0	0.18	0	1.68	0.18	0.37	0.56	0	0	0.37	1.5	0.18	0	0	1.12	0	0.18	3.18	0	0.93	0	0	0	0	0	0	0	0	0	0	0	0	0	0.18	0	0	0	0	0	0	0	0	0	0	0	0	0
1382	1382	0	0	0	0	0.91	0	0	0	0	0.45	0	0.45	0	0	0	0	0	0	3.21	0.45	0.91	0	0	0	0	0	0	0	0	0	0	0	0	0	0	0	0	0	0	0	0	0	0	0	1.37	0	0	0
1383	1383	0	0	0	0	1.82	0.36	0.36	0.72	0.36	0.36	0	0	0	0	0	0	0	0.36	2.91	0	2.18	0	0.72	0	0	0	0	0	0	0	0	0	0	0	0	0	0	0	0	0	0	0	0.36	0.36	0	0	0	0
1384	1384	0	0	0	0	0	0	0	0	0.93	0	0	0	0	0	0	0	0	0	0.93	0	3.73	0	0	0	0	0	0	0	0	0	0	0	0	0	0	0	0	0	0	0	0	0	0	0	0	0	0	0
1385	1385	0.42	0.39	0.36	0	0.13	0.09	0.09	0.06	0.49	0.91	0.26	0.55	0.42	1.08	0.03	0.26	0.42	0.03	2.75	0	1.27	0	0.32	0.52	0	0	0	0	0	0	0	0	0	0	0	0	0	0	0	0	0	0	0	0	0.09	0	0	0
1386	1386	0	0.33	1.34	0	0	0	1.34	0.33	0	0.33	0.33	0.33	0	0	0	0.67	0.67	0.33	0.67	0	1	0	0	0	0	0	0	0	0	0	0	0	0	0	0	0	0	0	0	0.33	0	0	0	0	0	0	0	0
1387	1387	0	0	0	0	0.13	0	0	0	0	0.13	0	0.06	0	0	0	0	0	0	0.2	0	0.06	0	0	0	0	0	0	0	0	0	0	0	0	0	0	0	0	0	0	0	0	0	0	0	0	0	0	0
1388	1388	0	0	0	0	0	0	0	0	0	0	0	0	0	0	0	3.38	0	0	3.38	0	0	0	0	0	0	0	0	0	0	0	0	0	0	0	0	0	0	0	0	0	0	0	0	0	0	0	0	0
1389	1389	0	0	0	0	0	0	0	0	0	0	0	0	0	0	0	0	0	0	4.34	0	0	0	0	0	0	0	0	0	0	0	0	0	0	0	0	0	0	0	0	0	0	0	0	0	0	0	0	0
1390	1390	0.29	0	0.29	0	0	0	0	0	0.44	0.29	0	0.44	0	0	0	0.14	0	0	3.14	0	1.64	0	0	0.14	0	0	0	0	0	0	0	0	0	0	0	0	0	0	0	0	0	0	0	0	0	0	0	0
1391	1391	0.6	0	0.36	0	1.44	0	0	0	0.24	1.32	0.72	2.53	0.6	0	0	0.6	0.24	0	4.45	0	1.8	0	0.72	0.96	0	0	0	0	0	0	0	0	0	0	0	0	0	0	0	0	0	0	0	0	0.12	0	0	0
1392	1392	0.43	0.43	0.43	0	0.43	0	0	0	0	1.31	0	0.87	0.43	0	0	2.63	0	0	1.75	0	2.19	0	0	0	0	0	0	0	0	0	0	0	0	0	0	0	0	0	0	0	0	0	0	0	0	0	0	0
1393	1393	0	0.45	0	0	0.45	0.45	0.45	0.45	0	1.8	0	0.45	0	0	0	0	0	0	1.8	0	0.45	0	0	0	0	0	0	0	0	0	0	0	0.45	0	0	0	0	0	0	0	0	0	0	0	0	0	0	0
1394	1394	0.29	0.29	0	0	0.29	0	0	1.46	0	0	0	0.29	0	0	0	0.58	2.04	0.29	2.04	1.16	1.46	0	0	0	0	0	0	0	0	0	0	0	0	0	0	0	0	0	0	0	0	0	0	0	0	0	0	0
1395	1395	0.12	0.12	0.24	0	1.34	0.12	0	0.12	0	0	0.36	0.85	0	0	0	0.24	0.24	0	2.33	0	0.73	0	0	0	0	0	0	0	0	0	0	0	0	0	0	0.98	0	0	0	0.12	0	0	0	0	0.12	0	0	0
1396	1396	0	0.33	0.33	0	0.66	0	0	0.33	0	0.33	0	0.33	0	0	0	0.66	1	0	1	0	0.66	0	0	0	0	0	0	0	0	0	0	0	0	0	0	0	0	0	0	0.33	0	0	0	0	0	0	0	0
1397	1397	0.62	0.62	0	0	0	1.86	0	0	0	0	0	0.62	0.62	0	0	0	0	0.62	2.48	0	1.86	0	0	0	0	0	0	0	0	0	0	0	0	0	0	0	0	0	0	0	0	0	0	0	0	0	0	0
1398	1398	0	0	0.78	0	0.78	0	0.52	0.52	0	1.04	0	0.26	1.56	0	0.78	0	0	1.56	2.08	0	1.56	0	0.52	0	0	0	0	0	0	0	0	0	0	0	0	0	0	0	0	0.52	0	0	0	0	0	0	0	0
1399	1399	0	0.72	0	0	2.89	0	0	0	0	0	0.72	0.72	0	0	0	0	0	0	2.17	0	1.44	0	0	0	0	0	0	0	0	0	0	0	0	0	0	0	0	0	0	0	0	0	0	0	0	0	0	0
1400	1400	0	0	1.63	0	0	0	0	0	0	0	0	0	0	0	0	4.91	0	0	3.27	0	1.63	0	0	0	0	0	0	0	0	0	0	0	0	0	0	0	0	0	0	0	0	0	0	0	0	0	0	0
1401	1401	0	0	0	0	0.26	0	0.26	0	0	0	0	0	0	0	0	0.26	0	0	0	0	0.52	17.1	0	0	0	0	0	0	0	0	0	0	0	0	0	0	0	0	0	0	0	0	0	0.26	0	0	0	0
1402	1402	0	0	0	0	0	0	0	0	0	0	0	0	5.55	0	0	0	0	0	0	0	0	0	0	0	0	0	0	0	0	0	0	0	0	0	0	0	0	0	0	0	0	0	0	0	0	0	0	0
1403	1403	0.25	0	0.25	0	0.5	0	0.25	0	0	0	0.5	0.76	0	0	0	0.5	0	0	1.52	0	1.01	0	0	0	0	0	0	0	0	0	0	0	0	0	0	0	0.25	0	0	0	0	0.25	0	0	0	0	0	0
1404	1404	0.25	0.5	0.5	0	0	0	0	0	0	0.25	0.25	1	0.25	0	0	0	0	0.5	3	0	2.75	0	1.25	0.25	0	0	0	0	0	0	0	0	0	0	0	0	0	0	0	0	0	0	0	0	0	0	0	0
1405	1405	0	0	0.35	0	0	0.7	0.35	0.35	0	0	0.35	1.06	0	0	0	0.7	0	1.41	2.12	2.82	2.47	0	0	0.7	0	0	0	0	0	0	0	0	0	0	0	0	0	0	0	0	0	0	0	0	0	0	0	0
1406	1406	0	0	0	0	2.48	0	0	0.62	0	0	0	1.24	0	0	0	0	0	0	2.48	0	3.72	0	0	0	0	0	0	0	0	0	0	0	0	0	0	0	0	0	0	0	0	0	0	0	0	0	0	0
1407	1407	0	0	0.77	0	0.77	0	0.51	0.51	0	1.03	0	0.25	1.54	0	0.77	0	0	1.54	1.8	0	1.54	0	0.77	0	0	0	0	0	0	0	0	0	0	0	0	0	0	0	0	0.51	0	0	0	0	0	0	0	0
1408	1408	0	0	0.74	0	0.74	0	0	0.74	1.49	0	0	0	0	0	0	0	0	0	6.71	0	2.98	0	0	0	0	0	0	0	0	0	0	0	0	0	0	0	0	0	0	0	0	0	0	0	0	0	0	0
1409	1409	0	0	0	0	0	0	0	2.5	0	0	0	0	0	0	0	0	1.25	0	0	0	0	0	0	0	0	0	0	0	0	0	0	0	0	0	0	0	0	0	0	0	0	0	0	0	1.25	0	0	0
1410	1410	0.49	0.28	0.4	0	0.09	0.11	0.02	0.21	0.42	0.75	0.23	0.89	0.54	1.06	0	0.16	0.33	0.02	3.23	0	1.46	0	1.03	0.51	0	0	0	0	0	0	0	0	0	0	0	0	0	0	0	0	0	0	0	0	0.02	0	0	0
1411	1411	0	0	1.56	0	0	0	1.56	0	0	0	0	0	0	0	0	1.56	0	0	0	0	0	0	0	0	0	0	0	0	0	0	0	0	0	0	0	0	0	0	0	0	0	0	0	0	1.56	0	0	0
1412	1412	0	0	1.4	0	0	0	0	0	0	0	0	0	0	0	0	1.4	0	0	0	0	0	0	0	0	0	0	0	0	0	0	0	0	0	0	0	0	0	0	0	0	0	0	0	0	0	0	0	0
1413	1413	0	0	0	0	0	0	0	0	0	0	0	0	0	2.06	0	0	0	0	0	0	0	0	0	0	0	0	0	0	0	0	0	0	0	0	0	1.03	0	0	0	0	0	0	0	0	1.03	0	0	0
1414	1414	0	0.19	0.39	0	0	0	0.19	0	0	0	0	0	0	0	0	0	0	0.19	2.36	0	1.18	0	0	0.19	0	0	0	0	0	0	0	0	0	0	0	0	0	0	0	0	0	0	0	0	0	0	0	0
1415	1415	0	0.57	0.57	0	0.14	0.14	0	0	0.14	0	0	0.43	0.14	0	0	0	0.14	0	3.31	0	1.44	0	0	0	0	0	0	0	0	0	0	0	0	0	0	0.57	0	0	0	0	0	0	0	0	0	0	0	0
1416	1416	0	0.17	0	0	0	0	0.17	0.17	0	0.17	0	0	0	0.35	0	0	0	0	0	0	0.17	0	0.17	0	3.37	1.77	0	0	0	0.17	0	0	0	0	0	0	0	0	0.17	0	0	0	0	0	0.35	0	0	0
1417	1417	0.1	0.2	1.01	0	0.8	0.8	0.5	0	0.8	0.1	0.3	0.7	0.3	0	1.61	0.1	0	1.11	1.31	0.2	0.7	0	0.6	0.1	0	0	0	0	0	0	0	0	0	0	0	0	0	0	0	0	0	0	0.2	0	0.1	0.1	0	0
1418	1418	0	0	0.63	0	0	0	0	0	0	0	0	0	0	0	0	0	0	0	0	0	0.63	0	0	0	0	0	0	0	0	0	0	0	0	0	1.91	0	0	0	0	0	0	0	0	0	0	0	0	0
1419	1419	0	0	0	1.29	1.29	0	0	0	0	0	0	0	0	0	0	1.29	0	0	2.59	0	0	0	0	0	0	0	0	0	0	0	0	0	0	0	0	0	0	0	0	0	0	0	0	0	0	0	0	0
1420	1420	0.84	0	0	0	0	2.54	0	0	0	0	0	0.84	0.84	0	0	0	0	0	2.54	0	1.69	0	0	0	0	0	0	0	0	0	0	0	0	0	0	0	0	0	0	0	0	0	0	0	0	0	0	0
1421	1421	0	0	0.76	0	0.76	0	0.76	0.51	0	1.02	0	0.25	1.53	0	1.02	0	0.25	1.79	1.53	0	1.79	0	0.76	0	0	0	0	0	0	0	0	0	0	0	0	0	0	0	0	0.51	0	0	0	0	0	0	0	0
1422	1422	0	0	1.06	0	0	0	0	0	2.12	0	0	0	0	0	0	0	0	0	3.19	0	0	0	0	0	0	0	0	0	0	0	0	0	0	0	0	0	0	0	0	0	0	0	0	0	1.06	0	0	0
1423	1423	0.08	0.08	0.76	0	0.85	1.02	0.25	0.17	0.59	0.08	0.17	0.59	0.17	0	2.21	0.25	0.08	0.93	1.61	0.17	0.42	0	0.85	0.08	0	0	0	0	0	0	0	0	0	0	0	0	0	0	0	0.08	0	0	0.17	0.08	0.08	0.08	0	0
1424	1424	0	0	0	0	0	0	0	0	0	0	0	0	0	0	0	3.07	0	0	0	0	0	0	0	0	0	0	0	0	0	0	0	0	0	0	0	0	0	0	0	0	0	0	0	0	0	0	0	0
1425	1425	0	0	1.16	0	3.48	0	0	0.58	0.58	0	0	0.58	0	0	0	1.74	0	0	1.16	0	3.48	0	0	0.58	0	0	0	0	0	0	0	0	0	0	0	0	0	0	0	0	0	0	0	0	0	0	0	0
1426	1426	0.74	0.28	0.31	0	0.07	0.21	0	0.14	0.49	0.35	0.17	0.74	0.56	1.48	0	0.17	0.49	0.03	3.24	0	1.23	0	0.56	0.77	0	0	0	0	0	0	0	0	0	0	0	0	0	0	0	0	0	0	0	0.03	0.07	0	0.03	0
1427	1427	0.32	0	0.64	0	0.32	0.32	0	1.6	0.32	0.64	0.32	0.64	0	0	0	0	1.6	0	1.28	2.57	3.53	0	0	0	0	0	0	0	0	0	0	0	0	0	0	0	0	0	0	0.32	0	0	0	0	0	0	0	0
1428	1428	0.09	0.49	0.59	0	0.29	0.19	0	0	0.09	0.39	0	1.59	0.19	0	0	0	0.09	0	3.67	0.09	1.09	0	0	0.09	0	0	0	0	0	0	0	0	0	0	0	0	0	0	0	0	0	0	0	0	0.09	0	0	0
1429	1429	0	0	0	0	1.56	0	0	0	0	0.31	0	0.31	0	0	0	0.31	0.62	0	2.82	0	0.62	0	0	0	0	0	0	0	0	0	0	0	0	0	0	0	0	0	0	0	0	0	0	0	0.94	0	0	0
1430	1430	0	0	0	0	0.96	0	0.96	0	0	0	0	0	0	0	0	0.96	0	0	0	0	1.92	0	0	0	0	0	0	0	0	0	0	0	0	0	0	0	0	0	0	0	0	0	0	0.96	0	0	0	0
1431	1431	0	0	0.93	0	0	0	0	0	0	2.8	0.93	0	0	0	0	0	2.8	0	4.67	0.93	0.93	0	0	0	0	0	0	0	0	0	0	0	0	0	0	0	0	0	0	0	0	0	0	0	0.93	0	0	0
1432	1432	0	1.14	1.14	0	0	0	0	0	1.14	0	0	1.14	0	0	0	0	0	0	0	0	3.44	0	0	1.14	0	0	0	0	0	0	0	0	0	0	0	0	0	0	0	0	0	0	0	0	0	0	0	0
1433	1433	0	0	0	0	0	0	0	0	0	0	0	0	0	2.06	0	0	0	0	0	0	0	0	0	0	0	0	0	0	0	0	0	0	0	0	0	1.03	0	0	0	0	0	0	0	0	1.03	0	0	0
1434	1434	0	0.81	0	0	2.03	0	0	0.4	0	1.21	0	0.81	0	0	0	0.4	0	0	3.65	0	1.62	0	1.62	0.4	0	0	0	0	0	0	0	0	0	0	0	0	0	0	0	0	0	0	0	0	0.4	0	0	0
1435	1435	0.6	0	0	0	1.21	0	0.6	0	0	0	0	0.6	0	0	0	0	0	0.6	3.65	0	1.21	0	0	0.6	0	0	0	0	0	0	0	0	0	0	0	0	1.21	0	0	0	0	0	0	0	0	0	0	0
1436	1436	0.25	0	0.25	0	0	0	0.25	0	0.77	1.55	0	0.51	0	0	0	0.25	0	0	1.55	0	0.51	0	0	0	0	0	0	0	0	0	0	0	0	0	0	0	1.29	0	0	0	0	0	0	0	0	0	0	0
1437	1437	0.76	0.19	0.38	0	0.19	0.12	0	0.25	0.76	0.31	0.25	1.52	0.31	0.38	0	0.38	0.44	0.06	2.98	0.69	1.26	0	0.44	0.76	0	0	0	0	0	0	0	0	0	0	0	0	0	0	0	0.12	0	0	0.06	0	0	0	0	0
1438	1438	0	0	0.47	0	0.47	0.47	0.47	0	0	2.38	0	0.95	0.47	0	0	0	0.47	0	1.9	0	0	0	4.76	0	0	0	0	0	0	0	0	0	0	0	0	0	0.47	0	0	0	0	0	0	0	0	0	0	0
1439	1439	0	0	0	0	0	0	0	0.42	0	0.42	0.42	0	0	0	0	0	0	0	2.52	0	2.94	0	0	0.42	0	0	0	0	0	0	0	0	0	0	0	0	0	0	0	0	0	0	0	0	0.84	0	0	0
1440	1440	0.62	0	0	0	1.24	0	0.62	0	0	0	0	0.62	0	0	0	0	0	0.62	3.72	0	1.24	0	0	0.62	0	0	0	0	0	0	0	0	0	0	0	0	1.24	0	0	0	0	0	0	0	0	0	0	0
1441	1441	0.33	1.01	0	0	1.35	0	0.33	0	0	0	0.67	0.67	0.33	0	0	1.01	0	1.68	2.36	0	3.71	0	0	0	0	0	0	0	0	0	0	0	0	0	0	0	0	0	0	0	0	0	0	0	0	0	0	0
1442	1442	0	0	0	0	0.97	0	0.97	0	0	0	0	0	0	0	0	0.97	0	0	0	0	1.94	0	0	0	0	0	0	0	0	0	0	0	0	0	0	0	0	0	0	0	0	0	0	0.97	0	0	0	0
1443	1443	0.14	0	0.21	0	1.72	0.43	0	0	0.07	0.14	0.07	0.57	0.35	0.07	0	0	0.28	0	4.31	0.28	0.64	0	1	0.07	0	0	0	0	0	0	0	0	0	0	0	0	0	0	0	0	0	0	0.07	0	0	0	0	0
1444	1444	0.6	0	0.36	0	1.44	0	0	0	0.24	1.32	0.72	2.52	0.6	0	0	0.6	0.24	0	4.44	0	1.8	0	0.72	0.96	0	0	0	0	0	0	0	0	0	0	0	0	0	0	0	0	0	0	0	0	0.12	0	0	0
1445	1445	0.2	0.1	0.7	0	1.1	0.2	0	0.3	0	1.2	0.3	1.1	0.1	0	0.1	0.4	0.2	0.1	2.61	0	2.51	0	0	0	0	0	0	0.1	0	0	0	0	0	0	0	0	0	0	0	0.1	0	0	0	0	0	0	0	0
1446	1446	0	0	0	0	0	0	0	0	0	0	0	5.26	0	0	0	0	0	0	5.26	0	0	0	0	0	0	0	0	0	0	0	0	0	0	0	0	0	0	0	0	0	0	0	0	0	0	0	0	0
1447	1447	0.35	0.46	0.31	0	0.15	0.03	0	0.35	0.58	0.66	0.31	0.7	0.62	1.28	0.03	0.23	0.42	0	3.12	0	1.36	0	0.46	0.46	0	0	0	0	0	0	0	0	0	0	0	0	0	0	0	0	0	0	0	0	0.03	0	0	0
1448	1448	0.3	0.2	0.3	0	0.2	0.4	0.2	0.3	0.4	1.71	0.1	1.91	0.2	0	0.5	0.6	0	0.8	3.43	0	1.51	0	0.9	0.3	0	0	0	0	0	0	0	0	0	0	0	0	0	0	0	0	0.1	0	0	0	0.2	0	0	0
1449	1449	0	0	1.19	0	0	0	0	0	0	0	0	0	0	0	0	0	0	0	0.59	0	2.99	0	0	0	0	0	0	0	0	0	0	0	0	0	0	0	0	0	0	0	0	0	0	0	0	0	0	0
1450	1450	0.19	0.19	0.29	0	1.07	0.19	0.19	0.97	0.87	0.58	0.09	1.07	0.19	0.87	0.09	0	0	1.17	3.81	0.68	1.75	0	0.09	0.29	0	0	0	0	0	0	0	0	0	0	0	0	0	0	0.09	0.09	0	0	0	0	0	0	0	0
1451	1451	0	0	0	0	0	0	0	0	0	0	0	1.42	0	0	0	1.42	0	0	2.14	0	0.71	0	0	0.71	0	0	0	0	0	0	0	0	0	0	0	0.71	0	0	0	0	0	0	0	0	0	0	0	0
1452	1452	0.15	0.3	0.45	0	0.76	0.3	0	0	1.52	1.52	0.15	1.98	0.3	0	0.61	0.3	0	1.52	2.14	0.15	2.44	0	0.76	0.3	0	0	0	0	0	0	0	0	0	0	0	0	0	0	0	0	0	0	0	0	0	0	0	0
1453	1453	0	0	0.28	0	0.84	0.84	0.28	0	0.28	0.28	0	0.28	0	0	0	0.56	0	0.56	2.52	0	0.28	0	0	0	0	0	0	0	0	0	0	0	0	0	0	0	0	0	0	0.28	0	0	0	0	0.28	0	0	0
1454	1454	0.09	0.09	1.14	0	0.38	0	0	0.09	0	0.19	0.38	0.19	0	0	0	0.66	0	0	1.52	0	1.42	0	0	0	0	0	0	0	0	0	0	0	0	0	0	0	0	0	0	0	0	0	0.38	0	0	0	0	0
1455	1455	0	0	0	0	0	0	1.11	0	0	1.11	0	0	0	0	0	0	0	0	2.22	0	1.11	0	0	0	0	0	0	0	0	0	0	0	0	0	0	0	0	0	0	0	0	0	0	0	0	0	0	0
1456	1456	0	0.51	0	0	0	0	0	0	0	0.51	1.02	0.51	0	0	0	0.25	0.76	1.27	2.04	0	0.76	0	0	0	0	0	0	0	0	0	0	0	0	0	0	0	0	0	0	0.25	0	0	0	0	0	0	0	0
1457	1457	0	0	0	0	0	0	0	0	0	0	0	0	0	0	0	7.69	0	0	0	0	0	0	0	0	0	0	0	0	0	0	0	0	0	0	0	0	0	0	0	0	0	0	0	0	0	0	0	0
1458	1458	0	0	0	0	0	0	0	0	0	0	0	0	0	0	0	1.66	0	0	3.33	0	1.66	0	0	0	0	0	0	0	0	0	0	0	0	0	0	0	0	0	0	0	0	0	0	0	0	0	0	0
1459	1459	0.7	0	1.05	0	0	0	0	1.4	0.35	0.35	0	0.35	0	0	0	2.1	0.7	0.35	2.1	3.15	2.1	0	0.35	1.4	0	0	0	0	0	0	0	0	0	0	0	0	0	0	0	0	0	0	0	0	0	0	0	0
1460	1460	0	0	0	0	0	0	0	1.2	0	0	1.2	0	0	0	0	6.02	0	0	1.2	0	1.2	0	0	0	0	0	0	0	0	0	0	0	0	0	0	0	0	0	0	0	0	0	0	0	0	0	0	0
1461	1461	0	0	0.53	0	0.53	0	0.53	0	0	0.53	0	0	0	0	0	0	0.53	0	5.85	0	3.19	0	0	0	0	0	0	0	0	0	0	0	0	0	0	0	0	0	0	0	0	0	0	0	0	0	0	0
1462	1462	0	1.26	0	0	0	0	0	0	0	0	0	0	0	0	0	1.26	0	0	1.26	0	0	0	0	0	0	0	0	0	0	0	0	0	0	0	0	0	0	0	0	0	0	0	0	0	0	0	0	0
1463	1463	0	0	1	0	1	0	0	0	0	0	0	0	0	0	0	0	1	0	0	0	2	0	0	0	0	0	0	0	0	0	0	0	0	0	0	0	0	0	0	1	0	0	0	0	1	0	0	0
1464	1464	0.32	0.16	0.56	0	0.32	0.23	0.04	1.24	0.4	0.4	0.11	0.68	0.52	0.36	0.28	0.72	0.4	0.4	3.08	0.16	1.32	0	0.44	0.6	0	0	0	0	0	0	0	0	0	0	0	0	0	0	0	0.04	0	0	0	0	0.11	0	0	0
1465	1465	0	0	0	0	0	0	0	1.21	0	0	1.21	0	0	0	0	6.09	0	0	1.21	0	1.21	0	0	0	0	0	0	0	0	0	0	0	0	0	0	0	0	0	0	0	0	0	0	0	0	0	0	0
1466	1466	0.28	0	0.28	0	0	0.28	0.28	0.28	0.28	1.15	0	0.86	0.86	0	0	0	0	0	2.89	0	1.44	0.86	0	0.28	0	0	0	0	0	0	0	0	0	0	0	0	0	0	0	0	0	0	0	0.28	0	0	0	0
1467	1467	0.09	0	0.67	0	0.29	0	0	0	0.19	0.38	0.09	1.35	1.06	0	0	0.29	0.19	0	2.51	0	1.35	0	0	0.38	0	0	0	0	0	0	0	0	0	0	0	0	0	0	0	0.58	0	0	0	0	0.29	0	0	0.19
1468	1468	0	0	0.4	0	0.4	0.2	0	0	0	1.01	0.2	0.4	0	0	0	0.2	0.4	0.2	0.8	0	0.4	0	0.2	0	0	0	0	0	0	0	0	0	0	0	0	0	0	0	0	0.2	0	0	0	0	0	0	0	0
1469	1469	0	3.05	0.38	0	1.14	0.19	0	0	0	1.52	0.19	0.76	0.19	0	0	0	1.72	0.38	3.05	0.38	2.67	0	0	0	0	0	0	0	0	0	0	0	0	0	0	0	0	0	0	0	0	0	0.19	0	0	0	0	0
1470	1470	0	0	1.55	0	0	0.77	0	0.38	0	0	0.38	1.16	0	0	0	0.38	0	1.16	1.93	0	0.38	0	1.16	0.38	0	0	0	0	0	0	0	0	0	0	0	0	0	0	0	0	0	0	0	0	0	0	0	0
1471	1471	0	0.82	0.32	0	1.14	0.32	0	0.16	0	0.65	0	2.13	0	0	0	0.16	0	0	1.47	0	1.47	0	0.98	0.32	0	0	0	0	0	0	0	0	0	0	0	0	0	0	0	0	0	0	0	0.16	0	0	0	0
1472	1472	0	0	0	0	0	0	0	0	0	0	0	0	2.63	0	0	0	0	0	2.63	0	1.75	0	0.87	0	0	0	0	0	0	0	0	0	0	0	0	0	0	0	0	0	0	0	0	0	0	0	0	0
1473	1473	0.1	0	0.7	0	0.2	0	0	0	0.2	0.3	0.1	1.3	1.1	0	0	0.3	0.2	0	2.61	0	1.2	0	0	0.4	0	0	0	0	0	0	0	0	0	0	0	0	0	0	0	0.5	0	0	0	0	0.3	0	0	0.2
1474	1474	0.35	0.1	0.55	0	2.15	0.15	0	0	0.1	0.75	0.35	0.85	0.25	0	0	0.15	0.3	0	5	0	1.75	0	0.05	0.8	0	0	0	0	0	0	0	0	0	0	0	0	0	0	0	0	0	0	0	0	0.2	0	0	0
1475	1475	0	0.19	1.08	0	0.79	0.79	0.49	0	0.89	0.29	0.29	0.69	0.29	0	1.58	0.09	0	1.08	1.38	0.19	0.69	0	0.59	0.19	0	0	0	0	0	0	0	0	0	0	0	0	0	0	0	0	0	0	0.19	0	0.09	0.09	0	0
1476	1476	0.61	0	0	0	1.22	0.61	0.61	0	0.61	0	0	1.22	0	0	0	1.22	0	0	5.52	0	0.61	0	0.61	0	0	0	0	0	0	0	0	0	0	0	0	0	0	0	0	0.61	0	0	0	0	0	0	0	0
1477	1477	0	0	0	0	0	0	0	0	0	0	0	0	0	0	0	2.22	0	0	2.22	0	2.22	0	0	0	0	0	0	0	0	0	0	0	0	0	0	0	0	0	0	0	0	0	0	0	0	0	0	0
1478	1478	0	0	0.7	0	0	0	0	0	0	0	0	0	0	0	0	0.7	0	0	0	0	0	0	0	0	0.7	0.7	0	0	0	0	0	0	0	0	0	0	0	0	0	0	0	0	0	0	0	0	0	0
1479	1479	0	0.26	0.78	0	0.26	0.26	0.08	1.04	0.52	1.56	0.26	0.69	0.17	0.08	0.69	0.86	0.34	0	1.82	0.17	1.3	0	0.08	0.34	0	0	0	0	0	0	0	0	0.08	0	0	0.08	0	0	0	0	0	0	0	0	0.08	0.08	0	0
1480	1480	0.17	0.17	0.25	0	0.43	0.08	0.08	0.08	0.69	2.41	0	0.34	0.17	0	1.46	0.34	0.08	0	2.76	0.43	1.55	0	0.17	0.17	0	0	0	0	0	0	0	0	0	0	0	0	0	0	0	0.43	0	0	0	0	0.34	0.08	0	0
1481	1481	0.71	0	0.35	0	0.17	0.17	0.35	0	0	0.35	0.17	0.53	0	0	0	0.35	0.71	0.35	3.76	0	1.97	0	0	0.53	0	0	0	0	0	0	0	0	0	0	0	0	0	0	0	0	0	0	0	0	0	0	0	0
1482	1482	0	0	0.71	0	0.23	0	0	0	0.23	0.23	0.23	1.9	0	0	0	0.23	0	0	3.81	0.23	1.19	0	0	0	0	0	0	0	0	0	0	0	0	0	0	0	0	0	0	0	0	0	0	0	0	0	0	0
1483	1483	0	0	0	0	0	0	0	0	0	0	0	0	0	0	0	0	0	0	0	0	0	0	0	4.16	0	0	0	0	0	0	0	0	0	0	0	0	0	0	0	0	0	0	0	0	0	0	0	0
1484	1484	0	0.26	0	0	0.26	0	0	0	0	1.88	0	0	0	0	0	0	0	0	0.26	0	0.26	0	0	0	0	0	0	0	0	0	0	0	0	0	0	0	0	0	0	0	0	0	0	0	0	0	0	0
1485	1485	0.27	0.27	0.27	0	0	0	0	0.54	0	0.27	0	0.27	0	0	0	1.08	0	0.27	1.08	0	0.27	0	0.27	0.54	0	0	0	0	0	0	0	0	0	0	0	0	0	0	0	0	0	0	0	0	0	0	0	0
1486	1486	0.16	0	0.24	0	1.63	0.49	0	0	0	0.16	0.08	0.65	0.4	0.08	0	0	0.32	0	3.68	0.32	0.65	0	1.14	0.08	0	0	0	0	0	0	0	0	0	0	0	0	0	0	0	0	0	0	0.08	0	0.08	0	0	0
1487	1487	0	0	1.29	0	0	0	0	0	0	0	0	1.29	0	0	0	0	0	0	1.29	0	5.19	0	0	1.29	0	0	0	0	0	0	0	0	0	0	0	0	0	0	0	0	0	0	0	0	0	0	0	0
1488	1488	0.19	0	0.38	0	0	0.19	0	0	0	0	0.19	0.19	0	0	0	0.38	0	0.19	1.14	0	0.38	0	0	0	0	0	0	0	0	0	0	0	0	0	0	0	0	0	0	0	0	0	0	0	0	0	0	0
1489	1489	0.19	0	0.19	0	0.87	0.48	0.09	0	0.09	0.39	0.48	0.68	0.19	0	0.09	0.29	1.07	0.39	3.51	0.78	1.56	0	0.09	1.36	0	0	0	0	0	0	0	0	0	0	0	0	0	0	0	0	0	0	0	0	0.09	0	0	0
1490	1490	0	0	0	0	0	0	0	0	0	0	0	0	0	0	0	0	0	0	0	0	3.84	0	0	0	0	0	0	0	0	0	0	0	0	0	0	0	0	0	0	0	0	0	0	0	0	0	0	0
1491	1491	0	0	0	0	0	0	0	1.25	0	0.41	0	0	0	0	0	0.41	0	1.67	0.41	0	0.41	0	0	0	0	0	0	0	0	0	0	0	0	0	0	0.41	0	0	0	0	0	0	0	0	0	0	0	0
1492	1492	0.86	0	0.86	0	0	0	0	0	0	0	0	0.43	0	0	0	0.86	0.86	0	3.47	0	1.73	0	0	0	0	0	0	0	0	0	0	0	0	0.43	0	0	0	0	0	0	0	0	0	0	0	0	0	0
1493	1493	0	0	0	0	0	0	0	0	0	0	0	0	0	0	0	1.05	1.05	0	3.15	0	2.1	0	0	0	0	0	0	0	0	0	0	0	0	0	0	0	0	0	0	0	0	0	0	0	1.05	0	0	0
1494	1494	0.76	0.38	0	0	0.38	0.38	0	0	0	0.38	0	1.53	0	0	0	0	0	0	1.92	0	3.07	0.38	0	0	0	0	0	0	0	0	0	0	0	0	0	0	0	0	0	0	0	0	0	0	0	0	0	0
1495	1495	0	0	0.94	0	0.31	0	0	0	0.31	0	0	0.62	0	0	0	1.25	0.62	0	3.14	0	1.25	0	0.94	0	0	0	0	0	0	0	0	0	0	0	0	0	0	0	0	0	0	0	0	0	0.31	0	0	0
1496	1496	0	0	0	0	1.56	0	1.56	0	0	0	0	0	0	0	0	0	0	0	1.56	0	0	0	0	0	0	0	0	0	0	0	0	0	0	0	0	0	0	0	0	0	0	0	0	0	0	0	0	0
1497	1497	0.52	1.31	0.26	0	2.9	0.26	0.79	0.26	0	0.79	1.05	1.58	0.79	0	0	0	0	1.31	3.16	0	0.79	0	0	0	0	0	0	0	0	0	0	0	0	0	0	0	0	0	0	0	0	0	0	0	0	0	0	0
1498	1498	0.47	0	0.95	0	0.95	0	0.95	0	0	0	0	0.47	0	0	0	0.47	0.47	0	4.28	0	0.95	0	1.42	0	0	0	0	0	0	0	0	0	0	0	0	0	0	0	0	0	0	0	0	0	0.47	0	0	0
1499	1499	0	0	0.47	0	1.43	0	0	0	0	0	0	0.95	0	0	0	0.47	0.95	0	3.34	0	1.91	0	0.47	0	0	0	0	0	0	0	0	0	0	0	0	0	0	0	0	0	0	0	0	0	1.43	0	0	0
1500	1500	0.49	0	0.99	0	0.99	0	0.99	0	0	0	0	0.49	0	0	0	0.49	0.49	0	4.45	0	0.99	0	1.48	0	0	0	0	0	0	0	0	0	0	0	0	0	0	0	0	0	0	0	0	0	0.49	0	0	0
1501	1501	0	0	0	0	0	0	0	0	0	0	0	0	0	0	0	1.19	1.19	0	1.19	0	0	0	1.19	0	0	0	0	0	0	0	0	0	0	0	0	0	0	0	0	0	0	0	0	0	0	0	0	0
1502	1502	1.63	0	1.63	0	0	0	0	0	1.63	0	0	0	0	0	0	1.63	0	0	3.27	0	3.27	0	0	0	0	0	0	0	0	0	0	0	0	0	0	0	0	0	0	0	0	0	0	0	0	0	0	0
1503	1503	0.27	0	0.16	0	0.27	0	0	0.05	0	0.21	0.1	0.93	0.1	0	0	0.38	0.1	0	2.85	0	1.2	0	0.21	0.16	0	0	0	0	0	0	0	0	0.05	0	0	0	0.1	0	0	0	0	0	0	0	0	0	0	0
1504	1504	0.33	0	0	0	0	0.33	0	0	0	0	0	1.01	0.67	0	0	0	0.67	0	3.05	0	2.03	0	0	0	0	0	0	0	0	0	0	0	0	0	0	0	0	0	0	0	0	0	0	0	0	0	0	0
1505	1505	0.23	0.23	0.47	0	0.7	0.23	0.23	1.41	0.23	0.47	0.23	0.47	0	0	0	0	1.41	0.47	0.94	1.89	3.3	0	0	0	0	0	0	0	0	0	0	0	0	0	0	0	0	0	0	0.47	0	0	0	0	0.23	0	0	0
1506	1506	0	0	1.21	0	0	0	0	0	0	0	0	0	0	0	0	0	0	0	0	0	0	0	0	0	0	0	0	0	0	0	0	0	0	0	0	0	0	0	0	0	0	0	0	0	1.21	0	0	0
1507	1507	0	0.17	0	0	0	0	0.17	0.52	0	0.17	0.35	0.52	0	0	0	0	0.17	0.7	0.87	0	0.7	1.92	0.35	0	0	0	0	0	0	0	0	0	0	0	0	0	0	0	0	0	0	0	0	0	0	0	0	0
1508	1508	0	0.74	0	0	0	1.49	0.74	0	0	0	0	0	0	0	0	0	0	2.23	1.49	0	0	0	0	0	0	0	0	0	0	0	0	0	0	0	0	0	0	0	0	0	0	0	0	0	0	0	0	0
1509	1509	0	0.56	0.56	0	1.12	0.56	2.25	0	0	0.56	0	0.56	0	0	0	0	0	0.56	3.38	0	1.12	0	0	0	0	0	0	0	0	0	0	0	0	0	0	0	0	0	0	0	0	0	0	0	0.56	0	0	0
1510	1510	0.8	0	0.8	0	1.6	0	0	0	0	0	0	0	0	0	0	0.8	0.8	0	1.6	0	2.4	0	0.8	0	0	0	0	0	0	0	0	0	0	0	0	0	0	0	0	0	0	0	0	0	0	0	0	0
1511	1511	0	0	0	0	0.87	0	0	0	0	0	0	0	0	0.87	0	0	0	0	0.87	0	0	0	0	0	0	0	0	0	0	0	0	0	0	0	0	0	0	0	0	0	0	0	0	0	0	0	0	0
1512	1512	0	0	0	0	0	0.8	0	0	0	0	0	0	0	0	0	0	0	0	2.4	0	0	12.8	0	0	0	0	0	0	0	0	0	0	0	0	0	0	0	0	0	0	0	0	0	0	0	0	0	0
1513	1513	0	0	0	0	1.52	0	2.29	0	0	0	0	0	0	0	0	0	0.76	0.76	0.76	0	2.29	0	0	0	0	0	0	0	0	0	0	0	0	0	0	0	0	0	0	0	0	0	0	0	0	0	0	0
1514	1514	0	0	0	0	0	1.36	0	0	1.36	0	0	0	0	0	0	1.36	0	0	1.36	0	0	0	0	0	0	0	0	0	0	0	0	0	1.36	0	0	0	1.36	0	0	1.36	0	0	0	0	0	0	0	0
1515	1515	0.28	0.28	0.28	0	0.57	0.28	0.28	0	0	0	0	0.86	0.28	0	0	0	0.57	0.28	2.88	0	2.01	0	1.44	0	0	0	0	0	0	0	0	0	0	0	0	0	0	0	0	0	0	0	0	0	0	0	0	0
1516	1516	0	0.5	0	0	1.25	0	0	0.25	0	0.75	0.25	0.75	0	0	0	0.25	0	0	2.01	0	1.76	0	0	0	0	0	0	0	0	0	0	0	1.25	0	0	0	0	0.25	0	0	0	0	0	0.25	0.25	0	0	0
1517	1517	0	0	0	0	0	0	0	0	0	0	0	0	0	0	0	0	0	0	0	0	0	0	0	0	0	0	0	0	0	0	0	0	0	0	0	1.33	0	0	0	0	0	0	0	0	1.33	0	0	0
1518	1518	0.16	0.16	0.5	0	0.33	0	0	0	0.5	0.84	0	0.84	0	0.33	0	0	0	0.16	2.37	0	0.5	0	0	0.33	0	0	0	0	0	0	0	0	0	0	0	0	0	0.5	0	0	0	0	0.16	0	0	0	0	0
1519	1519	0	0	0	0	0	0.41	0	0	0	0.82	0	0	0	0	0	0.41	0	0	1.23	0	0	0	0.41	0	0	0	0	0	0	0	0	0	0	0	0	0	0	0	0	0	0	0	0	0	0	0	0	0
1520	1520	0	0.9	0	0	0	0	0	0	0	0	0	0	0	0	0	0.9	0	1.81	3.63	0	2.72	0	0	0	0	0	0	0	0	0	0	0	0	0	0	0	0	0	0	0	0	0	0	0	0.9	0	0	0
1521	1521	0	0	0	0	0	0	0	0	0	0	0	1.14	0	0	0	0	0	0	1.14	0	0	0	0	0	0	0	0	0	0	0	0	0	0	0	0	0	0	0	0	0	0	0	0	0	0	0	0	0
1522	1522	0	0	0	0	0	0	0	0	0	0	0	0	0	0	0	0	0	0	0	0	0	0	0	0	0	0	0	0	0	0	0	0	0	0	0	1.36	0	0	0	0	0	0	0	0	1.36	0	0	0
1523	1523	0.49	0.21	0.56	0	0.28	0.21	0	0.28	0.28	0.98	0.42	0.98	0.14	0	0	1.12	0.7	0.07	2.24	0	0.98	0	0.07	0.7	0	0	0	0	0	0	0	0	0	0	0	0	0	0	0	0.07	0	0	0	0	0.14	0	0	0
1524	1524	0	0.9	0	0	0	0	0	0	0	0	0	0	0	0	0	0.9	0	1.81	3.63	0	2.72	0	0	0	0	0	0	0	0	0	0	0	0	0	0	0	0	0	0	0	0	0	0	0	0.9	0	0	0
1525	1525	0	0	1.78	0	0	0	0	0	0	0	0	1.78	0	0	0	0	0	0	1.78	0	0	0	0	0	0	0	0	0	0	0	0	0	0	0	0	0	0	0	0	0	0	0	0	0	0	0	0	0
1526	1526	0	0	0	0	0	0	0	0	0	0	0	0	0	0	0	0	0	0	0	0	0	2	0	0	0	0	0	0	0	0	0	0	0	0	0	0	0	0	0	0	0	0	0	0	0	0	0	0
1527	1527	0	0	0	0	0	0	0	0	0	0	0	0	0	0	0	4.76	0	0	1.58	0	0	0	0	0	0	0	0	0	0	0	0	0	0	0	0	0	0	0	0	0	0	0	0	0	0	0	0	0
1528	1528	0	0.33	0.33	0	1.65	0.33	0.66	0	0	0.16	0.16	0.99	0	0	0	0.82	0.33	0.16	2.81	0	0.99	0	0.49	0.33	0	0	0	0	0	0	0	0	0.16	0	0	0	0	0	0	0	0	0	0	0	0	0	0	0
1529	1529	0	0.55	0.55	0	1.1	0.55	2.2	0	0	0.55	0	0.55	0	0	0	0	0	0.55	3.31	0	1.1	0	0	0	0	0	0	0	0	0	0	0	0	0	0	0	0	0	0	0	0	0	0	0	0.55	0	0	0
1530	1530	0	0	0	0	0.86	0	0.86	0	0	0	0	0	0	0	0.86	0	0	1.72	0.86	0	0	0	0	0	0	0	0	0	0	0	0	0	0	0	0	0.86	0	0	0	0	0	0	0	0	0.86	0	0	0
1531	1531	0.63	0.63	0.63	0	0	0	0.63	0.63	0.63	0	0	0.63	0	0	0.63	1.26	0	0.63	1.89	0	0	0	0	0	0	0	0	0	0	0	0	0	0	0	0	0	0	0	0	0	0	0	0	0	0	0	0	0
1532	1532	0	0	0	0	0	1.12	0	0	0	1.12	0	0	0	0	0	0	0	1.12	2.24	0	1.12	0	1.12	0	0	0	0	0	0	0	0	0	0	0	0	0	0	0	0	0	0	0	0	0	0	0	0	0
1533	1533	0	0	0	0	0	0	0	0	0	0	0	0	0	0	0	0	0	0	0	0	0	0	0	0	0	0	0	0	0	0	0	0	0	0	0	0	0	0	0	0	0	0	0	0	1.33	0	0	0
1534	1534	0.15	0	1.22	0	0.45	0	0.15	0	0.61	0.61	0	0.76	0.3	0	0.3	0.61	0.61	0	1.83	0.45	2.75	0	0	0.3	0	0	0	0	0	0	0	0	0	0	0	0	0	0	0	0	0	0	0	0	0	0	0	0
1535	1535	0	0	0	0	2.17	0	0	0	0	0	0	2.17	0	0	0	2.17	0	2.17	6.52	0	2.17	0	0	0	0	0	0	0	0	0	0	0	0	0	0	0	0	0	0	0	0	0	0	0	0	0	0	0
1536	1536	0.16	0	0.32	0	1.3	0.65	0	0.65	0	0	0	0.16	0	0	0.16	0.32	1.63	2.45	1.79	0	1.14	0	0	0.32	0	0	0	0	0	0	0	0	0	0	0	0	0	0	0	0.49	0	0	0	0	0	0	0	0
1537	1537	0	0	0	0	2.17	0	0	0	0	0	0	2.17	0	0	0	2.17	0	2.17	6.52	0	2.17	0	0	0	0	0	0	0	0	0	0	0	0	0	0	0	0	0	0	0	0	0	0	0	0	0	0	0
1538	1538	0	0	0	0	0	0	1.96	0	0	0	0	0.98	0	0	0	0	0.98	1.96	2.94	0	0.98	0	0	0	0	0	0	0	0	0	0	0	0	0	0	0	0	0	0	0	0	0	0	0	0	0	0	0
1539	1539	0.87	0.17	0.52	0	0	0.32	0	0.04	0.29	0.42	0.39	1.37	0.87	1.69	0	0.32	0.54	0.22	3.47	0.29	1.32	0	0.34	0.84	0	0	0	0	0	0	0	0	0	0	0	0	0	0	0	0	0	0	0	0.02	0.07	0	0.04	0
1540	1540	0	0	0	0	0	1.88	0	0	0	0	0	0	0	0	0	0	0	0	1.88	0	0	0	0	0	0	0	0	0	0	0	0	0	1.88	0	0	0	1.88	0	0	0	0	0	0	0	0	0	0	0
1541	1541	0.56	0	0.56	0	2.25	0	0	0	0	0.56	0	0	0	0	0	0.56	0.56	0	1.69	0	1.69	0	0.56	0	0	0	0	0	0	0	0	0	0	0	0	0	0	0	0	0	0	0	0	0	0	0	0	0
1542	1542	0.07	0	0.15	0	0.07	0.15	0	0.07	0.07	0	0	0.46	0	0	0	0	0.15	0	0.15	0	0.07	0	0	0.07	0	0	0	0	0	0	0	0	0	0	0	0	0.15	0	0	0.07	0	0	0.07	0	0	0	0	0
1543	1543	0.54	0	1.08	0	0.54	0	1.08	0	0	0	0	0.54	0	0	0	0.54	0.54	0	4.32	0	1.08	0	1.62	0	0	0	0	0	0	0	0	0	0	0	0	0	0	0	0	0	0	0	0	0	0.54	0	0	0
1544	1544	0	1.65	0	0	0	0	1.65	0	0	1.65	0.82	0	0	0	0	0.82	0	0	3.3	0	0.82	0	0	0	0	0	0	0	0	0	0	0	0	0	0	0	0	0	0	0	0	0	0	0	0	0	0	0
1545	1545	0.41	0	0.41	0	0	0	0.41	0	0	0	0.41	0	0.41	0	0	0	0	0	2.05	0	1.23	0	0	0.41	0	0	0	0	0	0	0	0	0.41	0	0	0	0.41	0.41	0	0	0	0	0	0	0	0	0	0
1546	1546	0.14	0	0.29	0	1.17	0.58	0.14	0.58	0	0.43	0	0.14	0	0	0.14	0.29	1.46	2.05	1.9	0	1.02	0	0	0.29	0	0	0	0	0	0	0	0	0	0	0	0	0	0	0	0.43	0	0	0	0	0	0	0	0
1547	1547	0	0.29	0.29	0	0	0.59	0.29	1.04	1.04	2.22	0.14	1.04	0	0	1.04	0.29	0.74	0	1.63	0.44	0.59	0	1.48	0	0	0	0	0	0	0	0	0	0	0	0	0	0.29	0	0	0.29	0	0	0	0	0	0	0	0
1548	1548	0.17	0	0.08	0	0.42	0.08	0.08	0.42	0.08	0.08	0	0.6	0.17	0.17	0	0	0.17	0.08	1.2	0	3.17	0	0.34	0.08	0	0	0	0	0	0	0	0	0	0	0	0	0	0	0	0	0	0	0	0	0	0	0	0
1549	1549	0.22	0	0.78	0	0	0.11	0.11	0	0.22	0.11	0.11	0.22	0.89	0	0	0.44	0.44	0	4.68	0	1.56	0	0.11	1.11	0	0	0	0	0	0	0	0	0	0	0	0	0	0	0.33	0	0	0	0	0	0.44	0	0	0
1550	1550	0.58	0	0.58	0.58	0.58	0	0	0	0	0	0	1.17	0	0	0	0	0	0	4.11	0	0.58	0	0	0	0	0	0	0	0	0	0	0	0	0	0	0	0	0	0	0	0	0	0	0	0	0	0	0
1551	1551	0.26	0.05	1.45	0	0.37	0.1	0	0	0.1	0.1	0.21	1.07	0	0	0	0	0	0	3.38	0	1.39	0	0	0.32	0	0	0	0	0	0	0	0	0	0	0	0	0	0	0	0	0	0	0	0	0.05	0	0	0
1552	1552	0.44	0	0	0	0.89	0	0	0	0	0.44	0	1.33	0	0	0	0.44	0	0	4.46	0	1.78	0	0	0.44	0	0	0	0	0	0	0	0	0	0	0	0	0	0	0	0	0	0	0	0	0.44	0	0	0
1553	1553	0.43	0	0	0	0.87	0.87	0	0	0	0.43	0	2.18	0	0	0	0	1.74	0	0.87	0	0.87	0	0	0.43	0	0	0	0	0	0	0	0	0	0	0	0.43	0	0	0	0	0	0	0	0	0	0	0	0
1554	1554	0	0	0	0	0	0	0	3.57	0	0	0	0	0	0	0	0	0	0	7.14	0	0	0	0	0	0	0	0	0	0	0	0	0	0	0	0	0	0	0	0	0	0	0	0	0	0	0	0	0
1555	1555	0	0	0	0	0	0	0	0	0	0	0	0	0	0	0	10	0	0	0	0	0	0	0	0	0	0	0	0	0	0	0	0	0	0	0	0	0	0	0	0	0	0	0	0	0	0	0	0
1556	1556	0	0	0	0	0	0	0	0	0	0	0	0	0	0	0	0	0	0	0	0	0	0	0	0	0	0	0	0	0	0	0	0	0	0	0	0	0	0	0	0	0	0	0	0	1.36	0	0	0
1557	1557	0	1.63	0.81	0	0	0	1.63	0	0	1.63	1.63	0	0	0	0	0.81	0	0	4.09	0	0	0	0	0	0	0	0	0	0	0	0	0	0	0	0	0	0	0	0	0	0	0	0	0	0	0	0	0
1558	1558	0.52	0	2.38	0	0.26	0	0.26	0	0.52	0	0.26	0	0	0	0	0.79	0	0	1.32	0	1.05	0	0	0.52	0	0	0	0	0	0	0	0	0.26	0	0	0.26	0.26	0	0.52	0	0	0	0	0	0	0	0	0
1559	1559	0.32	0	0.8	0	0.8	0.32	0.16	0	0.64	0	0.32	1.44	0.16	0	0	0	0.32	0	3.37	0	1.28	0	0.16	0	0	0	0	0	0	0	0	0	0	0	0	0	0.32	0	0	0	0	0	0	0	0	0	0	0
1560	1560	0	0	1.2	0	0	0	0	0	0	0	0	2.4	0	0	0	0	0	0	2.4	0	4.81	0	0	0	0	0	0	0	0	0	0	0	0	0	0	0	0	0	0	0	0	0	0	0	0	0	0	0
1561	1561	0.58	0	0.19	0	1.75	0.39	0.58	0	0	0.19	0.39	0.78	0.39	0	0	0.58	0.58	0.58	4.29	0	0.39	0	0.78	0	0	0	0	0	0	0	0	0	0	0	0	0	0	0	0	0	0	0	0	0	0.39	0	0	0
1562	1562	0	0	0	0	0.73	0	0	0	0	0	0	0	0	0	0	0.73	0	0	2.94	0	2.2	0	0	0	0	0	0	0	0	0	0	0	0	0	0	0	0	0	0	0	0	0	0	0	0.73	0	0	0
1563	1563	0	0	0	0	0	0	0	4	0	0	0	0	0	0	0	4	0	0	4	0	0	0	0	0	0	0	0	0	0	0	0	0	0	0	0	0	0	0	0	0	0	0	0	0	0	0	0	0
1564	1564	0	0	0	0	0	0	0	0	0	5	0	0	0	0	0	0	0	0	0	0	0	0	0	0	0	0	0	0	0	0	0	0	0	0	0	0	0	0	0	0	0	0	0	0	0	0	0	0
1565	1565	0	1.05	0	0	0	0	1.05	0	0	0	0	0	0	0	0	3.15	0	1.05	0	0	1.05	0	0	0	0	0	0	0	0	0	0	0	0	0	0	0	0	0	0	0	0	0	0	0	0	0	0	0
1566	1566	0	4.76	0	0	0	0	0	0	0	1.19	0	0	0	0	0	0	0	2.38	0	0	0	0	0	0	0	0	0	0	0	0	0	0	0	0	0	0	0	0	0	0	0	0	0	0	0	0	0	0
1567	1567	0	0	3.48	0	0	0	0	1.16	1.16	0	0	0	0	0	0	0	0	0	2.32	0	0	0	0	0	0	0	0	0	0	0	0	0	0	0	0	0	0	0	0	0	0	0	0	0	0	0	0	0
1568	1568	0.5	0.19	0.57	0	0.25	0.38	0	0	0.5	0.06	0.12	0.63	0.19	0	0	0.69	0.5	0.38	3.49	0.06	1.27	0	0.31	1.08	0	0	0	0	0	0	0	0	0	0	0	0	0	0	0	0	0	0	0	0	0.25	0	0.06	0
1569	1569	0.09	0.09	1.14	0	0.38	0	0	0.09	0	0.19	0.38	0.19	0	0	0	0.66	0	0	1.52	0	1.42	0	0	0	0	0	0	0	0	0	0	0	0	0	0	0	0	0	0	0	0	0	0.38	0	0	0	0	0
1570	1570	0	0	1.07	0	3.22	0	0	0	0	0	0	0	0	1.07	0	1.07	0	0	2.15	0	2.15	0	1.07	1.07	0	0	0	0	0	0	0	0	0	0	0	0	0	0	1.07	0	0	0	0	0	0	0	0	0
1571	1571	0	0	0	0	0.68	0	0	0	0	1.81	0	0.68	0	0	0	0.22	0	0	3.4	0	1.81	0	0	0	0	0	0	0	0	0	0	0	0	0	0	0	0	0	0	0	0	0.45	0	0	0.22	0	0	0
1572	1572	0	0	0	0	0.47	0	1.43	0	0	0	0.47	0.47	0	0	0	0.47	0	1.91	1.91	0.47	1.43	0	0	0	0	0	0	0	0	0	0	0	0	0	0	0	0	0	0	0	0	0	0	0	0	0	0	0
1573	1573	0	0.2	1.83	0	0.81	0.2	0.61	0.4	0	0	1.22	1.01	0.2	0	0	0.2	0.4	0.2	1.83	0	1.22	0	0	0	0	0	0	0	0	0	0	0	0	0	0	0.2	0	0	0	0	0	0	0	0	0	0	0	0
1574	1574	0	0	0	0	0.68	0	0	0	0	1.81	0	0.68	0	0	0	0.22	0	0	3.4	0	1.81	0	0	0	0	0	0	0	0	0	0	0	0	0	0	0	0	0	0	0	0	0.45	0	0	0.22	0	0	0
1575	1575	0	0	0	0	0	1.4	0	0	0	0	0	0	0	0	0	2.81	0	0	0	0	0	0	0	0	0	0	0	0	0	0	0	0	0	0	0	0	0	0	0	0	0	0	0	0	0	0	0	0
1576	1576	0.77	0.38	0.77	0	0	0.57	0	0.57	1.15	1.15	0	0.38	0.38	0	1.15	0.19	0.19	2.12	2.12	1.15	1.15	0	1.35	0.77	0	0	0	0	0	0	0	0	0	0	0.19	0	0	0	0	0	0	0	0	0	0	0	0	0
1577	1577	0	0	0	0	1.09	0	0	0.54	0	0	0.54	1.63	0	0.27	0	0	0.27	0.54	2.18	0	0.54	0	0	0	0	0	0	0	0	0	0	0	0	0	0	0.27	0	0	0	0	0	0	0	0	0	0	0	0
1578	1578	0.17	0.26	1.24	0	0.53	0.62	0.44	0.17	0.79	0.79	0.26	1.33	0.17	0	0.62	0.62	0.08	1.33	2.66	0.17	1.15	0	0.79	0.08	0	0	0	0	0	0	0	0	0	0	0	0	0	0	0	0.08	0	0	0	0	0.08	0	0	0
1579	1579	0.13	0.13	0.26	0	0.26	0.26	0	0.13	0.39	0.13	0.13	0.39	0	0	0	0.13	0	0	2.35	0	0.13	0	0	0.26	0	0	0	0	0	0	0	0	0	0	0	0	0	0	0	0	0	0	0	0	0	0	0	0
1580	1580	0	0	0.83	0	1.66	0.41	0	0	0	0	0	0.41	0	0	0	0.41	0	0	2.08	0	4.16	0	0	0	0	0	0	0	0	0	0	0	0	0	0	0	0	0	0	0	0	0	0	0	0	0	0	0
1581	1581	0	0	0	0	0	0	0	0	0	0	0	0	0	0	0	3.57	0	0	0	0	0	0	0	0	0	0	0	0	0	0	0	0	0	0	0	0	0	0	0	0	0	0	0	0	0	0	0	0
1582	1582	0	0	0	0	0	0	0	0	0	0	0	0	0	0	0	0.62	0.62	0	1.25	3.12	3.12	1.87	0	0	0	0	0	0	0	0	0	0	0	0	0	0	0	0	0	0	0	0	0	0	0	0	0	0
1583	1583	0.58	0	0.19	0	1.75	0.39	0.58	0	0	0.19	0.39	0.78	0.39	0	0	0.58	0.58	0.58	4.29	0	0.39	0	0.78	0	0	0	0	0	0	0	0	0	0	0	0	0	0	0	0	0	0	0	0	0	0.39	0	0	0
1584	1584	0	0	0	0	0	0	0	0	0	0	0	0	0	0.73	0	0	0	0	0	0	0	0	0	0	0	0	0	0.73	0	0	0	0	0	0	0	0.73	0	0	0	0	0	0	0	0	0	0.36	0	0
1585	1585	0	0	0	0	0	0	0	0	0	0	0	0	0	0	0	1.61	0	0	0	0	0	1.61	0	0	0	0	0	0	0	0	0	0	0	0	0	0	0	0	0	0	0	0	0	0	0	0	0	0
1586	1586	0	0.38	0.38	0	0	0	0	0.38	0.38	0	0	0	0	0	0	0.38	0	0.38	0.38	2.67	0	0	0.76	0.38	0	0	0	0	0	0	0	0	0	0	0	0	0	0	0	0	0	0	0	0	0	0	0	0
1587	1587	0.99	0.49	0	0	0	0	0	0	0	0.49	0	0.49	0	0	0	0	0	0	2.48	0	1.99	2.98	0	0	0	0	0	0	0	0	0	0	0	0	0	0	0	0	0	0	0	0	0	0	0	0	0	0
1588	1588	0.52	0	1.05	0	0	1.05	0	0	0	0.52	0	0.52	1.05	0	0	1.05	0.52	0	3.15	0	0.52	0	1.05	0.52	0	0	0	0	0	0	0	0	0	0	0	0	0	0	0	0	0	0	0	0	0	0	0	0
1589	1589	0.08	0	0.32	0	0.24	0.32	0	0.16	0.16	0	0	0.65	0	0	0	0	0	0	4.67	0	0.65	0	0	0.32	0	0	0	0	0	0	0	0	0	0	0	0	0	0	0	0.08	0	0.32	0	0	0.24	0	0	0
1590	1590	0	0	0	0	1.9	0	0.95	0	0	0.95	0	0.95	0	0	0	0	0	0	5.71	3.8	2.85	0	0	0	0	0	0	0	0	0	0	0	0	0	0	0	0	0	0	0	0	0	0	0	0	0	0	0
1591	1591	0.85	0	0	0	0	0	0	0	0	0	0	0.85	0	0	0	4.27	0	0	3.41	0	4.27	0	0	5.98	0	0	0	0	0	0	0	0	0	0	0	0	0	0	0	0	0	0	0	0	0	0	0	0
1592	1592	0.77	0.38	0.77	0	0	0.57	0	0.57	1.15	1.34	0	0.38	0.38	0	1.15	0.19	0.19	1.92	2.11	1.15	1.15	0	1.34	0.77	0	0	0	0	0	0	0	0	0	0	0.19	0	0	0	0	0	0	0	0	0	0	0	0	0
1593	1593	0	0	3.7	0	0	0	0	0	0	0	0	0	0	0	0	1.85	0	0	1.85	0	0	0	1.85	0	0	0	0	0	0	0	0	0	0	0	0	0	0	0	0	0	0	0	0	0	0	0	0	0
1594	1594	0	2.43	0	0	1.21	0	0.6	0	0.6	0	0	0	0	0	0	0	0	2.43	1.82	0	1.21	0	0	0	0	0	0	0	0	0	0	0	0	0	0	0	0	0	0	0	0	0	0	0	0	0	0	0
1595	1595	0.32	0.16	0.56	0	0.32	0.24	0.04	1.16	0.4	0.4	0.12	0.68	0.52	0.4	0.28	0.64	0.36	0.4	3.06	0.16	1.28	0	0.36	0.6	0	0	0	0	0	0	0	0	0	0	0	0	0	0	0	0.04	0	0	0	0	0.12	0	0	0
1596	1596	0.28	0	0	0	0	0	0	0.28	0	0	0	0.84	0.56	0	0.84	0.84	0.28	4.51	2.54	0	2.54	0	0.28	0	0	0	0	0	0	0	0	0	0	0	0	0	0	0	0	0	0	0	0	0	0	0	0	0
1597	1597	0	0	0	0	0	0	0	0	0	0	0	0	0	0	0	0.6	0	0	0	0	0	0	0	0.6	0	0	0	0	0	0	0	0	0	0	0	0	0	0	0	0	0	0	0	0	0	0	0	0
1598	1598	0.09	0.09	1.14	0	0.38	0	0	0.09	0	0.19	0.38	0.19	0	0	0	0.66	0	0	1.52	0	1.42	0	0	0	0	0	0	0	0	0	0	0	0	0	0	0	0	0	0	0	0	0	0.38	0	0	0	0	0
1599	1599	0	0	0.42	0	0.42	0	0.21	0	0	0	0.21	0.21	0	0	0	0	0	0.42	0.42	0	0.64	0	0	0	0	0	0	0	0	0	0	0	0	0	0	0.42	0	0	0	0	0	0	0	0	0	0	0	0
1600	1600	0.32	0.09	0.6	0	2.04	0.13	0	0	0.09	0.69	0.32	0.79	0.27	0	0	0.13	0.32	0	4.92	0	1.81	0	0.04	0.74	0	0	0	0	0	0	0	0	0	0	0	0	0	0	0	0.04	0	0	0	0	0.18	0	0.09	0
1601	1601	0.14	0.28	0.84	0	0.14	0.14	0	0.84	0.42	0.14	0	0.56	0.28	0.14	0.42	0.14	0.14	0.28	4.34	0.14	2.1	0	0.14	0.28	0	0	0	0	0	0	0	0	0	0	0	0	0	0	0	0	0	0	0	0	0.42	0	0	0
1602	1602	0.13	0.27	0.83	0	0.13	0.13	0	0.83	0.41	0.13	0	0.55	0.27	0.13	0.41	0.13	0.13	0.27	4.31	0.13	2.08	0	0.13	0.27	0	0	0	0	0	0	0	0	0	0	0	0	0	0	0	0	0	0	0	0	0.41	0	0	0
1603	1603	0.34	0.17	0.17	0	1.38	0.69	0.17	0.17	0	0.17	0	0.86	0	0	0.34	1.55	0.34	0.17	2.94	0	2.42	0	0	0	0	0	0	0	0	0	0	0	0	0	0	0	0	0	0	0	0	0	0	0	0	0	0	0
1604	1604	0.77	0.38	0.77	0	0	0.57	0	0.57	1.15	1.15	0	0.38	0.38	0	1.15	0.19	0.19	2.12	2.12	1.15	1.15	0	1.35	0.77	0	0	0	0	0	0	0	0	0	0	0.19	0	0	0	0	0	0	0	0	0	0	0	0	0
1605	1605	0.4	0.18	0.32	0	0.25	0.18	0.03	1.01	0.4	0.4	0.1	0.72	0.65	0.36	0.25	0.54	0.36	0.36	3.05	0.14	1.41	0	0.29	0.76	0	0	0	0	0	0	0	0	0	0	0	0	0	0	0	0.03	0	0	0	0	0.07	0	0	0
1606	1606	0	0	0	0	0	0	0	0	0	0	0	0	0	0	0	0.6	0	0	0	0	0	0	0	0.6	0	0	0	0	0	0	0	0	0	0	0	0	0	0	0	0	0	0	0	0	0	0	0	0
1607	1607	0.77	0.38	0.77	0	0	0.57	0	0.57	1.15	1.15	0	0.38	0.38	0	1.15	0.19	0.19	2.11	2.11	1.15	1.15	0	1.34	0.77	0	0	0	0	0	0	0	0	0	0	0.19	0	0	0	0	0	0	0	0	0	0	0	0	0
1608	1608	0.32	0	0.64	0	0	0	0	0	0	0	0.64	0.97	0	0	0	2.58	0	0	2.58	0.32	1.94	0	0.64	0	0	0	0	0	0	0	0	0	0	0	0	0	0	0	0	0	0	0	0	0	0	0	0	0
1609	1609	0	0.17	1.03	0	0.68	0.17	0.68	0	0	0.17	0	0.17	0.17	0	0.34	1.03	0.34	0.17	3.44	0	1.37	0	0	0	0	0	0	0	0	0	0	0	0	0	0	0	0	0	0	0.17	0	0	0	0	0	0	0	0
1610	1610	0	0	0	0	0	1.21	0	0	0	0	0	0	0	0	0	0	0	0	1.21	0	1.21	2.43	0	0	0	0	0	0	0	0	0	0	0	0	0	0	0	0	0	0	0	0	0	0	1.21	0	0	0
1611	1611	0.77	0.38	0.77	0	0	0.57	0	0.57	1.15	1.15	0	0.38	0.38	0	1.15	0.19	0.19	2.12	2.12	1.15	1.15	0	1.35	0.77	0	0	0	0	0	0	0	0	0	0	0.19	0	0	0	0	0	0	0	0	0	0	0	0	0
1612	1612	0.14	0.29	0.44	0	0.88	0.29	0	0	1.47	1.47	0.14	1.91	0.29	0	0.58	0.29	0	1.62	2.35	0.14	2.35	0	0.73	0.29	0	0	0	0	0	0	0	0	0	0	0	0	0	0	0	0	0	0	0	0	0	0	0	0
1613	1613	0.14	0.29	0.44	0	0.88	0.29	0	0	1.47	1.47	0.14	1.91	0.29	0	0.58	0.29	0	1.62	2.35	0.14	2.35	0	0.73	0.29	0	0	0	0	0	0	0	0	0	0	0	0	0	0	0	0	0	0	0	0	0	0	0	0
1614	1614	0	0.17	0	0	0.34	0.34	0	0	0	0.17	0	0	0.17	0	0	0.17	0.17	0	0.17	0	0	0	0	0	0	0	0	0	0	0	0	0	0	0	0	0	0	0	0	0	0	0	0	0	0.34	0	0	0
1615	1615	0	0	0.36	0	0.73	0	0	0	0	0.73	0	0.36	0	0	0	0	0	0	0.73	0	0	0	0	0	0	0	0	0.36	0	0	0	0	0	0	0	0	0	0	0	0	0	0	0	0	0	0.36	0	0
1616	1616	0	0	0.58	0	1.16	0	0	0	0	0.58	0	0	0	0	0	0.58	0	0	0.58	0	1.16	0	0	0	0	0	0	0	0	0	0	0	0	0	0	0	0	0	0	0	0	0	0	0	0	0	0	0
1617	1617	0	0	0	0	0.23	0	0	0	0	0	0	0.93	0	0	0	0.11	0	0.11	0.35	0	0.23	0	0	0	0	0	0	0.35	0.11	0.11	0	0	0	0	0	0.58	0	0.11	0	0	0	0.35	0	0	0	0.46	0.11	0.11
1618	1618	0	0	0	0	0	0.59	0	2.95	0	0	0	0.59	0.59	0	0.59	5.91	2.95	0.59	1.77	0	1.18	0	0	0.59	0	0	0	0	0	0	0	0	0	0	0	0	0	0	0	0	0	0	0	0	0	0	0	0
1619	1619	0.77	0.38	0.77	0	0	0.57	0	0.57	1.15	1.34	0	0.38	0.38	0	1.15	0.19	0.19	1.92	2.11	1.15	1.15	0	1.34	0.77	0	0	0	0	0	0	0	0	0	0	0.19	0	0	0	0	0	0	0	0	0	0	0	0	0
1620	1620	0.43	0.26	0.43	0	0.78	0.26	0	0.17	0.34	4.09	0.08	1.22	0.43	0	0.78	1.13	0.26	1.91	2.35	0	2.35	0	0.08	0.43	0	0	0	0	0	0	0	0	0	0	0	0.08	0	0	0	0.08	0	0	0	0	0	0	0	0
1621	1621	0	0	0	0	0	0	0	0	0	0	0	0	0	0	0	0	0	0	0	0	0	0	0	0	0	0	0	0	0	0	0	0	0	0	0	0	0	0	0	0	0	0	0	0	0	0	0	0
1622	1622	0.85	0	0	0	0.85	0	0	0	0	0	0	0.85	0.42	0	0	1.28	0	0	3.86	0	0.85	0	0	0.85	0	0	0	0	0	0	0	0	0	0	0	0	0	0	0	0	0	0	0	0	0	0	0	0
1623	1623	0	0	0	0	0	0	0	0	0	0	0	0	0	0	0	0	0	0	0	0	0	0	0	0	0	0	0	0	0	0	0	0	0	0	0	0	0	0	0	0	0	0	0	0	0	0	0	0
1624	1624	0	0	1.55	0	0	0.77	0	0.38	0	0	0.38	1.16	0	0	0	0.38	0	1.16	1.93	0	0.38	0	1.16	0.38	0	0	0	0	0	0	0	0	0	0	0	0	0	0	0	0	0	0	0	0	0	0	0	0
1625	1625	0	0	0	0	0	0	0	0	0	0	0	0	0	0	0	1.66	0	0	3.33	0	1.66	0	0	0	0	0	0	0	0	0	0	0	0	0	0	0	0	0	0	0	0	0	0	0	0	0	0	0
1626	1626	0	0.13	0.13	0	0	0.13	0	0	0.13	1.5	0	0.4	0	0	0.27	0.27	0	0.4	1.09	0	2.32	10.38	0.13	0	0	0	0	0	0	0	0	0	0	0	0	0.13	0	0	0	0	0	0	0	0	0	0	0	0
1627	1627	0.87	0.17	0.52	0	0	0.32	0	0.04	0.29	0.42	0.39	1.37	0.87	1.69	0	0.32	0.54	0.22	3.47	0.29	1.32	0	0.34	0.84	0	0	0	0	0	0	0	0	0	0	0	0	0	0	0	0	0	0	0	0.02	0.07	0	0.04	0
1628	1628	0	0.27	0.54	0	0.27	1.64	0	0.27	0.54	0.54	0	1.09	0.27	0	0	0	0	0.27	1.37	0	1.09	0	0.27	0	0	0	0	0	0	0	0	0	0	0	0	0	0	0	0	0	0	0	0	0	0.27	0	0	0
1629	1629	0.4	0	0	0	0.8	0	0.4	2.8	0	1.2	1.2	2.8	0	0	0	0.4	0	0	4	0	0.8	0	0	1.2	0	0	0	0	0	0	0	0	0	0	0	0	0	0	0	0	0	0	0	0	0	0	0	0
1630	1630	4.54	4.54	0	0	0	0	0	0	0	0	0	0	0	0	0	4.54	0	9.09	0	0	4.54	0	0	9.09	0	0	0	0	0	0	0	0	0	0	0	0	0	0	0	0	0	0	0	0	0	0	0	0
1631	1631	0	0	0	0	0	0	0	0	0	0	0	0	0	0	0	0	0	0	1.28	0	1.28	0	0	0	0	0	0	0	0	0	0	0	0	0	0	0	0	0	0	0	0	0	0	0	0	0	0	0
1632	1632	0	0	0	0	2.63	0	0	0	0	0	0	0	0	0	0	1.31	0	0	1.31	0	2.63	0	0	0	0	0	0	0	0	0	0	0	0	0	0	0	0	0	0	0	0	0	0	0	0	0	0	0
1633	1633	0	1.19	0	0	0	0	0	0	0	0	0	0	0	0	0	1.19	0	0	1.19	0	0	0	0	0	0	0	0	0	0	0	0	0	0	0	0	0	0	0	0	0	0	0	0	0	0	0	0	0
1634	1634	0.4	0.34	0.27	0	0.13	0.4	0.06	0.2	0	1.36	0.27	0.68	0.95	0	0.2	0	0	0	3.68	0	0.81	0	0.13	0.27	0	0	0	0	0	0	0	0	0	0	0	0	0	0	0	0	0	0	0	0	0	0	0	0
1635	1635	0	0	0	0	0.12	0	0	0	0	0	0	0.9	0	0	0	0.12	0	0.12	0.12	0	0.12	0	0	0	0	0	0	0.25	0.12	0.12	0	0	0	0	0	0.64	0	0.12	0	0	0	0.38	0	0	0	0.38	0	0
1636	1636	0	0	0	0	0.12	0	0	0	0	0	0	0.99	0	0	0	0.12	0.12	0.12	0.12	0	0.12	0	0	0	0	0	0	0.24	0.12	0.12	0	0	0	0	0	0.62	0	0.12	0	0	0	0.37	0	0	0.12	0.37	0	0
1637	1637	0	0	0	0	0.12	0	0	0	0	0	0	0.96	0	0	0	0.12	0.12	0.12	0.12	0	0.12	0	0	0	0	0	0	0.24	0.12	0.12	0	0	0	0	0	0.6	0	0.12	0	0	0	0.36	0	0	0.12	0.36	0	0
1638	1638	0.19	0.19	0.19	0	1.08	0.19	0.19	0.98	0.89	0.59	0.09	1.08	0.19	0.89	0.09	0	0	1.18	3.85	0.59	1.78	0	0.09	0.29	0	0	0	0	0	0	0	0	0	0	0.09	0	0	0	0.09	0.09	0	0	0	0	0	0	0	0
1639	1639	0.87	0.17	0.52	0	0	0.32	0	0.04	0.29	0.42	0.39	1.37	0.87	1.69	0	0.32	0.54	0.22	3.47	0.29	1.32	0	0.34	0.84	0	0	0	0	0	0	0	0	0	0	0	0	0	0	0	0	0	0	0	0.02	0.07	0	0.04	0
1640	1640	0	0	0	0	0	0	0	0	0	0	0	0	0	0	0	0	0	0	0	0	0	0	0	0	0	0	0	0	0	0	0	0	0	0	0	0	0	0	0	0	0	0	0	0	0	0	0	0
1641	1641	0	0	0	0	0	0	0	0	0	0	0	2.1	0	0	0	0	0	0	2.1	0	1.05	0	0	0	0	0	0	0	0	0	0	0	0	0	0	0	0	0	0	0	0	0	0	0	0	0	0	0
1642	1642	0.21	0.21	0.42	0	0.42	0.21	0	0.42	0.42	0.21	0	0.64	0	0	0	0.85	1.07	0	4.07	1.07	1.07	0	0	0	0	0	0	0	0	0	0	0	0	0	0	0	0	0	0	0	0	0	0	0	0	0	0	0
1643	1643	0	0.29	0.29	0	0.58	0	0.58	0	0	0.58	0.29	0.29	0	0	0	1.46	0.29	0.87	1.16	0.87	1.16	0	0	0	0	0	0	0	0	0	0	0	0	0	0	0	0	0	0	0	0	0	0	0	0.29	0	0	0
1644	1644	0.22	0.88	0.44	0	0.22	0	0	0	1.32	1.54	0	0.88	0.66	0	1.1	0.66	0	1.54	2.87	0	1.54	0	0	0.22	0	0	0	0	0	0	0	0	0	0	0	0	0	0	0	0.44	0	0	0	0	0	0	0	0
1645	1645	0	0	0	0	1.63	0	0	0	0	1.63	0	0.81	0	0	0	0	0	0	3.27	0	0	0	0	0	0	0	0	0.81	0	0	0	0	0	0	0	0	0	0	0	0	0	0	0	0	0	0.81	0	0
1646	1646	0	0	0	0	0	0	0	0	0	0.76	0	2.29	0	0	0	0	0	0	3.05	0	0	0	0	0	0	0	0	0	0	0	0	0	0	0	0	0	0	0	0	0	0	0	0	0	0.76	1.52	0	0
1647	1647	0.22	0.88	0.44	0	0.22	0	0	0	1.32	1.54	0	0.88	0.66	0	1.1	0.66	0	1.54	2.87	0	1.54	0	0	0.22	0	0	0	0	0	0	0	0	0	0	0	0	0	0	0	0.44	0	0	0	0	0	0	0	0
1648	1648	0.1	0	0.74	0.21	0.21	0	0.1	0.1	0	0	0.1	0.31	0	0	0	0	0	0.21	0.63	0	0.31	0	0.21	0	0	0	0	0	0	0.1	0	0	0	0	0	0.63	0	0	0	0	0	0	0	0	0	0	0	0
1649	1649	0	0.32	0	0	0	0	0	0	0.32	0	0	1.29	0	0	0	0	0	0	0	0	0	0	0	0	0	0	0	0	0	0	0	0	0	0	0	0	0	0	0	0	0	0	0	0	0	0	0	0
1650	1650	0.43	0	0.43	0	0.43	0.43	0	0	0	0.87	0	0.43	0	0	0	0	3.49	0	1.31	0	1.74	0	1.31	0	0	0	0.43	0	0	0	0	0	0	0	0	0	0	0	0	0	0	0	0	0	0	0	0	0
1651	1651	0.43	0.26	0.43	0	0.78	0.26	0	0.17	0.34	4.09	0.08	1.22	0.43	0	0.78	1.13	0.26	1.91	2.35	0	2.35	0	0.08	0.43	0	0	0	0	0	0	0	0	0	0	0	0.08	0	0	0	0.08	0	0	0	0	0	0	0	0
1652	1652	0.7	0	1.06	0	0	0	0	1.41	0.35	0.35	0	0.35	0	0	0	2.12	0.7	0.35	2.12	3.18	2.12	0	0.35	1.41	0	0	0	0	0	0	0	0	0	0	0	0	0	0	0	0	0	0	0	0	0	0	0	0
1653	1653	0.43	0.4	0.37	0	0.15	0.09	0.06	0.12	0.5	0.97	0.25	0.69	0.4	1.06	0.03	0.15	0.25	0	2.57	0	1.41	1.28	0.31	0.56	0	0	0	0	0	0	0	0	0	0	0	0	0	0	0	0	0	0	0	0	0.06	0	0	0
1654	1654	0	0	0.19	0	0	0	0.19	0	0	0	0	0.19	0	0.09	0	0	0	0.09	0.19	0	0.09	0	0	0	0.09	0	0	0	0	0	0	0	0.19	0	0	0	0	0.09	0.19	0	0	0	0	0	0	0	0.09	0
1655	1655	0	0.24	1.45	0	0.36	0.6	0.6	0	0.6	1.45	0.12	0.85	0.48	0	1.94	0.12	0	0	1.33	0.12	0.6	0	0.48	0.12	0	0	0	0	0	0	0	0	0	0	0	0	0	0	0	0	0	0	0.24	0	0	0.12	0	0
1656	1656	0.35	0.1	0.55	0	2.15	0.15	0	0	0.1	0.75	0.35	0.85	0.25	0	0	0.15	0.3	0	5	0	1.75	0	0.05	0.8	0	0	0	0	0	0	0	0	0	0	0	0	0	0	0	0	0	0	0	0	0.2	0	0	0
1657	1657	0	0	0	0	0.45	0	0.45	0	0.9	0.45	0.45	0.9	0.45	0	0	1.81	0	0.45	1.36	0	1.36	0	0	0	0	0	0	0	0	0	0	0	0	0	0	0	0	0	0	0.45	0	0	0	0	0.45	0	0	0
1658	1658	0	0	0	0	0	0	0	0	0	0	0	0	0	0.83	0	0	0	0	0	0	0	0	0	0	0	0	0	1.66	0	0	0	0	0	0	0	0	0	0	0	0	0	0	0	0	0	2.5	0	0
1659	1659	0	0.45	1.35	0	1.35	0	0.9	0.45	0	1.35	0	0.45	2.71	0	0	0	0	0.9	2.26	0	1.8	0	0.45	0	0	0	0	0	0	0	0	0	0	0	0	0	0	0	0	0	0	0	0	0	0	0	0	0
1660	1660	0.4	0.4	0	0	0	0	0	0	1.2	4.81	0.4	0	0	0	4.41	0	0	0	1.2	0	1.2	0	4.01	0.4	0	0	0	0	0	0	0	0	0	0	0	0	0	0	0	0	0	0	0	0	0	0	0	0
1661	1661	0.1	0.1	0.03	0	0.07	0.03	0	0.03	0	0.1	0	0.53	0	0	0	0.17	0.03	0	0.81	0.03	1.35	0	0.1	0.17	0	0	0	0	0	0	0	0	0	0	0	0	0	0	0	0	0	0.03	0	0	0	0	0.03	0
1662	1662	0.14	0.18	0.79	0	0.04	0.14	0.18	0.28	0.28	0.84	0.18	0.46	0.61	0.09	0.32	0.89	0.37	0.46	3.8	0.04	1.87	0	0.46	0.28	0	0	0	0	0	0	0	0	0	0	0	0	0	0	0	0.28	0	0	0	0	0.28	0.04	0	0
1663	1663	0	0	0.21	0	0.21	0	0	0	0	0	0	0.84	0	0	0	0.21	0	0	0	0	0	0	0	0	0	0	0	0.42	0	0	0	0	0	0	0	0.42	0	0	0.21	0	0	0	0	0	0	1.48	0	0
1664	1664	0.33	0.42	0.75	0	0	0.25	0	0.08	0.16	1.09	0.33	1.09	0.16	0	0	0.67	0.67	0.08	2.52	0	0.92	0	0	0.5	0	0	0	0	0	0	0	0	0	0	0	0	0	0	0	0.08	0	0	0	0	0.08	0	0	0
1665	1665	0	0.82	0.32	0	1.14	0.32	0	0.16	0	0.65	0	2.13	0	0	0	0.16	0	0	1.47	0	1.47	0	0.98	0.32	0	0	0	0	0	0	0	0	0	0	0	0	0	0	0	0	0	0	0	0.16	0	0	0	0
1666	1666	0	0	0	0	1.21	0	0	0.6	0	0.6	1.21	0	0	0	0	1.82	0	0	4.26	0	0	0	0	0	0	0	0	0	0	0	0	0	0	0	0	0	0	0	0	0	0	0	0	0	0	0	0	0
1667	1667	0.33	0.16	0.16	0	1.35	0.67	0.16	0.33	0	0.16	0	0.84	0	0	0.33	1.52	0.33	0.16	2.88	0	2.37	0	0	0	0	0	0	0	0	0	0	0	0	0	0	0	0	0	0	0	0	0	0	0	0	0	0	0
1668	1668	0	0	0	19.73	0	0	0	0	0	0	0	0.53	0	0	0	0	0	0	0	0	0	0	0	0	0	0	0	0	0	0	0	0	0	0	0	0.53	0	0	0.53	0	0	0	0	0	0	0	0	0
1669	1669	0	1.11	0.55	0	0	0	0	0	0	0	0.55	0	1.11	0	0	3.35	0	0	0.55	0	1.11	0	0	0	0	0	0	0	0	0	0	0	0	0	0	0	0	0	0	0.55	0	0	0	0	0	0	0	0
1670	1670	0	0	0.24	0	0.72	0	0	0	1.69	0	0.48	1.21	0	0	0	0.24	0	0	2.91	0	1.21	0	0	0.24	0	0	0	0	0	0	0	0	0	0	0	0	0	0.24	0	0	0	0	0	0	0.24	0	0	0
1671	1671	0	0	0	0	0.67	0	0.67	0	0	0	0	0	0	0	0	0	0	0	0.67	0	0.67	0	0	0	0	0	0	0	0	0	0	0	0	0	0	0	0	0	0	0	0	0	0	0	0	0	0	0
1672	1672	0.15	0	0.3	0	1.23	0.61	0	0.61	0	0.15	0	0.3	0	0	0.15	0.3	1.54	2.32	1.85	0	1.08	0	0	0.3	0	0	0	0	0	0	0	0	0	0	0	0	0	0	0	0.46	0	0	0	0	0	0	0	0
1673	1673	0.13	0.1	0.55	0	0.02	0.13	0.02	1.11	0.23	0.29	0.05	0.34	0.42	0.07	0.55	0.87	0.45	0.66	3.95	0.05	1.59	0	0.39	0.34	0	0	0	0	0	0	0	0	0.02	0	0	0	0	0	0	0.31	0	0	0	0.05	0.23	0.02	0	0
1674	1674	0	0	0	0	0	1.05	0	0	0	0	0	0.52	0	0	0	0	0	0	0	0	0	0	0	0	0	0	0	0	0	0	0	0	0	0	0	0	0	0	0	0	0	0	0	0	0	0	0	0
1675	1675	0	0	0	0	0	0	0	0	0	0	0	0	0	0	0	0	0	0	0	0	0	0	0	0	0	0	0	0	0	0	0	0	0	0	0	0	0	0	0	0	0	0	0	0	0	1.47	0	0
1676	1676	0	0	0	0	0	0	0	0	0	0	0	0	0	0	0	2.4	0	0	2.4	0	2.4	0	0	0	0	0	0	0	0	0	0	0	0	0	0	0	0	0	0	0	0	0	0	0	0	0	0	0
1677	1677	0	0	0.94	0	0	0	0	0	0	0	0	0	0	0	0	0.47	0	0	0	0	0.47	0	0	0	0	0	0	0.94	0.47	0	0	0	0	0	0	0	0	0	0.47	0	0	0	0	0	0	0.94	0	0
1678	1678	0.98	0.16	0.41	0	0.08	0.24	0	0.08	0	0.49	0.08	0.57	0.9	0	0.16	0	0	0.32	2.46	0	1.14	0	0.49	1.14	0	0	0	0	0	0	0	0	0	0	0	0	0	0	0	0	0	0	0	0	0	0	0	0
1679	1679	0	0.22	0.22	0	0	0	0	0	0.22	2.75	0	0.68	0	0	0.68	0.45	0	1.37	2.06	0	4.12	0	0.45	0.22	0	0	0	0	0	0	0	0	0	0	0	0.22	0	0	0	0	0	0	0	0	0	0	0	0
1680	1680	0	0	0.68	0	0	0	0	0	0	0	0	0	0	0	0	0.68	0	0	0	0	0	0	0	0	0.68	1.36	0	0	0	0	0	0	0	0	0	0	0	0	0	0	0	0	0	0	0	0	0	0
1681	1681	0.26	0.46	0.99	0	0.53	0	0	0.53	0.19	1.12	0.26	0.73	0.66	0	0.06	0.26	0.13	0.26	3.78	0	3.32	0	0.39	0.26	0	0	0	0	0	0	0	0	0	0	0	0	0	0	0	0	0	0	0	0	0	0	0	0
1682	1682	0	0.26	0.78	0	0.26	0.26	0.08	1.04	0.52	1.56	0.26	0.69	0.17	0.08	0.69	0.86	0.34	0	1.82	0.17	1.3	0	0.08	0.34	0	0	0	0	0	0	0	0	0.08	0	0	0.08	0	0	0	0	0	0	0	0	0.08	0.08	0	0
1683	1683	0.14	0	0.29	0	0.14	0	0	0	0	0	0	0.14	0.29	0	0	0.29	0	0	2.19	0	1.02	0	0	0.43	0	0	0	0	0	0	0	0	0	0.14	0	0	0	0	0	0	0	0	0	0	0.29	0	0	0
1684	1684	0	0.26	0.78	0	0.26	0.26	0.08	1.04	0.52	1.56	0.26	0.69	0.17	0.08	0.69	0.86	0.34	0	1.82	0.17	1.3	0	0.08	0.34	0	0	0	0	0	0	0	0	0.08	0	0	0.08	0	0	0	0	0	0	0	0	0.08	0.08	0	0
1685	1685	0	0	0	0	0.53	0	0	0.26	0	0	0	0.26	0.26	0	0	0.53	0	0	1.33	0	0	9.33	0.53	0.26	0	0	0	0	0	0	0	0	0	0	0	0	0	0	0	0	0	0	0	0	0	0	0	0
1686	1686	0	0	2.15	0	1.07	0	0	0	0	0	0	0	0	0	0	0	0	0	1.07	0	1.07	0	0	0	0	0	0	0	0	0	0	0	0	0	0	0	0	0	0	0	0	0	0	0	0	0	0	0
1687	1687	0	0	0	0	0	0	0	0	0	0	0	0	0	2.05	0	0	0	0	0	0	0	0	0	0	0	0	0	1.36	0	0	0	0	0	0	0	0	0	0	0	0	0	0	0	0	0	2.73	0	0
1688	1688	0	0.18	0.37	0	0.18	0	0	0	0	0	0.18	0.56	0	0.18	0.18	0.56	0.18	0.56	0.56	0	0.56	0	0	0	0	0	0	0	0	0	0	0	0	0	0	0	0	0	0	0	0	0	0	0	0	0	0	0
1689	1689	0	0	0	0	1.04	1.04	0	0	0	0	0	0	0	0	0	6.25	0	0	4.16	0	0	0	0	0	0	0	0	0	0	0	0	0	0	0	0	0	0	0	0	0	0	0	0	0	0	0	0	0
1690	1690	0	0.28	0	0	0	0	0	0	0	0	0	0.57	0	0	0	0	0	0	0	0	0	0	0	0	0	0	0	0.28	0	0	0	0	0	0	0	0.85	0	0	0.57	0	0	0	0	0	0	0.57	0	0
1691	1691	0.09	0.49	0.59	0	0.49	0.19	0	0	0.09	0.39	0	1.57	0.19	0	0	0	0.09	0	3.74	0.09	1.08	0	0	0.09	0	0	0	0	0	0	0	0	0	0	0	0	0	0	0	0	0	0	0	0	0	0	0	0
1692	1692	0	0.55	0.55	0	0.55	0.55	0	0.27	1.94	1.67	0	1.39	0.83	0	0.83	0.27	0	1.94	2.5	0	2.22	0	0.55	0.55	0	0	0	0	0	0	0	0	0	0	0	0	0	0	0	0	0	0	0	0	0	0	0	0
1693	1693	0.58	0	0.34	0	0.11	0.11	0	0	0	0.23	0.23	0.93	0.93	0	0	0.58	0.23	0.11	4.19	0	1.51	0	0.58	0.46	0	0	0	0	0	0	0	0	0	0	0	0	0	0	0.34	0	0	0	0	0	0.11	0	0	0.11
1694	1694	0	0.18	0.18	0	0.74	0	0.18	0	0	0.55	0.18	0.18	0	0	0.18	0	0	0	1.11	0	0.74	0	0	0	0	0	0	0	0	0.18	0	0	0.37	0	0	0.74	0	0	0	0	0	0	0	0	0	0	0	0
1695	1695	0	0	0	0	0	0	0	0	0	0	0	0	0	0	0	0	0	0	0	0	0	0	0	0	0	0	0	8.33	0	0	0	0	0	0	0	0	0	0	0	0	0	0	0	0	0	0	0	0
1696	1696	0.49	0	0.24	0	0.24	0	0	0.73	0	0	0	0.49	0	0	0	0	0	0	4.9	0	1.22	0	0	0	0	0	0	0	0	0	0	0	0	0	0	0	0	0	0	0	0	0	0	0	0	0	0	0
1697	1697	0	0	0	0	0	0	0.91	0	0	0	0.91	2.75	0	0	0	0	0	0	6.42	0	0	0	0	0	0	0	0	0	0	0	0	0	0	0	0	0	0	0	0	0	0	0	0	0	0	0	0	0
1698	1698	0	0	0.29	0	0.87	0	0.29	0	0.87	0	0	1.45	0	0	0	0	0	0.29	5.24	0	1.45	0	0	0.29	0	0	0	0	0	0	0	0	0	0	0	0	0	0	0	0	0	0	0	0	0	0	0	0
1699	1699	0	0	0.57	0.57	0	0	0	0.28	0	0	0	0	0.28	0	0	0	0.28	0.57	2.89	0.86	1.73	0	0	0.28	0	0	0	0	0	0	0	0	0	0	0	0	0	0	0	0	0	0	0	0	0	0	0	0
1700	1700	0	0	0	0	0	0	0	0	0	0	0	0	0	0	0	0	0	0	0	0	0	0	0	0	0	0	0	0	0	0	0	0	0	0	0	0	0	0	0	0	0	0	0	0	0	0	0	0
1701	1701	1.06	0.16	0.4	0	0.16	0.24	0	0.16	0	0.49	0.08	0.57	0.9	0	0.16	0	0	0.32	2.37	0	1.22	0	0.49	1.14	0	0	0	0	0	0	0	0	0	0	0	0	0	0	0	0	0	0	0	0	0	0	0	0
1702	1702	0	0.26	0.79	0	0.26	0.26	0.08	1.06	0.53	1.59	0.26	0.71	0.17	0.08	0.71	0.88	0.44	0	1.86	0.26	1.24	0	0.08	0.35	0	0	0	0	0	0	0	0	0.08	0	0	0	0	0	0	0	0	0	0	0	0.26	0.08	0	0
1703	1703	0.98	0.16	0.41	0	0.16	0.24	0	0.16	0	0.49	0.08	0.57	0.9	0	0.16	0	0	0.32	2.37	0	1.23	0	0.49	1.14	0	0	0	0	0	0	0	0	0	0	0	0	0	0	0	0	0	0	0	0	0	0	0	0
1704	1704	0.58	0	0.34	0	0.11	0.11	0	0	0	0.23	0.23	0.93	0.93	0	0	0.58	0.23	0.11	4.19	0	1.51	0	0.58	0.46	0	0	0	0	0	0	0	0	0	0	0	0	0	0	0.34	0	0	0	0	0	0.11	0	0	0.11
1705	1705	0	0	0	0	0	0	0	0	0	4.25	0	0	0	0	0	0	0	0	0	0	0	0	0	0	0	0	0	0	0	0	0	0	0	0	0	0	0	0	0	0	0	0	0	0	0	0	0	0
1706	1706	0.41	0	0.41	0	0.41	0	0	0	0.41	0.83	0	0	0	0	0	0	0.41	0	1.66	0	1.25	3.75	0	0	0	0	0	0	0	0	0	0	0	0	0	0	0	0	0	0	0	0	0	0	0	0	0	0
1707	1707	0	0	0	0	0	0	0	0	0	0	0	0	0	0	0	16.66	0	0	0	0	0	0	0	0	0	0	0	0	0	0	0	0	0	0	0	0	0	0	0	0	0	0	0	0	0	0	0	0
1708	1708	0	0.26	0.79	0	0.26	0.26	0.08	1.06	0.53	1.59	0.26	0.71	0.17	0.08	0.71	0.88	0.44	0	1.86	0.26	1.24	0	0.08	0.35	0	0	0	0	0	0	0	0	0.08	0	0	0	0	0	0	0	0	0	0	0	0.26	0.08	0	0
1709	1709	0	0.32	0	0	0	0	0	0	0	0	0	0.65	0	0	0	0	0	0	0	0	0	0	0	0	0	0	0	0	0	0	0	0	0	0	0	0.97	0	0	0.65	0	0	0	0	0	0	0	0	0
1710	1710	0	0	0	0	0	0	0	0	0	0	0	0	0	0	0	0	0	0	0	0	0	0	0	0	0	0	0	0.64	0	0	0	0	0.32	0	0	0	0	0	0.64	0	0	0	0	0	0	0	0	0
1711	1711	0	0	0	0	0.44	0	0	0	0	0.88	0	0	0	0	0	0.44	0	0	1.32	0	0	0	0	0	0	0	0	0.44	0	0	0	0	0	0	0	0	0	0	0	0	0	0	0	0	0	0.44	0	0
1712	1712	0.09	0.49	0.59	0	0.39	0.19	0	0	0.09	0.39	0	1.57	0.19	0	0	0	0.09	0	3.74	0.09	1.08	0	0	0.09	0	0	0	0	0	0	0	0	0	0	0	0	0	0	0	0	0	0	0	0	0	0	0	0
1713	1713	0.36	0.29	0.36	0	0	0.58	0.07	0.14	0.66	1.25	0.14	1.39	0.58	1.1	0.14	0.14	0	0	2.35	0	1.25	0.07	0.58	0.29	0	0	0	0	0	0	0	0	0	0	0	0	0	0	0	0	0	0	0.07	0	0	0	0	0
1714	1714	0	0	0	0	0	0	0	0	0	0	0	0.72	0	0	0	0	0	0	0	0	0	0	0	0	0	0	0	0.48	0	0	0	0	0	0	0	0.24	0	0	0.48	0	0	0	0	0	0	0	0	0
1715	1715	0	0	0	0	0	0	0	0	0	0	0	0	0	0	0	2.4	0	0	2.4	0	2.4	0	0	0	0	0	0	0	0	0	0	0	0	0	0	0	0	0	0	0	0	0	0	0	0	0	0	0
1716	1716	0.17	0.22	0.62	0	0.11	0.22	0.05	0.11	0	0.39	0.11	1.02	0.45	0.05	0.05	0	0	0.39	3.46	0	1.76	0	0.56	0.34	0	0	0	0	0	0	0	0	0	0	0	0	0	0	0	0	0	0	0	0	0	0	0	0
1717	1717	0	0	0	0	0	0	0	0	0	0	0	0	0	2.32	0	0	1.16	0	1.16	0	0	0	0	0	0	0	0	2.32	0	0	0	0	0	0	0	0	0	0	0	0	0	0	0	1.16	0	1.16	0	0
1718	1718	0	0.26	0.78	0	0.26	0.43	0.08	1.12	0.43	1.47	0.26	0.69	0.17	0.08	0.69	0.86	0.6	0	1.82	0.6	1.39	0	0.08	0.26	0	0	0	0	0	0	0	0	0.08	0	0	0	0	0	0	0	0	0	0	0	0.26	0.08	0	0
1719	1719	0	0	0	0	0	0	0	0	0	0	1.23	0	0	0	0	2.46	0	0	2.46	0	2.46	0	0	0	0	0	0	0	0	0	0	0	0	0	0	0	0	0	0	0	0	0	0	0	0	0	0	0
1720	1720	0	0	0	0.6	0.6	0	0	0	0	0	0	0	0.6	0	0	2.42	0	0.6	0	0	0.6	0	0.6	0	0	0	0	0	0	0	0	0	0	0	0	0	0	0	0	0	0	0	0	0	0	0	0	0
1721	1721	0	0	0	0	0	0	0	0	0	0	0	0	0	1.8	0	0	0.6	0	1.2	0	0	0	0	0	0	0	0	1.2	0	0	0	0	0	0	0	0	0	0	0	0	0	0	0	0.6	0	1.8	0	0
1722	1722	0	0	0	0	0	0	0	0	0	0	0	0.72	0	0	0	0	0	0	0	0	0	0	0	0	0	0	0	0.48	0	0	0	0	0	0	0	0.24	0	0	0.48	0	0	0	0	0	0	0	0	0
1723	1723	0	0	0	0	0	0.27	0	0	0.82	0	0	0.27	0	0	0	0	0	0	0	0	0	0	0	0	0	0	0	0.54	0	0	0	0	0	0	0	0.54	0	0	0.54	0	0	0	0	0	0	0	0	0
1724	1724	0	0.68	0	0	4.08	0	0.68	0	0	0.68	1.36	1.36	0	0	0	0	0.68	0.68	2.72	0	2.04	0	0	0	0	0	0	0	0	0	0	0	0	0	0	0	0	0	0	0	0	0	0	0	0	0	0	0
1725	1725	0	0.68	0	0	4.08	0	0.68	0	0	0.68	1.36	1.36	0	0	0	0	0.68	0.68	2.72	0	1.36	0	0	0	0	0	0	0	0	0	0	0	0	0	0	0	0	0	0	0	0	0	0	0	0	0	0	0
1726	1726	0.7	0	0.7	0	2.83	0	0	0	0	0	0	0	0	0	0	0	0	0.7	3.54	0	2.12	0	0	0	0	0	0	0	0	0	0	0	0	0	0	0	0	0	0	0	0	0	0	0	0	0	0	0
1727	1727	0.2	0.41	0.2	0	1.44	0	0	0.41	0.41	0.62	0	1.86	0.2	0.2	0	0.2	0.41	0	2.69	1.03	2.48	0	0	0	0	0	0	0	0	0	0	0	0	0	0	0	0	0	0	0	0	0	0	0	0	0	0	0
1728	1728	0	0	0	0	0	0	0	0	0	0	0	0	1.44	0	0	1.44	0	0	5.79	0	1.44	0	1.44	0	0	0	0	0	0	0	0	0	0	0	0	0	0	0	0	0	0	0	0	0	0	0	0	0
1729	1729	0	0.28	0	0	1.4	0	0.28	0.28	0	0.56	0	0.84	0	0	0	0.28	0	0	1.68	0	1.96	0	0	0	0	0	0	0	0	0	0	0	1.4	0	0	0	0	0.28	0	0	0	0	0	0.28	0.28	0	0	0
1730	1730	0	0	0	0	1.03	0	1.03	0	0	0	0	2.06	0	0	0	2.06	0	0	3.09	0	1.03	0	0	0	0	0	0	0	0	0	0	0	0	0	0	0	0	0	0	0	0	0	0	0	0	0	0	0
1731	1731	0	0.49	0	0	0	0	0	0	2.48	0	0	0	0	0	0	0	0	0	0.49	0	0.99	0	0	0.49	0	0	0	0	0	0	0	0	0	0	0	0	0	0	0	0	0	0	0	0	0	0	0	0
1732	1732	0.4	0.48	0.37	0	0.14	0.14	0.03	0.07	0.55	0.66	0.29	0.89	0.44	1.04	0.03	0.26	0.37	0.07	3.16	0	1.41	0	0.48	0.59	0	0	0	0	0	0	0	0	0.03	0	0	0	0	0.03	0	0	0	0	0	0	0.07	0	0	0
1733	1733	0	0	0	0	0	0	0	0	0	3.57	0	1.78	0	0	0	0	0	0	1.78	0	0	0	0	0	0	0	0	0	0	0	0	0	0	0	0	0	0	0	0	0	0	0	0	0	0	0	0	0
1734	1734	0	0	0	0	0.64	0	0.64	0	0	0	0	0.64	0	0	0	0	0	0	5.8	0	0.64	0	0	0	0	0	0	0	0	0	0	0	0	0	0	0	0	0	0	0	0	0	0	0	0.64	0	0	0
1735	1735	0	0	0	0	0	0	0	0	0	3.7	0	0	0	0	0	0	0	0	0	0	0	0	0	0	0	0	0	0	0	0	0	0	0	0	0	0	0	0	0	0	0	0	0	0	0	0	0	0
1736	1736	0	0	0	0	0.65	0	0.65	0	0	0	0	0	0	0	0	0	0	0	5.22	0	0.65	0	0	0	0	0	0	0	0	0	0	0	0	0	0	0	0	0	0	0	0	0	0	0	0.65	0	0	0
1737	1737	0.1	0.1	0.71	0	0.61	0.3	0.4	0.1	1.42	0.81	0.1	0.5	0	0	0	0.1	0	1.11	2.23	0.5	2.03	0	0	0.3	0	0	0	0	0	0	0	0	0	0	0.1	0	0	0	0.1	0	0	0	0	0	0	0	0	0
1738	1738	0.15	0	0.3	0	1.23	0.61	0	0.61	0	0.15	0	0.3	0	0	0.15	0.3	1.54	2.32	1.85	0	1.08	0	0	0.3	0	0	0	0	0	0	0	0	0	0	0	0	0	0	0	0.46	0	0	0	0	0	0	0	0
1739	1739	0	0	0	0	0	0	0	0	0	3.7	0	0	0	0	0	1.85	0	0	1.85	0	0	0	0	0	0	0	0	0	0	0	0	0	0	0	0	0	0	0	0	0	0	0	0	0	0	0	0	0
1740	1740	0	0	0	0	0.65	0	0.65	0	0	0	0	0	0	0	0	0.65	0	0	5.88	0	0.65	0	0	0	0	0	0	0	0	0	0	0	0	0	0	0	0	0	0	0	0	0	0	0	0.65	0	0	0
1741	1741	0	0	0	0	0	0	1.43	0	0	0.47	0	0.95	0.47	0	0	0	0	0	2.87	0	0.47	0	0.47	0	0	0	0	0	0	0	0	0	0	0	0	0	0	0	0	0	0	0	0	0	0	0	0	0
1742	1742	0.19	0.19	0.29	0	1.07	0.19	0.19	0.97	0.87	0.58	0.09	1.07	0.19	0.87	0.09	0	0	1.17	3.81	0.68	1.75	0	0.09	0.29	0	0	0	0	0	0	0	0	0	0	0	0	0	0	0.09	0.09	0	0	0	0	0	0	0	0
1743	1743	0	0	0	0	0	0	0	0	0	0	0	0	1.44	0	0	1.44	0	0	5.79	0	1.44	0	1.44	0	0	0	0	0	0	0	0	0	0	0	0	0	0	0	0	0	0	0	0	0	0	0	0	0
1744	1744	0	0	2.43	0	0	0	0	0	0	0	0	0	0	0	0	2.43	0	4.87	2.43	0	2.43	0	0	0	0	0	0	0	0	0	0	0	0	0	0	0	0	0	0	0	0	0	0	0	0	0	0	0
1745	1745	0	0	1.14	0	0	0	1.14	0	0	0	0	0	0	0	0	0	0	0	2.29	0	2.29	0	0	0	0	0	0	0	0	0	0	0	0	0	0	0	0	0	0	0	0	0	0	0	0	0	0	0
1746	1746	0	1.63	0	0	0.81	0	1.63	0	0	0	0	0	0	0	0.81	0	0	0.81	1.63	0	2.45	0	0	0	0	0	0	0	0	0	0	0	0	0	0	0	0	0	0	0	0	0	0	0	0	0	0	0
1747	1747	0	0	0	0	0	0	2.3	0	0	0	0.76	2.3	0	0	0	0.76	0	0.76	3.07	0	2.3	0	0	0	0	0	0	0	0	0	0	0	0	0	0	0	0	0	0	0	0	0	0	0	0	0	0	0
1748	1748	0	0	1.06	0	0	1.06	1.06	0	0	0	0	1.06	1.06	0	0	0	0	0	2.12	0	0	0	0	0	0	0	0	0	0	0	0	0	0	0	0	0	0	0	0	0	0	0	0	0	0	0	0	0
1749	1749	0	0	1.03	0	1.03	0	0	0	0	0	0	0	0	0	0	0	2.06	1.03	4.12	0	0	0	0	0	0	0	0	0	0	0	0	0	0	0	0	0	0	0	0	0	0	0	0	0	0	0	0	0
1750	1750	0.27	0	0.83	0	1.11	1.11	0.27	0	0	0	0	0.83	0	0	0	0.83	1.11	0.27	1.38	0	1.11	0	0.55	0	0	0	0	0	0	0	0	0	0	0	0	0	0	0	0	0	0	0	0	0	0	0	0	0
1751	1751	0	0	0	0	0	0	0	0	0	3.92	0	0	0	0	0	0	0	0	1.96	0	0	0	0	0	0	0	0	0	0	0	0	0	0	0	0	0	0	0	0	0	0	0	0	0	0	0	0	0
1752	1752	0	0	0	0	0	0	0	0	0	0	0	0	0	0	0	0	0	0	0	0	0	0	0	0	0	0	0	0	0	0	0	0	0	0	0	0	0	0	0	0	0	0	0	0	0	0	0	0
1753	1753	0	0	0	0.04	0	0	0	0	0	0	0	0	0	0	0	0.02	0	0	0.02	0	0	0	0	0	0	0	0	0	0	0	0	0	0	0	0	0	0	0	0	0	0	0	0	0	0	0	0	0
1754	1754	0.1	0.1	0.71	0	0.61	0.3	0.4	0.1	1.42	0.81	0.1	0.5	0	0	0	0.1	0	1.11	2.23	0.5	2.03	0	0	0.3	0	0	0	0	0	0	0	0	0	0	0.1	0	0	0	0.1	0	0	0	0	0	0	0	0	0
1755	1755	0	0	1.63	0	0.54	0	0.54	0	0.54	1.09	0	2.18	0	1.09	0	0	0	0	2.73	0	2.73	0	0	0	0	0	0	0	0	0	0	0	0	0	0	0	0	0	0	0	0	0	0	0	0	0	0	0
1756	1756	0	1.2	0.4	0	0.4	0	0.8	0.4	0	0	0	0.8	0.4	0	0	0.8	0.4	1.2	3.62	0	1.61	0	0	1.61	0	0	0	0	0	0	0	0	0	0	0	0	0	0	0	0	0	0	0	0	0.4	0	0	0
1757	1757	0.22	0.44	0	0	1.33	0.22	1.33	0	0	0.22	0.44	0.66	0.22	0	0	1.11	0	1.11	2.66	0	1.77	0	0	0	0	0	0	0	0	0	0	0	0	0	0	0	0	0	0	0.22	0	0	0	0	0	0	0	0
1758	1758	0.07	0	1	0	0.3	0.46	0.07	0.23	0.23	0	0.3	1.31	0.15	0	0.07	1.39	0.15	0.85	2.24	0	0.77	0	0	0.3	0	0	0	0	0	0	0	0	0	0	0	0	0	0	0	0.15	0	0	0	0	0	0	0	0
1759	1759	0	0.5	0	0	0	0	0	0	2.5	0	0	0	0	0	0	0	0	0	0.5	0	1	0	0	0.5	0	0	0	0	0	0	0	0	0	0	0	0	0	0	0	0	0	0	0	0	0	0	0	0
1760	1760	0.19	0.76	0.19	0	0.19	0.19	0.19	0	0.95	0.38	0.19	0.57	0	0	2.86	0.19	0	3.43	1.71	0	2.09	0	3.62	0	0	0	0	0	0	0	0	0	0	0	0	0	0	0	0	0.38	0	0	0	0	0	0	0	0
1761	1761	0	0.37	0	0	0	0.74	1.12	0	0	0	0.74	1.49	0.74	0	0	0.37	0	1.49	4.49	0	1.87	0	0	0.74	0	0	0	0	0	0	0	0	0	0	0	0	0	0	0	0	0	0	0	0	0	0	0	0
1762	1762	0	0	0	0	0	0	0	11.11	0	0	0	0	0	0	0	0	0	0	0	0	11.11	0	0	0	0	0	0	0	0	0	0	0	0	0	0	0	0	0	0	0	0	0	0	0	5.55	0	0	0
1763	1763	0.17	0.26	1.21	0	0.43	0.6	0.43	0.26	0.69	0.52	0.26	1.3	0.17	0	0.6	0.69	0.08	1.47	2.43	0.17	1.04	0	0.95	0.17	0	0	0	0	0	0	0	0	0	0	0	0	0	0	0	0.08	0	0	0	0	0.08	0	0	0
1764	1764	0.96	0	0.48	0	0	0.96	0	0	0.48	0	0.48	0	0	0	1.44	0.48	0.48	2.41	0	0	0.96	0	0	0.48	0	0	0	0	0	0	0	0	0.48	0	0	0	0	0	0	0	0	0	0	0	0	0.48	0	0
1765	1765	0	0	0	0	0.67	0	2.01	0	0	0	0	0	0	0	0	0	0	2.01	1.34	0.67	2.01	0	0	0	0	0	0	0	0	0	0	0	0	0	0	0	0	0	0	0	0	0	0	0	0	0	0	0
1766	1766	0.09	0.49	0.59	0	0.29	0.19	0	0	0.09	0.39	0	1.58	0.19	0	0	0	0.09	0	3.76	0.09	1.09	0	0	0.09	0	0	0	0	0	0	0	0	0	0	0	0	0	0	0	0	0	0	0	0	0	0	0	0
1767	1767	0	0	0	0	0.68	0	2.04	0	0	0	0	0	0	0	0	0	0	2.04	1.36	0.68	2.04	0	0	0	0	0	0	0	0	0	0	0	0	0	0	0	0	0	0	0	0	0	0	0	0	0	0	0
1768	1768	0	0	0.37	0	0	0	0.37	0	0	0	0	0.37	0	0	0	0.74	0.37	0.37	0.74	0.37	0.37	0	0	0	0	0	0	0	0	0	0	0	0	0	0	0	0	0	0	0.37	0	0	0	0	0	0	0.37	0
1769	1769	0.16	0.24	1.23	0	0.41	0.57	0.49	0.32	0.65	0.49	0.24	1.23	0.16	0	0.65	0.9	0.08	1.56	2.38	0.16	1.07	0	0.9	0.16	0	0	0	0	0	0	0	0	0	0	0	0	0	0	0	0.08	0	0	0	0	0.08	0	0	0
1770	1770	0	0	0	0	0	0	0	0	0	1.08	0	0	0	0	0	3.26	0	0	5.43	0	0	0	0	0	0	0	0	0	0	0	0	0	0	0	0	0	0	0	0	0	0	0	0	0	0	0	0	0
1771	1771	0	0.96	0.96	0	1.44	0	0.48	0	0.48	1.92	0.48	0.96	0.48	0	1.92	0	0	0	0.96	0	0.96	0	4.32	0.48	0	0	0	0	0	0	0	0	0	0	0.48	0	0	0	0	0	0	0	0	0	0	0.48	0	0
1772	1772	0	0.18	1.1	0	0.73	0.73	0.73	0.09	0.83	0.27	0.27	0.64	0.27	0	1.47	0.09	0	1.2	1.38	0.18	0.64	0	0.55	0.18	0	0	0	0	0	0	0	0	0	0	0	0	0	0	0	0	0	0	0.18	0	0.09	0.09	0	0
1773	1773	0	0	0	0	0.4	0.4	0.4	0.4	0	0	0.4	0	0	0	0	0.4	0	0	3.6	0	2	0	0	0.4	0	0	0	0	0	0	0	0	0	0	0	0	0	0	0	0	0	0	0	0	0	0	0	0
1774	1774	0	0	0	0	0	0	0	0	0	0	0	0.84	0	0	0	0	0	0	2.52	0	1.68	0	0	0	0	0	0	0	0	0	0	0	0	0	0	0.84	0	0	0	0	0	0	0	0	0	0	0	0
1775	1775	0	0	0	0	0	0	0	0.85	0	0	0	0.85	0	0	0	0	0	0	2.56	0	0.85	0	0	0	0	0	0	0	0	0	0	0	0	0	0	0.85	0	0	0	0	0	0	0	0	0	0	0	0
1776	1776	0	0.21	0.43	0	0.65	0	0.21	0.21	0.87	0.65	0.43	0.87	0	0	0	0.43	0	0.87	3.71	0	1.09	0.65	0	0.43	0	0	0	0	0	0	0	0	0	0	0	0	0	0.43	0	0	0	0	0	0	0.21	0	0	0
1777	1777	0	0	0	0	1.29	0	0	0	0	0	0	0	0	0	0	0.64	0	1.29	2.58	0.64	1.29	0	0	0	0	0	0	0	0	0	0	0	0	0	0	0	0	0	0.64	0	0	0	0	0	0	0	0	0
1778	1778	0	0.5	0	0	0	0	2	0	0	0.5	0.5	0.5	0	0	0	0.5	0	1.5	3	0	1.5	0	0.5	0.5	0	0	0	0	0	0	0	0	0	0	0	0	0	0	0	0	0	0	0	0	0	0	0	0
1779	1779	0.27	0.27	0.55	0	0.27	0.27	0	1.37	0.27	0.82	0.27	0.55	0	0	0	0	1.37	0.55	1.65	2.2	3.03	0	0	0	0	0	0	0	0	0	0	0	0	0	0	0	0	0	0	0.27	0	0	0	0	0	0	0	0
1780	1780	0.87	0.17	0.52	0	0	0.32	0	0.04	0.29	0.42	0.39	1.37	0.87	1.69	0	0.32	0.54	0.22	3.47	0.29	1.32	0	0.34	0.84	0	0	0	0	0	0	0	0	0	0	0	0	0	0	0	0	0	0	0	0.02	0.07	0	0.04	0
1781	1781	0	0.78	2.34	0	0.78	0	1.56	0	0	0	0	1.56	0	0	0	0	0	0.78	7.03	0	2.34	0	0	0	0	0	0	0	0	0	0	0	0	0	0	0	0	0	0	0	0	0	0	0	0	0	0	0
1782	1782	0.71	0.35	0.71	0	1.79	0	0	0	0	0.35	0	1.43	0	0	0	0.35	0	0	3.94	0	1.43	0	0	0	0	0	0	0	0	0	0	0	0	0	0	0	0	0	0	0	0	0	0	0	0	0	0	0
1783	1783	0.33	0.84	0.67	0	0.67	0.33	0.67	0	0.33	0	0.16	0.84	0.16	0	0	0.67	0	0.5	3.03	0.33	2.18	0	0	0	0	0	0	0	0	0	0	0	0.33	0	0	0	0	0	0	0	0	0	0	0	0	0	0	0
1784	1784	0.42	0	0.42	0	1.71	0	0.42	0	0	0.21	0.21	0.85	0.21	0	0	0	1.92	0.42	3.21	0	1.49	5.78	0.21	0.21	0	0	0	0	0	0	0	0	0.21	0	0	0	0	0	0	0	0	0	0	0	0	0	0	0
1785	1785	0	0	1.01	0	0	0	0.5	0	0	2.02	1.51	1.51	0	0	0	0.5	0	0	3.53	0	1.01	0	1.51	1.01	0	0	0	0	0	0	0	0	0	0	0	0	0	0	0	0	0	0	0	0	0	0	0	0
1786	1786	0.86	0	0.86	0	0	0	0	0	0	0	0	0	0	0	0	0.86	3.44	0	4.31	0	0.86	0	0.86	0	0	0	0	0	0	0	0	0	0	0	0	0	0	0	0	0	0	0	0	0	0	0	0	0
1787	1787	0.25	0.17	0.34	0	0	0.08	0	0	0.08	0.08	0.08	0.86	0	0	0	0.08	0	0.25	4.66	0	1.2	0	0	0.08	0	0	0	0	0	0	0	0	0	0	0	0	0	0	0	0	0	0	0.08	0	0	0	0	0
1788	1788	0.27	0.27	0.55	0	0.27	0.27	0	1.37	0.27	0.82	0.27	0.55	0	0	0	0	1.37	0.55	1.65	2.2	3.03	0	0	0	0	0	0	0	0	0	0	0	0	0	0	0	0	0	0	0.27	0	0	0	0	0	0	0	0
1789	1789	0	0	0	0	0	0	0	0	0	0	0	0	0	0	0	0	0	0	0	0	1.81	9.09	0	0	0	0	0	0	0	0	0	0	0	0	0	0	0	0	0	0	0	0	0	0	0	0	0	0
1790	1790	0	0	0	0	0	0	7.27	0	0	0	0	0	0	0	0	0	0	0	0	0	0	0	0	0	0	0	0	0	0	0	0	0	0	0	0	0	0	0	0	0	0	0	0	0	0	0	0	0
1791	1791	0.1	0.2	1.01	0	0.8	0.8	0.5	0	0.8	0.1	0.3	0.7	0.3	0	1.61	0.1	0	1.11	1.31	0.2	0.7	0	0.6	0.1	0	0	0	0	0	0	0	0	0	0	0	0	0	0	0	0	0	0	0.2	0	0.1	0.1	0	0
1792	1792	0.2	0	0.1	0	0	0.1	0.2	0	0	0	0	0.72	0	0	0	0.1	0.2	0.1	4.17	0	1.35	0	0.52	0.41	0	0	0	0	0	0	0	0	0	0	0	0	0	0	0	0	0	0	0	0	0	0	0	0
1793	1793	0	0	1.47	0	0	1.1	0.36	0	0	0	0.36	0.36	0	0	0	0.36	0	0	2.21	1.1	2.95	0	1.47	0	0	0	0	0	0	0	0	0	0	0	0	0	0	0	0	0	0	0	0	0	0	0	0	0
1794	1794	0.15	0.15	0.31	0	0.15	0	0.46	0	0	0	0.62	0.62	0.15	0	0	0.31	0.15	0.93	2.63	0	2.01	0	0	0	0	0	0	0	0	0	0	0	0	0	0	0	0	0	0	0	0	0	0	0	0	0	0	0
1795	1795	0.93	0	0	0	0.93	0	1.86	0	0	0	0	2.8	0.93	0	0	0	0	0	8.41	0	1.86	0	0	0.93	0	0	0	0	0	0	0	0	0	0	0	0	0	0	0	0	0	0	0	0	0	0	0	0
1796	1796	0	0.22	0.45	0	0.68	0	0.22	0.22	0.9	0.68	0.45	0.9	0	0	0	0.68	0	0.9	3.86	0	1.13	0	0	0.45	0	0	0	0	0	0	0	0	0	0	0	0	0	0.45	0	0	0	0	0	0	0.22	0	0	0
1797	1797	0	0	0.27	0	0.54	0	0.27	0	0	0.27	0	0.54	0	0	0	1.35	0	0	1.08	0	2.44	10.86	0	0.54	0	0	0	0	0	0	0	0	0	0	0	0	0	0	0	0	0	0	0	0	0	0	0	0
1798	1798	0.76	0	0.38	0	0.12	0.25	0	0.12	0.12	0	0	0.25	0.38	0	0	0.38	0	0.25	2.92	0	2.92	0	0	0.38	0	0	0	0	0	0	0	0	0	0	0.12	0	0	0	0	0	0	0	0	0	0	0	0	0
1799	1799	0	0	0	0	0	0	0	3.19	0	0	0	0	0	0	0	0	0	0	0	0	0	0	0	0	0	0	0	0	0	0	0	0	0	0	0	0	0	0	0	0	0	0	0	0	1.06	0	0	0
1800	1800	0	0	0	0	0	1.29	0	0.64	0	0	0	0	0	0	0	0	0	0	3.87	0	0.64	0	0	0	0	0	0	0	0	0	0	0	0	0	0	0	0	0	0	0	0	0	0	0	0	0	0	0
1801	1801	0	0	0	0	0	0	0	3.19	0	0	0	0	0	0	0	0	0	0	0	0	0	0	0	0	0	0	0	0	0	0	0	0	0	0	0	0	0	0	0	0	0	0	0	0	1.06	0	0	0
1802	1802	0	0	1.35	1.35	0	0	0	1.35	0	0	0	0	0	0	0	1.35	0	0	2.7	0	0	0	0	0	0	0	0	0	0	0	0	0	0	0	0	0	0	0	0	0	0	0	0	0	2.7	0	0	0
1803	1803	0	1.03	0	0	1.03	0	1.03	0.51	0	0.51	0	1.03	0	0	0	0.51	0	0.51	2.07	0	1.55	0	0	0	0	0	0	0	0	0	0	0	0	0	0.51	0	0	0	0	0	0	0	0	0	0	0	0	0
1804	1804	0	0	0	0	0	0	0	0	0	0	0	0	0	0	0.29	0.29	0	0.29	1.79	0	0.59	0	0.29	0	0	0	0	0	0	0	0	0	0.29	0	0	0	0	0	0	0	0	0	0.89	0	0	0	0	0
1805	1805	0	0	0.68	0	0	0	0	1.36	0	0	0.68	0.68	0	0	0	0	0	0	3.4	0	1.36	0	0.68	0.68	0	0	0	0	0	0	0	0	0	0	0	0	0	0	0	0	0	0	0	0	0	0	0	0
1806	1806	0.1	0.2	1.01	0	0.8	0.8	0.5	0	0.8	0.1	0.3	0.7	0.3	0	1.61	0.1	0	1.11	1.31	0.2	0.7	0	0.6	0.1	0	0	0	0	0	0	0	0	0	0	0	0	0	0	0	0	0	0	0.2	0	0.1	0.1	0	0
1807	1807	0	0	0.66	0	0.33	0	0.33	0.33	1.33	2	0	0.66	0	0.33	1	0.33	0	0.66	2.67	0	1	0	2	0	0	0	0	0	0	0	0	0	0.33	0	0	0	0	0	0	0	0	0	0	0	0.33	0	0	0
1808	1808	0	0	0	0	0	0.23	0	0	0	0	0	0.46	0	0	0	0.46	0.46	0.23	3	0	0.69	0	0	0	0	0	0	0	0	0	0	0	0.23	0	0	0	0	0	0	0	0	0	0	0	0	0	0	0
1809	1809	0.39	0	0	0	0	0.39	0.79	0	0	0.39	0	0.79	0	0	0	0	0.39	0	2.37	0	2.76	0	1.18	0.79	0	0	0	0	0	0	0	0	0	0	0	0	0	0	0	0	0	0	0	0	0	0	0	0
1810	1810	0	0	0.77	0	0.38	0.38	0.38	0	0	0.77	0.38	0.38	0	0	0	0.77	0.77	0.77	2.31	0	1.15	0	0	0.38	0	0	0	0	0	0	0	0	0	0	0	0	0	0	0	0	0	0	0	0	0	0	0	0
1811	1811	0	0	0	0	0.53	0	0.53	0	0.53	0	0	1.07	0	0	0	0	0	0	2.15	0	3.22	0	0	0	0	0	0	0	0	0	0	0	0	0	0	0	0	0	0	0	0	0	0	0	0	0	0	0
1812	1812	0	0.31	0.42	0	0	0.1	0	0.52	0.21	0.52	0	0.52	0.63	0.1	0.1	0.21	0.31	0.21	2.53	0.42	1.69	0.31	0	0.1	0	0	0	0	0	0	0	0	0	0	0	0	0	0	0	0	0	0	0	0	0.1	0	0	0
1813	1813	0	0	0	0	0	0	0	0	0	0	0	0	0	0	0	0	0	0	0	0	0	0	0	0	0	0	0	0	0	0	0	0	0	0	0	0	0	0	0	0	0	0	0	0	0	0	0	0
1814	1814	0	0	0	0	0	0	0	0	0	0.85	0	0	0	0	1.7	0	0	0	2.56	0	1.7	0	0	0	0	0	0	0	0	0	0	0	0	0	0	0	0	0	0	0	0	0	0	0	0	0	0	0
1815	1815	0	0	0	0	0	0	0	0	0	0	0	0	0	0	0	0	0	0	0	0	0	0	0	0	0	0	33.33	0	0	0	0	0	0	0	0	0	0	0	0	0	0	0	0	0	0	0	0	0
1816	1816	0	0	0	0	0	0	0	0	0	0	0	0	0	0	0	0	0	0	0	0	0	0	0	0	5.12	0	0	0	0	0	0	0	0	0	0	0	1.28	0	2.56	0	0	0	0	0	0	0	0	0
1817	1817	0	0	0	0	0	0	0	0	0	0	0	0	0	0	0	0	0	0	0	0	0	0	0	0	0	0	0.07	0	0.07	0	0	0	0.07	0	0	0	0	0	0	0.07	0	0	0	0	0	0	0	0
1818	1818	0	0	0	0	2.04	0	0	0	0	0	0	0	0	0	0	0	0	0	0	0	0	0	0	0	4.08	2.04	2.04	2.04	2.04	2.04	2.04	2.04	0	2.04	2.04	2.04	0	0	0	2.04	0	4.08	0	0	0	0	0	0
1819	1819	0	0	0	0	0	0	0	0	0	0	0	0	0	0	0	0	0	0	0	0	0	0	0	0	0	0	0.84	0	0.84	0	0	0	0.84	0	0	0	0	0	0	0	0	0	0	0	0	0	0	0
1820	1820	0	0	0	0	0	0	0	0	0	0	0	0	0	0	0	0	0	0	0	0	0	0	0	0	0	0	0	0	0	0	0	0	0	0	0	0	0	0	0	0	0	0	0	0	0	0	0	0
1821	1821	0	0	0	0	0	0	0	0	0	0	0	0	0	0	0	0	0	0	7.31	0	0	0	0	0	0	0	0	0	0	0	0	0	0	0	0	0	0	0	4.87	0	0	0	0	0	0	0	0	0
1822	1822	0	0	0	0	0	0	0	0	0	0	0	0	0	0	0	0	0	0	4	0	0	0	0	0	0	0	0	0	0	0	0	0	0	0	0	0	0	0	0	0	0	0	0	0	0	0	0	0
1823	1823	0	0	0	0	0	0	0	0	0	0	0	0.24	0	0	0	0	0	0	0.24	0	0	0	0	0	9.33	3.93	0.24	0	0	0.73	0	0	0	0	0.24	0.24	0	0	0.24	0	0	0.73	0	0.49	0	0	0	0
1824	1824	0.9	0	0	0	0.9	0	0	0	0	0	0	1.8	0	0	0	0	0	0	3.6	0	1.8	0	0	0	0.9	0.9	0	0	0	0	0	0	0	0	0	0	0	0	0	0	0	0.9	0	0	0	0	0	0
1825	1825	0	0	0	0	0	0	0	0	0	0	0	1.85	0	0	0	0	0	0	0	0	0	0	0	0	0	0	0	0	1.85	0	0	0	0	0	0	0	1.85	0	0	0	0	3.7	0	0	0	0	0	0
1826	1826	0.08	0	0.08	0	0	0.08	0	0.49	0	0	0.08	1.48	0.08	0.08	0	0	0.08	0	0	0	0	0	0	0	3.3	0	0	0	0	0	0	0	0	0	0	0.41	0.08	0	0	0	0	0	0.08	0	0	0	0	0.16
1827	1827	0	0	0	0	1.85	0	0	0	0	0	0	0	0	0	0	0	0	0	1.85	0	0	0	0	0	0	0	0	0	0	0	0	0	0	0	0	0	0	0	0	0	0	1.85	0	0	0	0	0	0
1828	1828	0	0	1.44	0	0	0	0	0	0	0	0	0	0	0	0	0	0	0	0	0	0	0	0	0	0	0	0	0	0	0	0	0	0	0	0	0	0	0	2.89	0	0	2.89	0	0	0	0	0	0
1829	1829	0	0	0	0	0	0	0	0	0	0	0	5.88	0	0	0	0	0	0	0	0	0	0	0	0	0	0	0	0	0	0	0	0	0	0	0	0	0	0	0	0	0	0	0	0	0	0	0	0
1830	1830	0	0	0	0	0	0	0	0	0	0	0	0.8	0	0	0	0	0	0	0.8	0	0	0	0	0	0.8	0	0	0	0	0	0	0	0	0	0.8	0.8	0	0	0	0	0	1.6	0	1.6	0	0	0	0
1831	1831	0	0	0	0	1.51	0	0	0	0	0	0	3.03	0	0	0	0	0	0	1.51	0	0	0	0	0	0	0	0	0	0	0	0	0	0	0	0	0	0	0	0	0	0	0	0	1.51	0	0	0	0
1832	1832	0	0	0	0	0	0	0	0	0	2.32	0	0	0	0	0	2.32	0	0	2.32	0	0	0	0	0	0	0	0	0	0	0	0	0	0	0	0	0	0	0	0	0	2.32	0	0	0	0	2.32	0	0
1833	1833	0	0.63	0	0	1.27	0	0	0	0	0	0	1.27	0	0	0	0	0	0.63	3.18	0	0.63	0	0	0	0	0	1.27	1.27	0	0	0	0.63	0	0.63	0	0	0	0	0	0	0	0	0	0	2.54	0	0	0
1834	1834	0	0	0.58	0	0	0	0	0	0	0	0	0	0	0	0	0	1.16	0.58	0.58	0	0	0	0	0	1.16	0.58	1.16	1.74	0.58	0.58	0.58	0.58	0	0.58	0.58	0.58	0	0	0	0.58	0	0	0	0	0.58	0	0	0
1835	1835	0.18	0.06	0.24	0	0.18	0	0	0.18	0	0.12	0	0.6	0	0	0	0.24	0.12	0	0.78	0	0.72	0	0.06	0.42	1.93	0.66	0	0.18	0	0.12	0.3	0	0	0	0.42	0	0.18	0	0.24	0	0	0.12	0	0	0.18	0	0	0.12
1836	1836	0	0	1.88	0	0	0	0	0	0	0	0	1.88	0	0	0	0	0	0	1.88	0	1.88	0	0	0	0	0	1.88	0	0	0	0	0	0	0	0	0	0	0	0	0	0	1.88	0	0	0	0	0	0
1837	1837	0	0	2.12	0	0	0	0	0	0	0	0	2.12	0	0	0	0	0	0	0	0	2.12	0	0	0	0	0	0	0	0	0	0	0	0	0	0	0	0	0	0	0	0	0	0	0	0	0	0	0
1838	1838	0	0	0	0	0	0	0	0	0	0	0	0	0	0	0	0	0	0	0	0	0	0	0	0	8.1	5.4	0	0	0	0	0	0	0	0	0	0	0	0	0	0	0	0	0	1.35	0	0	0	0
1839	1839	0	0	0	0	0	0	0	0	0	0	0	1.78	0	0	0	0	0	0	0	0	0	0	0	0	0	0	0	0	0	0	0	0	0	0	0	0	0	0	0	0	0	0	1.78	0	0	0	0	0
1840	1840	0	0	0	0	0	0	0	0	0	0	0	0	0	0	0	0	0	0	0	0	0	0	0	0	0	0	0	0	0	0	0	0	0	0	0	0	0	0	0	0	0	0	0	0	0	0	0	0
1841	1841	0	0	0	0	0	0	0	0	0	0	0	0.86	0.86	0	0	0	0	0	0	0	0	0	0	0	3.47	0	0	0	0	0	0	0	0	0	0	0	0.86	0	0	0	0	0	0	0	0	0	0	0
1842	1842	0	0	0	0	0	0	0	0	0	1.44	0	0	0	0	0	0	0	1.44	0	0	0	0	0	0	2.89	1.44	0	1.44	0	1.44	1.44	0	0	0	1.44	1.44	0	0	0	0	0	0	0	0	0	0	0	0
1843	1843	0	0	0	0	3.03	0	0	0	0	0	0	0	0	0	0	0	0	0	0	0	0	0	0	0	0	0	0	0	0	0	0	0	0	0	0	0	0	0	0	0	0	0	0	0	0	0	0	0
1844	1844	0	0	0.54	0	0	0	0	0	0	0	0	0.27	0	0	0	0	0	0	3.29	0	0	0	0	0	0	0	0	0	0	0	0	0	0	0	0	0	0.27	0	0.27	0	0.54	0	0.27	0	0.27	0.27	0	0
1845	1845	0	0	0.75	0	0	0	0	0	0	0	0	0.75	0	0	0	0	0	0	3.75	0	0	0	0	0	0	0	0	0	0	0	0	0	0	0	0	0	0	0	0	0	0	0	0	0	0	0	0	0
1846	1846	0	0	0.79	0	0	0	0	0	0	0	0	0.39	0	0	0	0	0	0.39	3.18	0	0	0	0	0	0	0	0	0	0	0	0	0	0	0	0	0	0.39	0	0	0	0.39	0	0	0	0.39	0.39	0	0
1847	1847	0.08	0.16	0.08	0	0.2	0	0.04	0.04	0.04	0.49	0.12	0.32	0.12	0.04	0	0.08	0	0	0.77	0	0.2	0	0	0	0	0	0	0	0	0	0	0	0	0	0	0.69	0.65	0	0	0.04	0	0.08	0	0.16	0	0.28	0	0.89
1848	1848	0	0	0	0	0	0	0	0	0	0	0	0	0	0	0	0	0	0	0	0	0	0	0	0	16.66	0	0	0	0	0	0	0	0	0	0	0	0	0	0	0	0	0	0	0	0	0	0	0
1849	1849	0	0	0	0	0	0	0	0.26	0.39	0	0.13	0.52	0.26	0	0	0	0	0	0	0	0	0	0	0	4.22	0.13	0	0	0	0	0	0	0	0	0	0.13	0.13	0	0	0	0	0	0	0.13	0	0	0	0
1850	1850	0	0	1.58	0	0	0	0	0	0	0	0	1.58	0	0	0	0	0	0	1.58	0	1.58	0	0	0	1.58	3.17	0	0	0	0	0	0	0	0	0	0	0	0	0	0	0	0	0	0	0	0	0	0
1851	1851	0	0	0.21	0	0.42	0	0	0	0.21	0	0	0	0	1.27	0	0	0.21	0	0.21	0	1.06	0	0	0	0.21	0	0	0.21	0	0	0	0	0	0	0.21	0	0	0	0	0	0	2.12	0	0	0	0	0	0
1852	1852	0	0	0	0	0	0	0	0	0	0	0	3.57	0	0	0	0	0	0	0	0	0	0	0	0	0	0	0	0	0	0	0	0	0	0	0	0	0	0	0	0	0	0	0	0	0	0	0	0
1853	1853	0	0	1.21	0	0	2.43	0	0	0	0	0	0	0	0	0	0	0	0	1.21	0	1.21	0	0	0	0	0	1.21	0	0	0	0	0	0	0	0	0	0	0	0	0	0	0	0	0	0	0	0	0
1854	1854	0	0	0	0	0	0	0	0	0	0	0	1.41	0	0	0	0	0	0	0.47	0	0.94	0	0	0	0.47	0	0	0	0	0	0	0	0	0	0	0	0.47	0	0	0	0	0	0	0	0	0	0	0
1855	1855	0	1.28	0	0	0	0	0	0	0	0	0	1.28	0	0	0	0	0	0	2.56	0	1.28	0	0	0	5.12	0	0	0	0	0	0	0	0	0	0	0	0	0	0	0	0	0	0	0	0	0	0	0
1856	1856	0.29	0	0.29	0	0.29	0	0	0	0	0	0	0	0.29	0	0	0	0.29	0	0	0	1.75	0	0	0	2.63	0	0	0	0	0	0	0	0	0	0	0.58	0	0	0	0	0	0	0	0.58	0	0	0	0
1857	1857	0.26	0	0	0	0	0	0	0	0	0.53	0	3.76	0	0	0	0	0	0	0.26	0	0	0	0	0	3.76	2.68	0	0	0	0.26	0	0	0	0	0.26	0	0	0	0	0	0	0	0	0	0	0	0	0
1858	1858	0	0	0	0	0	0	0	0	0	0	0	0.91	0	0	0	0	0.91	0	2.75	0	0	0	0	0	1.83	0	0	0	0	0	0	0	0	0	0	0	0.91	0	0	0	0	0.91	0	0	0	0	0	0
1859	1859	0	0	0	0	0	0	0	0	0	0	0	0	0	0	0	0	0	0	0	0	0	0	0	0	0	0	0	0	0	0	0	0	0	0	0	0	0	0	0	0	7.14	0	0	0	0	7.14	0	0
1860	1860	0	0	0	0	0	0	0	0	0	0	0	3.22	0	0	0	0	0	0	0	0	0	0	0	0	0	0	0	0	0	0	0	0	0	0	0	0	0	0	0	0	3.22	0	0	0	0	3.22	0	0
1861	1861	0	0	4	0	0	0	0	0	0	0	0	0	0	0	0	0	0	0	4	0	0	0	0	0	0	0	4	0	0	0	0	0	0	0	0	0	0	0	0	0	0	0	0	0	0	0	0	0
1862	1862	0	0	0	0	0	0	0	0	0	0	0	0	0	0	0	0	0	0	4.34	0	8.69	0	0	0	0	0	4.34	0	0	0	0	0	0	0	0	0	0	0	0	0	0	0	0	0	0	0	0	0
1863	1863	0	0	1.02	0	0	0	0	0	0	0	0	0	0	0	0	0	0	0	0	0	0	0	0	0	0	0	0	1.02	0	0	0	0	0	0	1.02	0	1.02	0	0	0	0	0	0	0	0	0	0	0
1864	1864	0	0	0	0	0	0	0	0	0	0	0	1.75	0	0	0	0	0	0	2.63	0	3.5	0	0	0	0	0	0	0	0	0	0	0	0	0	0	0	0	0	0	0	0	0	0	0	0	0	0	0
1865	1865	0	0	0.78	0	0	0	0	0	0	0	0	0.78	0	0	0	0	0	0	1.56	0	0	0	0	0	0	0	0	0	0	0	0	0	0	0	0	0	0	0	0	0	0	0	0	0	0	0	0	0.78
1866	1866	0.11	0	0.11	0	0.11	0.11	0	0	1.03	0	0	0.34	0	0	0	0	0	0	0.45	0	0.22	0	0	0	0.57	0.68	0.11	0	0	0	0	0	0.34	0	0	0	0.22	0	0	0	0	0	0	0	0	0	0	0
1867	1867	0.67	0	0	0	1.01	0	0	0	0	0	0	0.67	0.67	0	0	0	0	0	1.35	0	1.68	0	0	0	0.33	0.33	0	0	0	0	0	0	0	0	0	0	0.67	0	0	0	0	0.67	0	0	0.33	0	0	0.33
1868	1868	0.02	0	0.15	0	0.24	0.31	0	0.04	0.22	0	0.02	0.08	0	0	0.02	0	0	0.02	0.08	0	0.06	0	0	0	0.44	0.47	0.02	0	0	0	0	0	0.11	0	0	0	0	0.02	0	0	0	0.02	0	0	0	0	0	0
1869	1869	0.51	0	0.51	0	0	0.51	0	0	0	0	0	0.51	0	0	0	0	0	0	0.51	0	1.02	0	0	0	0	0	0	0	0	0	0	0	0	0	0	0	0.51	0	0.51	0	0.51	0	1.02	0	0	0.51	0	0
1870	1870	0	0	0.65	0	0.32	0	0	0	0	0	0	0.32	0	0	0	0	0	0	0	0	0	0	0	0	0	0	0	0	0	0	0	0	0	0	0	0	0	0	0	0	0	0	0	0	0	0	0	0
1871	1871	0	0	0.1	0	0.1	0.1	0.2	0.2	0.1	0	0	0.2	0.1	0.2	0	0	0	0	0	0	0	0	0	0	3	0	0	0	0	0	0	0	0	0	0	0.31	0	0	0	0	0	0	0	0	0	0	0	0.2
1872	1872	0	0	0.23	0	0.23	0	0	0	0.23	0	0	0	0	1.43	0	0	0.23	0	0.23	0	2.14	0	0	0	0.23	0	0	0	0	0	0	0	0	0	0	0	0.23	0	0	0	0	1.9	0	0	0	0	0	0
1873	1873	0	0	0	0	0	0	0	0	0	0	0	0	0	0	0	0	3.15	0	0	0	0	0	0	0	4.5	1.8	0	0	0	2.7	0	0	0	0	0	0	0	0	0	0.45	0	0	0	0	0	0	0	0
1874	1874	0	0	0	0	0	0	0	0	0	0	0	0	0	0	0	0	0	0	4	0	0	0	0	0	4	0	0	0	0	0	0	0	0	0	0	0	0	0	0	0	0	0	0	0	0	0	0	0
1875	1875	0	0.16	0.32	0	0.16	0	0	0.16	0.16	0	0	0	0	0	0.16	0	0	0	0	0	0	0	0	0	0.96	0.48	0.16	0	0	0	0	0	0	0	3.21	0	0.16	0	0	0	0	0.96	0	0	0.32	0.16	0.16	0
1876	1876	0	0.54	0	0	0.54	0	0	0	0	0	0	0	0	0	0	0	0	0	0	0	0	0	0	0	0.54	0.54	0	0	0	0	0	0	0	0	0	0	0	0	0	0	0	0	0	0	1.09	0	0	0
1877	1877	0	0.37	0	0	0	0	0	0	0	0	0	0	0.37	0	0	0	0	0	1.51	0	0	0	0	0	5.68	4.16	0	0	0	0	0	0	0	0	0	0	0	0	0	0	0	0	0	0	0	0	0	0
1878	1878	0	0	0	0	0	0	0	0	0	0	0	0	0	0	0	0	0	3.57	0	0	0	0	0	0	7.14	3.57	0	3.57	0	3.57	3.57	0	0	0	3.57	3.57	0	0	0	0	0	0	0	0	0	0	0	0
1879	1879	0.3	0	0	0	0	0	0	0	0	0	0	0.61	0	0	0	0	0	0	0.3	0	0	0	0	0	0.3	0	0	0	0	0.3	0	0	0.3	0	0	0	0	0	0.3	0	0	0	0	0	0	0	0	0
1880	1880	0	0	0	0	0	0	0	0	0	0	0	0	0	0	0	0	0	2.77	0	0	0	0	0	0	5.55	2.77	0	2.77	0	2.77	2.77	0	0	0	2.77	2.77	0	0	0	0	0	0	0	0	0	0	0	0
1881	1881	0	0	0	0	0	0	0	0	0	0	0	3.92	0	0	0	0	0	0	0	0	0	0	0	0	1.96	1.96	0	0	0	0	0	0	0	0	0	0	0	0	0	0	0	0	0	0	0	0	0	0
1882	1882	0	0	0	0	0	0	0	0	0	0	0	0	0	0	0	0	0	0	0	0	0	0	0	0	3.7	3.7	3.7	0	0	0	0	0	0	0	0	0	0	0	0	0	0	0	0	0	0	0	0	0
1883	1883	0	0	0	0	0.74	0	0	0	0	0	0	0	0	0	0	0	0	0	0.74	0	0	0	0	0	2.22	0.74	0	0	0	0	0	0	0	0	0	0	0.74	0	0	0	0	0	0	0	0	0	0	0
1884	1884	0	0	0.06	0	0.89	0.13	0	0.2	0	0	0	0.13	0.06	0	0	0	0.96	0	0	0	0	0	0	0	1.1	0	0	0	0	0	0	0	0	0	0	0	0.13	0.06	0	0	0	0.06	0	0	0.34	0	0	0
1885	1885	0	1.35	0.19	0	0	0	0	0	0	1.74	0	0.19	0	0	0	0	0	0	0	0	0.38	0	0	0	2.32	0.96	0	0	0	0	0	0	0	0	0.58	1.16	0.38	0	0	0	0	0	0.19	0	0	0	0	0.58
1886	1886	0.07	0	0.15	0	1.53	0.15	0	0.46	0	0	0.07	0.46	0.46	0	0	0	0.07	0	0.76	0	0.38	0	0	0	0.69	0	0	0	0	0	0	0	0	0	0	0	0.15	0	0	0	0	0.07	0	0	0.61	0	0	0
1887	1887	0	0	0	0	0	0	0	0	0	0	0	0	0	0	0	0	0	0	0	0	0	0	0	0	0	0	0	0	0	0	0	0	0	0	0	0	0	0	0	0	0	0	0	0	0	0	0	0
1888	1888	0	0	0	0	0.69	0	0	0	0	0	0	1.38	0	0	0	0	0	0	0.69	0	0.69	0	0	0	1.38	0	0	0	0	0	0	0	0	0	0	1.38	0	0	0	0	0	0	0	0	0	0	0	0
1889	1889	0	0	0	0	0	0	0	0	0	0	0	0	0	0	0	0	0	0	0	0	0	0	0	0	0	0	0	0	0	0	0	0	0	0	0	0	0	0	0	0	0	0	0	0	0	0	0	0
1890	1890	0	0	0	0	0	0	0	0	0	0	0	1.07	0	0	0	0	0	0	1.07	0	0	0	0	0	0	0	0	0	0	0	0	0	2.15	0	0	0	0	0	0	0	0	0	0	3.22	0	0	0	0
1891	1891	0	0	0	0	0	0	0	0	0.91	0	0	0.3	0	0	0	0	0	0	0	0	0	0	0	0	0	0	0	0	0	0	0	0	0	0	0.3	0	0	0	0	0	0	0	0	0	0	0	0	0
1892	1892	0	0	0	0	0	0	0	0	0	0	0	0.93	0	0	0	0	0	0	2.34	0	0	0	0	0	0.93	0	0	0	0	0.46	0	0	0	0	0	0	0	0	3.75	0	0	0	0	0	0	0	0	0
1893	1893	0	0	0	0	0	0.25	0	1	0	0	0	0.25	0	0	0	0	0	0.25	0	0	0	0	0	0	0.75	0.25	0	0	0	1	0	0	0	0	0	0.25	1.25	0	0	0	0	0	0	0	0	0.5	0	0
1894	1894	0.11	0.05	0.22	0	0.22	0.05	0	0	0.05	0.11	0.11	0.56	0.05	0	0	0.11	0.16	0	1.35	0	0.73	0	0	0	1.69	1.3	0	0.05	0	0.11	0.16	0	0.05	0	0.33	0.05	0.33	0	0	0.05	0	0.11	0	0.11	0.05	0	0	0.05
1895	1895	0	0	0	0	0	0	0	0	0.14	0	0	0.43	0	0	0	0	0.14	0	0	0	0.14	0	0	0	0.14	0.57	0	0	0	0	0	0	0.14	0	0	0.43	0	0	0	0	0	0	0	0	0	0	0	0.14
1896	1896	0	0	0	0	0	0	0	0	0.29	0	0	0	0	1.75	0	0	0.29	0	0.29	0	0.29	0	0	0	0.29	0	0	0	0	0	0	0	0	0	0	0	0.29	0	0	0	0	1.75	0	0	0	0	0	0
1897	1897	0	1.36	0	0	0.45	0	0	0	0	0	0	0	0	0	0	0	0	0	1.36	0	0	0	0	0	4.54	0	0	0	0	0	0	0	0	0	0.45	0	0.9	0	0.45	0	0	1.81	0.45	0	0	1.36	0	0
1898	1898	0	2.4	0	0	0.8	0	0	0	0	0	0	0	0	0	0	0	0	0	2.4	0	0	0	0	0	1.6	0	0	0	0	0	0	0	0	0	0	0	0.8	0	0	0	0	1.6	0	0	0	0.8	0	0
1899	1899	0	0	0	0	0	0	0	0	0	0	0	0	0	0	0	0	0	0	0	0	0	0	0	0	0	0	0	0	0	0	0	0	0	0	0	0	0	0	0	0	7.14	0	0	0	0	7.14	0	0
1900	1900	0	0	0	0	0	0	0	0	0	0	0	0	0	0	0	0	0	7.69	0	0	0	0	0	0	0	0	0	0	0	0	0	0	0	0	0	0	0	0	0	0	0	0	0	0	0	0	0	0
1901	1901	0	0	0.1	0	0	0	0	0	0	0.1	0.1	0.96	0.1	0	0	0	0	0	0	0	0	0	0	0	3.52	0.1	0	0	0	0	0	0	0.74	0	0	0.1	0.21	0.1	0	0	0	0	0	0	0	0	0	0
1902	1902	0	0	0	0	0	0	0	0	0	0	0	0	0	0	0	0	0	0	0	0	0	0	0	0	0	0	0	0	0	0	0	0	0	0	0	0	0	0	0	0	7.14	0	0	0	0	7.14	0	0
1903	1903	0	0	0	0	0	0	0	0	0	0	0	1.01	0	0	0	0	0	0	0	0	1.01	0	0	0	1.01	0	0	0	0	0	0	0	0	0	2.02	1.01	0	0	1.01	0	0	0	0	0	0	0	0	0
1904	1904	0	0	0	0	0.68	0	0	0	0	0	0	0.34	0	0	0	0	0	0	0.34	0	2.04	0	0	0	0	0	0	0	0	0	0	0	0	0	0	0	0	0	0	0	0	0	0.34	0	0	0	0	0
1905	1905	0	0	0	0	0.14	0	0	0.14	0	0	0	0.73	0	0	0	0	0	0	0.14	0	0	0	0	0	2.48	1.6	0	0	0	0.14	0	0	0	0	0	0	1.16	0	0.29	0	1.16	0	0	0	0.14	3.07	0	0
1906	1906	0	0	0	0	0	0	0	0	0	0	0	4.54	0	0	0	0	0	0	0	0	0	0	0	0	0	0	0	0	9.09	0	0	0	0	0	0	0	0	0	0	0	0	9.09	0	0	0	0	0	0
1907	1907	0	0	0	0	0	0	0	0	0	0	0	0	0	0	0	0	0	2.17	0	0	0	0	0	0	4.34	2.17	0	4.34	0	2.17	0	0	0	0	0	0	0	0	0	0	0	0	0	0	0	0	0	0
1908	1908	0	0	0	0	0	0	0	0	0	0	0	0	0	0	0	0	0	0	0	0	0	0	0	0	0	0	0	0	0	0	0	0	0	0	0	0	0	0	0	0	0	0	0	0	0	0	0	0
1909	1909	0	0	0	0	0.26	0.26	0	0	0	0.26	0	0.26	0	0	0	0.26	0	0	2.08	0	2.6	0	0	0	0.26	0	0	0	0	0	0.26	0	0	0	0	0	0	0	0	0	0	0	0.26	0	0.26	0	0	0
1910	1910	0.31	0	0	0	0	0	0	0	0	0	0	0.62	0	0	0	0	0	0	0.31	0	0	0	0	0	0.31	0	0	0	0	0.31	0	0	0.31	0	0	0	0	0	0.31	0	0	0	0	0	0	0	0	0
1911	1911	0	0	0	0	0	0	0	0	0	0	0	0.96	0	0	0	0	0	0	1.44	0	0.48	0	0	0	2.89	0	0	0	0	0	0	0	0	0	0	0	0.48	0	0.48	0	0	0	0.48	0	0	0	0	0.48
1912	1912	0.32	0	0	0	0	0	0	0	0	0.64	0	3.23	0	0	0	0	0	0	0.32	0	0	0	0	0	3.88	2.58	0	0	0	0.32	0	0	0	0	0.32	0	0	0	0	0	0	0	0	0	0	0	0	0
1913	1913	0	0	0	0	0	0	0	0	0	0	0	0	0	0	0	0	0	0	0	0	0	0	0	0	0	0	0	0	0	0	0	0	0	0	0	0	0	0	0	0	7.14	0	0	0	0	7.14	0	0
1914	1914	0.15	0.1	0	0	0.3	0.15	0	0.3	0	0	0	0.6	0	0	0	0	0	0	2.06	0	0.85	0	0.05	0	0.2	0	0	0	0	0	0	0	0.25	0	0.15	0	0.35	0	0	0	0	0	0	0.05	0	0	0	0
1915	1915	0	0	0	0	0	0	0	0	0	0	0	1.85	0	0	0	0	0	0	0	0	0	0	0	0	0	0	0	0	0	0	0	0	0	0	0	0	0	0	0	0	0	0	0	0	0	0	0	0
1916	1916	0	0	0	0	0	0.27	0	0	0	0.27	0	0.27	0	0	0	0.27	0	0	2.18	0	2.73	0	0	0	0.27	0	0	0	0	0	0.27	0	0	0	0	0	0	0	0	0	0	0	0	0	0	0	0	0
1917	1917	0.07	0	0.15	0	0.09	0.05	0	0.03	0.05	0.05	0	0.41	0.03	0	0	0.01	0.09	0.13	0.03	0.01	0.07	0	0.01	0	0	0	0.03	0	0.01	0	0	0	1.21	0	0	0.07	0.95	0	0.01	0.11	0.13	0.01	0	0	0	0.39	0.03	0.51
1918	1918	0.16	0.08	0	0	0	0	0	0	0.16	0.33	0	0.67	0	0	0.08	0	0.5	0.33	0.58	0.16	0.42	0	0	0.08	1.34	0.58	0	0	0	0.08	0	0	0	0	0	1.09	1.34	0	0.16	0	0	0	0	0.08	0	0	0	0
1919	1919	1	0	2	0	0	0	0	0	0	0	0	1	0	0	0	0	0	0	5	0	1	0	0	0	0	0	0	0	0	0	0	0	0	0	0	0	0	0	0	0	0	0	0	0	0	0	0	0
1920	1920	0	0	1.17	0	0	0	0	0	0	0	0	0	0	0	0	0	0	0	0	0	0	0	0	0	4.7	2.35	0	0	0	0	0	0	0	0	0	0	1.17	0	0	0	0	0	1.17	0	0	0	0	0
1921	1921	0	0	1.06	0	0	0.35	0	0	0	0	0	2.13	0	0	0	0	0.71	0	0.71	0	0	0	0	0	4.62	0	0	0	0.35	1.06	0	0	0	0	0	0.35	0.35	0	0.35	0	0	0	0.35	0	0.71	0	0	0
1922	1922	0	0	0	0	0	0	0	0	0	0	0	0	0	0	0	0	0	3.57	0	0	0	0	0	0	7.14	3.57	0	3.57	0	3.57	3.57	0	0	0	3.57	3.57	0	0	0	0	0	0	0	0	0	0	0	0
1923	1923	0	0	2	0	0	0	0	0	0	0	0	0	0	0	0	0	0	2	0	0	0	0	0	0	4	2	0	2	0	2	2	0	0	0	2	2	0	0	0	0	0	0	0	0	0	0	0	0
1924	1924	0.23	0	0	0	0	0.23	0	0	0	0	0	0.92	0.46	0	0	0	0	0	2.76	0	2.76	0	0	0.69	0	0	0	0	0	0	0	0	0.46	0	0	0	0	0	0	0	0	0	0	0	0	0	0	0
1925	1925	0	0	0	0	0	0	0	1.78	0	0	0	0	0	0	0	0	0	0	0	0	0	0	0	0	0	0	0	0	0	0	0	0	0	0	0	0	1.78	0	0	0	0	0	3.57	0	0	0	0	0
1926	1926	0	0	0	0	0	0	0	0	0	0	0	0	0.89	0	0	0	0	0	0	0	0	0	0	0	0	0	0	0	0	0.89	0	0	0	0	0	0	1.78	0	0	0	0.89	0	0	0	0	0.89	0	0
1927	1927	0	0	0	0	0	0	0	0	0	0	0	1.72	0	0	0	0	0	0	3.44	0	1.72	0	0	0	0	1.72	0	0	0	0	0	0	0	0	0	0	0	0	1.72	0	0	0	0	0	0	0	0	0
1928	1928	0	0	0	0	0	0	0	0	0	0	0	2.32	0	0	0	0	0	0	1.16	0	1.16	0	0	0	0	0	0	0	0	0	0	0	0	0	0	0	0	0	0	0	0	0	0	0	0	0	0	1.16
1929	1929	0	0	0	0	0	0	0	0	0	1.36	0	0	0	0	1.36	0	0	0	0	0	0	0	0	0	1.36	1.36	0	0	0	0	0	0	1.36	0	0	0	1.36	0	0	0	0	0	1.36	0	0	0	0	0
1930	1930	0	0	0	0	0	0	0	0	0	0	0	0	0	0	0	0	0	0	0	0	0	0	0	0	0	0	0	0	0	0	0	0	0	0	0	0	1.35	0	0	0	0	0	0	0	0	0	0	0
1931	1931	0	0	1.18	0	0	0	0	0	0.59	0	0	0	0	0	0	0	0	0	1.77	0	1.77	0	0	0	0	0	0	0	0	0	0	0	0	0	0	0	0.59	0	0	0	0	0	0	0	0	0	0	0
1932	1932	0	0	0	0	0	0.57	0	0	0	0	0	1.73	0	0	0	0	1.15	0	0.57	0	0	0	0	0	2.31	0	0	0	0.57	1.73	0	0	0	0	0	0.57	0	0	0	0	0	0	0	0	0.57	0	0	0
1933	1933	0	0	0	0	0	0	0	0	0.62	0	0	0.2	0	0	0	0	0	0	0	0	0	0	0	0	3.34	2.3	0	0	0	0	0	0	0	0	0.2	0	0.62	0	0.2	0	0	0	0.41	0	0	0	0	0
1934	1934	0	0	0	0	0	0	0	0	0	0	0	0	0	0	0	0	0	0	0	0	0	0	0	0	0	0	0	0	0	0	0	0	0	0	0	0	1.96	0	1.96	0	0	0	0.98	0	0	0	0	0.98
1935	1935	0	0	0.25	0	0	0.25	0.5	0.25	0	0	0	0	0	0	0	0	0	0	1.25	0	0.25	0	0	0	0	0	0	0	0	0	0	0	0	0	0	0	0	0	0	0	0	0	0	0	0.25	0	0	0
1936	1936	0.05	0	0.45	0	0.16	0.11	0	0	0.62	0	0	0.16	0	0	0	0	0	0.05	0.22	0	0.16	0	0	0	0.62	0.67	0.05	0	0	0	0	0	0.9	0	0	0	0.67	0	0	0	0	0	0	0	0	0	0	0
1937	1937	0	0	0.35	0	0.35	0.71	0	0	0	0	0	0.71	0	0	0	0	0	0	0.71	0	0.35	0	0	0	0	0	0	0	0	0	0	0	0.35	0	0	0	0.35	0	0.35	0	0	0	0.35	0	0.35	0	0	0
1938	1938	0.25	0.25	0	0	0.25	0	0.25	0	0	0.25	0.25	0	0.25	0	0	0.25	0	1.02	2.05	0	2.31	0	0	0	0	0	0	0	0	0	0	0	0	0	0	0	0	0	0	0	0.25	0	0	0	0.51	0.25	0	0
1939	1939	0	0	0	0	0	0	0	0	0	0	0	0	0	1.26	0	0	0	0	0	1.26	0	0	0	0	0	0	0	0	0	0	0	0	0	0	0	0	0	0	0	0	0	0	0	1.26	0	0	0	0
1940	1940	0	0	0	0	0	0	0	0	0	0	0	1.38	0	0	0	0	0	0	1.38	0	1.38	0	0	0	1.38	1.38	2.77	0	0	0	0	0	0	0	0	0	1.38	0	1.38	0	0	0	1.38	0	0	0	0	0
1941	1941	0	0	0	0	0	0	0	0	0	0	0	0	0	0	0	0	0	0	0	0	0	0	0	0	0	0	0	0	0	0	0	0	0	0	0	0	0	0	0	0	0	0	0	0	0	0	0	0
1942	1942	0	0	0	0	0	0	0	0	0	0	0	1.52	0	0	0	0	0	0	0.76	0	0	0	0	0	0	0	0	0	0	0	0	0	0	0	0	0	0	0	0	0	0.76	0	0	0	0	0.76	0	0
1943	1943	0	0	0	0	0	0	0	0	0	0	0	2.77	0	0	0	0	0	0	0	0	0	0	0	0	0	0	0	0	0.92	0	0	0	0	0	0	0	0.92	0	0	0	0	0.92	0	0	0	0	0	0
1944	1944	0	0	0	0	0	0	0	0	0	0	0	0	0	0	0	0	0	0	0	0	0	0	0	0	0	0	0	0	0	0	0	0	0	0	0	0	0	0	0	0	0	0	0	0	0	0	0	0
1945	1945	0	0	0	0	0	0	0	0	0	0	0	0	0	0	0	0	0	0	0	0	0	0	0	0	0	0	0	0	0	0	0	0	0	0	0	0	1.42	0	1.42	0	0	0	0	0	0	0	0	1.42
1946	1946	0	0	0	0	0	0	0	0	0	0.42	0	0.42	0	0	0	0	0	0	3.4	0	0.42	0	0	0.42	1.27	0.85	0	0.85	0	0.42	0	0	0	0	0	0	0	0	0	0	0	0	0	0.42	0	0	0	0
1947	1947	0	0	0	0	0	0	0	0	0	0	0	0	0	0	0	0	0	0	1.92	0	0	0	0	0	0	0	0	0	0	0	0	0	0	0	0	0	0	0	0	0	0	0	0	0	0	0	0	0
1948	1948	0	0	0	0	0	0	0	0	0	0	0	0	0	0	0	0	0	0	1.36	0	0	0	0	0	0	0	1.36	0	0	0	0	0	0	0	0	0	0	0	0	0	0	0	0	0	0	0	0	0
1949	1949	0	0	0	0	0	0	0	0	0	0	0	0	0	0	0	0	0	0	4	0	0	0	0	0	0	0	0	0	0	0	0	0	0	0	0	0	0	0	4	0	0	0	0	0	0	0	0	0
1950	1950	0	0	0	0	0	0	0	0	0	0	0	1.4	0	0	0	0	0.7	0	1.4	0	1.4	0	0	0	0	0	0.7	0	0	0	0.7	0	0	0	0	0	0	0	0	2.11	0	0	0	0	0	0	0	0
1951	1951	0	0	0	0	0	0	0	0	0.14	0	0	0.43	0	0	0	0	0.14	0	0	0	0.14	0	0	0	0.14	0.57	0	0	0	0	0	0	0.14	0	0	0.43	0	0	0	0	0	0	0	0	0	0	0	0.14
1952	1952	0	0	0.13	0	0.26	0	0	0.65	0.13	0	0	0.78	0.26	0	0	0	0.13	0	0	0	0	0	0.13	0	1.69	0	0	0	0	0	0	0	0	0	0	0	0.13	0	0	0	0	0	0	0	0	0	0	0.13
1953	1953	0.62	0	0	0	0	0	0	0	0	0	0	0	0	0	0	0	0	0	0	0	0	0	0	0	0	0	0	0	0	0	0	0	0	0	0	0.62	0	0	0	0	0	0	0	0	0	0	0	0
1954	1954	0.67	0	0	0	0	0	0	0	0	0	0	0	0.33	0	0	0	0	0	1.01	0	0.33	0	0	0	0	0	0	0	0	0	0	0	0	0	0	0	0	0	0	0	0	1.34	0	0	0	0	0	0
1955	1955	0.42	0	0	0	0	0	0	0	0	0.42	0	0.42	0.42	0	0	0	0	0	0.42	0	0.42	0	0	0	1.28	2.57	0	0	0	0.42	0	0	0.42	0	0	0.42	0.42	0	0	0	0	0	0	0	0	0	0	0
1956	1956	0	0	1.96	0	0	0	0	0	0	0	0	0	0	0	0	0	0	1.96	0	0	0	0	0	0	3.92	1.96	0	3.92	0	1.96	0	0	0	0	0	0	0	0	0	0	0	0	0	0	0	0	0	0
1957	1957	0	0	0.48	0	0	0	0	0	0	0	0	0	0	0	0	0	0.48	0	0	0	0	0	0	0	0.96	1.93	0	0	0	0.48	0	0	0	0	0	0.96	0.48	0	0	0	0	0	0	0	0.48	0	0	0
1958	1958	0	0	1.66	0	0	0	0	0	0	0	0	0	0	0	0	0	0	1.66	1.66	0	0	0	0	0	3.33	1.66	0	1.66	0	1.66	1.66	0	0	0	1.66	1.66	0	0	3.33	0	0	0	0	0	0	0	0	0
1959	1959	0	0	0	0	0	0	0	0	0	0	0	0.81	0	0	0	0	0	0	0.81	0	0	0	0	0	2.45	2.45	0	0	0	0	0	0	0	0	0	0	0	0	0	0	0	0	0	0	0	0	0	0
1960	1960	0	0	0	0	0	0	0	0	0	0	0	2.15	0	0	0	0	0	0	1.07	0	0	0	0	0	5.37	1.07	0	0	3.22	0	1.07	0	0	0	0	0	1.07	0	0	0	0	3.22	1.07	0	0	0	0	0
1961	1961	0.06	0	0.19	0	0.06	0.06	0	0	0	0.13	0	0.26	0.06	0	0	0	0	0	0.52	0	0.46	0	0	0	2.57	0.92	0	0.06	0.13	0.52	0.32	0	0.06	0	0.26	0.13	0.32	0	0.26	0	0	0	0	0	0.06	0	0	0.13
1962	1962	0	0	0	0	0	0	0	0	0	0	0	5.12	0	0	0	0	0	0	2.56	0	0	0	0	0	0	0	0	0	5.12	0	0	0	0	0	0	0	0	0	0	0	0	5.12	0	0	0	0	0	0
1963	1963	0	0	0	0	0	0	0	0	0	0	0.38	0.19	0	0	0	0	0	0	1.33	0	0.38	0	0	0	0.19	0	0	0	0	0	0	0	0	0	0	0	0	0	0	0.19	0	0	0	0	0	0	0	0
1964	1964	0	0	0	0	0	0	0	0	0	0	0	0	0	0	0	0	0	0	0	0	0	0	0	0	9.09	4.54	4.54	4.54	4.54	4.54	4.54	4.54	0	4.54	4.54	4.54	0	0	0	4.54	0	0	0	0	0	0	0	0
1965	1965	0	0	0	0	0	0	0	0	0	0	0	0	0	0	0	0	0	0	0	0	0	0	0	0	0	0	25	0	0	0	0	0	0	0	0	0	0	0	0	0	0	0	0	0	0	0	0	0
1966	1966	0	0	0	0	2.43	0	0	0	0	0	0	0	0	0	0	0	0	0	2.43	0	0	0	0	0	0	0	2.43	0	0	0	0	0	0	0	0	0	0	0	0	0	0	0	0	0	0	0	0	0
1967	1967	0	0	0	0	0	0	0	0	0	0	0	0	0	0	0	0	0	0	0	0	0	0	0	0	0	0	0	0	0	0	0	0	3.44	0	0	0	0	0	0	0	0	0	0	0	0	0	0	0
1968	1968	0	0	0	0	0	0	0	0	0	1.4	0	0	0	0	0	0	0	0	0	0	0	0	0	0	0	0	1.4	0	0	0	0	0	1.4	0	0	0	0	0	0	0	0	0	0	0	0	0	0	0
1969	1969	0.22	0	0.22	0	0.67	0	0	0	0.22	0	0	0	0.22	1.34	0	0	0.44	0	0.67	0	1.56	0	0	0	0.44	0	0	0	0	0	0	0	0	0	0	0	0	0	0	0	0	2.23	0	0	0	0	0	0
1970	1970	0	0	0	0	0	0	0	0	0	0	0	0	0	0	0	0	0	0	0	0	0	0	0	0	2	0	0	0	0	0	0	0	0	0	0	1	0	0	0	0	0	0	0	0	0	0	0	0
1971	1971	0	0	0	0	0.69	0	0	0	0	0	0	0	0	0	0	0	0	0	0.69	0	0	0	0	0	2.08	0.69	0	0	0	0	0	0	0	0	0	0	0.69	0	0	0	0	0	0	0	0	0	0	0
1972	1972	0.13	0	0.13	0	0.13	0	0	0	1.18	0	0	0.52	0	0	0	0	0	0	0.52	0	0.26	0	0	0	0.65	0.79	0.13	0	0	0	0	0	0.52	0	0	0	0	0	0	0	0	0	0	0	0	0	0	0
1973	1973	0.08	0	0.22	0	0.04	0	0	0	0.44	0.04	0	0.22	0.04	0	0	0	0.04	0	0.17	0	0.08	0	0	0	0.39	0.44	0.04	0	0	0	0	0	0.57	0	0	0	0.08	0.08	0	0	0	0	0.04	0.04	0	0	0	0
1974	1974	0	0.28	0.28	0	0.86	0	0	0	0	0.28	0.28	0	0	0	0	0	0	0	2.87	0	1.72	0	0	0	0.28	0.28	0	0	0	0	0	0	0	0	0	0	0	0	0	0	0	0	0	0	0.57	0	0	0
1975	1975	0.09	0.04	0.04	0	0.04	0	0	0	0.66	0	0	0.33	0.04	0	0	0	0	0.04	0.19	0	0.14	0	0	0	0.62	0.66	0.04	0	0	0	0	0	0.14	0	0	0.04	0	0	0	0	0	0	0	0.09	0	0	0	0.04
1976	1976	1.14	0	0	0	1.14	0	0	0	0	0	0	1.14	0	0	0	0	0	0	0	0	0	0	0	0	0	0	1.14	0	2.29	0	0	0	0	0	0	0	0	0	0	0	0	0	0	0	1.14	0	0	0
1977	1977	0	0	0	0	3.22	0	0	0	0	0	0	3.22	0	0	0	0	0	0	0	0	0	0	0	0	0	0	3.22	0	0	0	0	0	0	0	0	0	0	0	0	0	0	3.22	0	0	6.45	0	0	0
1978	1978	0.2	0	0.1	0	0	0	0	0.1	0	0	0	0.4	0.1	0	0	0	0.2	0	0	0	0	0	0.1	0	4.5	0.1	0	0	0	0	0	0	0.1	0	0	0.1	0.1	0.1	0	0	0	0.6	0	0	0	0	0	0
1979	1979	0	0	1.94	0	0	0	0	0	0	0.97	0	0.97	0	0	0	0	0	0	1.94	0	0	0	0	0	0.97	0.97	0	1.94	0	0.97	0	0	0	0	1.94	0	0	0	0	0	0	0.97	0	0	0	0	0	0
1980	1980	0	0	0	0	0	0	0	0	0	1.23	0	2.46	0	0	0	0	0	0	0	0	0	0	0	0	0	0	0	0	0	0	0	0	0	0	0	0	1.23	0	0	0	0	0	0	0	0	0	0	0
1981	1981	0.81	0	0.81	0	0.81	0	0	0	0	0	0	0.81	0	0	0	0	0	0	1.62	0	1.62	0	0	0	0.81	0	0	0	0	0	0	0	0	0	0.81	0	0	0	0	0	0	1.62	0	0	0	0	0	0
1982	1982	0	0	0	0	0	0	0	0	0	0	0	0	0	0	0	0	0	0	0	0	0	0	0	0	15.38	7.69	0	0	0	0	0	0	0	0	0	0	0	0	0	0	0	0	0	0	7.69	0	0	0
1983	1983	0.54	0	0.27	0	0	0	0	0	0.27	0.54	0	0.81	0	0	0	0	0	0.27	1.08	0	0.81	0	0	0	0.81	0.81	0	1.08	0	0.54	0	0	0.27	0	1.08	0	0	0	0	0	0	0	0	0	0	0	0.27	0
1984	1984	0.56	0	2.24	0	0	0.56	0	0	0	0	0	1.12	0	0	0	0	0	1.12	4.49	0	0	0	0	0	1.12	0	0	0	0.56	0	0	0	0	0	0	0	0	0	0	0	0	0	0	0	0.56	0	0	0
1985	1985	0.36	0	1.09	0	0	0	0	0	0	0	0	0.72	1.81	0	0	0	0	0	0.72	0	1.09	0	0	0.72	0	0	0	0	0	0	0	0	0	0	0	0	0	0	0	0	0	0	0	0	0	0	0	0
1986	1986	0	0	0	0	0	0	0	0	0	0	0	0	2.38	0	0	0	0	0	2.38	0	0	0	0	0	2.38	0	0	0	0	0	0	0	0	0	0	0	0	0	0	0	0	0	0	0	0	0	0	0
1987	1987	0	0	0	0	0	0	0	0	0	0	0	0	0	0	0	0	0	0	0	0	0	0	0	0	16.66	0	0	0	0	0	0	0	0	0	0	0	0	0	0	0	0	0	0	0	0	0	0	0
1988	1988	0.27	0	0.27	0	0	0	0	0	0	0	0	0.81	0	0	0	0	0	0	0.54	0	0.27	0	0	0	9.83	0.81	0.54	0.27	0.27	0.27	0.27	0.27	0	0.27	0.27	0.27	0.54	0	0.27	0.27	0	0.54	0.54	0	0.54	0	0	0
1989	1989	0	0	0	0	0	0	0	0	0	0	0	0	0	0	0	0	0	0	0	0	0	0	0	0	0	0	0	0	0	0	0	0	2.43	0	0	0	0	0	0	0	0	2.43	0	0	0	0	0	0
1990	1990	0.84	0	0	0	0	0	0	0	0	0	0	0.84	0	0	0	0	0	0	0.42	0	0	0	0	0	0	0	0	0	0	0	0	0	0	0	0	0	0	0	0	0	0	0	0	0.84	0	0	0	0
1991	1991	0	0	0	0	0	0	0	0	0	0	0	0	0	0	0	0	0	0	0	0	0	0	0	0	0	0	5	0	0	0	0	0	0	0	0	0	0	0	0	0	0	0	0	5	5	0	0	0
1992	1992	0	0	0	0	1.75	0	0	0	0	0.87	0	0	0	0	0	0	0	0	1.75	0	0.87	0	0	0	0.87	0.87	0.87	0	0	0	0	0	0	0	0	0	0.87	0	0.87	0	0	0	0.87	2.63	0.87	0	0	0
1993	1993	0	0	0	0	0	0	0	0	0	0	0	0	0.48	0	0	0	0	0	0	0	0	0	0	0	0.48	1.93	0	0	0.48	0	0	0	0	0	0	0	1.44	0	0	0	0	0	0	1.44	0	0	0	0
1994	1994	1.02	0	0	0	0	0	0	0	0	0	0	0	0	0	0	0	0	0	1.02	0	0	0	0	0	0	0	1.02	0	0	0	0	0	0	0	0	0	0	0	0	0	0	1.02	0	0	0	0	1.02	0
1995	1995	0	0	0	0	0	0	0	0	0	0	0	0.45	0	0	0	0	0	0	0	0	0	0	0	0	1.81	0.45	0	0	0	0.9	0	0	0	0	0	0.45	0	0	0	0	0	0	0	0	0.45	0	0	0
1996	1996	0	0	0	0	0	0	0	0	0	0	0	0	0	0	0	0	0	0	0	0	0	0	0	0	0	0	0	0	0	0	0	0	0	0	0	0	0	0	0	0	0	0	0	0	2.5	0	0	0
1997	1997	0	0	0.76	0	0.76	0	0	0	0	0	0	0	0	0	0	0	0	0	0.76	0	0	0	0	0	0.76	0	1.52	0.76	0.76	1.52	0.76	0.76	0	0.76	0.76	0.76	0.76	0	0	0.76	0	0.76	0	0	2.29	0	0	0
1998	1998	0	0	0	0	2.46	0	0	0	0	1.23	0	0	0	0	0	0	0	0	2.46	0	1.23	0	0	0	0	0	0	0	0	0	0	0	0	0	0	0	0	0	0	0	0	0	0	2.46	0	0	0	0
[truncated: 2,602 more rows]
[truncated: 10 more columns]
