# Supplementary material for: Feature selection based on neighborhood rough sets and Gini index
Source: PeerJ Comput Sci. 2023 Dec 12;9:e1711. doi: 10.7717/peerj-cs.1711 (PMC10773927; doi:10.7717/peerj-cs.1711)
Supplement: Supplemental Information 1 [file peerj-cs-09-1711-s001.zip › upload code/data/voting_records.xlsx]

## Sheet: Sheet1
	n	y	n.1	y.1	y.2	y.3	n.2	n.3	n.4	y.4	?	y.5	y.6	y.7	n.5	y.8	class
0	1	0	1	0	0	0	1	1	1	1	1	0	0	0	1	0.187879	0
1	0.556872	0	0	0.583924	0	0	1	1	1	1	0	1	0	0	1	1	1
2	1	0	0	1	0.49642	0	1	1	1	1	0	1	0	1	1	0	1
3	0	0	0	1	0	0	1	1	1	1	0	0.578164	0	0	0	0	1
4	1	0	0	1	0	0	1	1	1	1	1	1	0	0	0	0	1
5	1	0	1	0	0	0	1	1	1	1	1	1	0.491443	0	0	0	1
6	1	0	1	0	0	0	1	1	1	1	1	1	0	0	0.571429	0	0
7	1	0	1	0	0	0	1	1	1	1	1	0	0	0	1	0	0
8	0	0	0	1	1	1	0	0	0	1	1	1	1	1	0.571429	0.187879	1
9	1	0	1	0	0	1	1	1	1	1	0.637681	0.578164	0	0	1	1	0
10	1	0	1	0	0	0	1	1	1	1	0	0.578164	0	0	0.571429	0.187879	0
11	1	0	0	1	1	1	0	0	0	1	1	1	0	1	0.571429	0.187879	1
12	0	0	0	1	1	0	0	0	0.497573	0	0	0.578164	1	1	0	0.187879	1
13	1	0	1	0	0	0	1	1	1	1	1	0	0.491443	0.407674	1	0.187879	0
14	1	0	1	0	0	0	1	1	1	0	1	0	0	0.407674	1	0.187879	0
15	0	1	0	1	1	0	1	0	0.497573	0	0	0	0.491443	1	1	0	1
16	0	0.497409	0	1	1	1	0	0	0	1	1	1	0	1	0	0	1
17	1	0	1	0	0	0	1	1	1	1	1	0.578164	0	0	1	1	0
18	0	0	0	1	1	1	0	0	0	1	0	1	1	1	0	0	1
19	0	0	0	1	1	0.359338	0	0	1	1	0	1	1	1	0	0	1
20	0	0	0	1	1	1	0	0	0	1	1	1	0.491443	0.407674	0	0	1
21	0	0.497409	0	1	1	1	0	0	0	1	1	0.578164	1	1	0	0	1
22	0	0	0	1	1	1	0	0	0	1	1	1	1	1	0	0	1
23	0	1	0	1	1	1	0	0	0	1	1	1	1	1	0	0.187879	1
24	0	1	0	1	1	1	0	0	0	0	1	1	1	1	0	0	1
25	0	1	0	1	1	1	0	0	0	1	0	1	1	1	0	0	1
26	0	0	0	1	1	1	0	0	0	1	0	1	1	1	0	0	1
27	0	1	1	0	0	1	0	0	0	1	1	0	0	0	1	0	0
28	0	0	0	1	1	1	0	0	0	1	0	1	1	1	0	0	1
29	1	0	1	0	0	0	1	1	1	1	1	0	0	0	1	1	0
30	0	0	0	1	1	1	0	0	0	1	0	1	1	1	0	0.187879	1
31	0	0	0	1	1	1	0	0	0	0	1	1	0	1	0	0	1
32	1	0	1	0	0	0	1	1	1	1	1	0	0	0	1	0	0
33	0	0	0	1	1	1	0	0	0	1	1	1	1	1	0	0	1
34	1	0	1	0	0	0	1	1	1	1	1	0	0	0	1	1	0
35	0	0.497409	1	0	0	0	1	1	1	0	1	0	0.491443	0	1	0	0
36	0	0	1	0	0	0	1	1	1	1	1	1	0	0	1	0	0
37	1	0	1	0	0	0	1	1	1	0	1	0	0	0	1	1	0
38	0	1	0	1	1	1	0	0	0	0	0	1	0	1	0	0	1
39	0	0	0	1	1	1	0	0	0	1	0.637681	1	1	1	1	0.187879	1
40	0	0	0	1	1	1	0	0	0	1	1	1	1	1	0	0.187879	1
41	0	1	0	1	1	1	0	0	0	1	1	1	1	1	1	0	1
42	0	1	0	1	1	1	0	0	0	1	1	1	1	1	0	0	1
43	0	0	0	1	1	1	0	0	0	1	0	1	1	1	1	0.187879	1
44	0	0	0	1	1	1	0	0	0.497573	1	0	1	1	1	0	0.187879	1
45	0	0	0	1	1	1	0	0	0	1	1	1	1	1	1	0	1
46	0	1	0	1	1	1	0	0	0.497573	1	1	1	1	1	1	0.187879	1
47	0	0	0	1	1	1	0	0	1	1	1	1	1	0	1	0	1
48	1	0.497409	1	0	0	0	1	1	1	1	1	0	0	0	1	1	0
49	0	0	0	1	1	1	0	0	0	1	0	1	1	1	0	0	1
50	1	0	1	0	0	0	1	0.422434	1	1	1	0	0	0	1	0	0
51	0	0	0	1	1	1	0	0	0	1	1	1	1	1	0.571429	0.187879	1
52	0	0	1	0	0	0	1	1	1	0	1	0	0	0	1	1	0
53	0	0	0	1	1	0	0.430952	0	1	1	0	0	1	0	1	0.187879	1
54	1	0	1	0	0	0	1	1	1	0	0	0	0	0	1	1	0
55	1	0	1	0	0	0	1	1	1	0	0	0	0	0	1	0	0
56	1	0	1	0	0	0	1	1	1	0	1	0	0	0	1	0	0
57	1	0	1	0	0	0	1	1	1	0	1	0	0	0	1	0	0
58	1	0	1	0	0	0	1	1	1	0	1	0	0	0	1	0.187879	0
59	0	0	0	1	1	0.359338	0	0	0	0	1	1	1	1	0	0.187879	1
60	1	0	1	0	0	0	1	1	1	1	1	0	0	0	1	1	0
61	0	0	0	1	1	1	0	0	0	1	1	1	1	1	1	0.187879	1
62	0	0	0	1	1	1	0	0	0	1	0	1	1	1	1	0	1
63	0	0	0	1	1	1	0	0	0	1	0	0.578164	1	1	1	0	1
64	0	0	1	0	0	0	0	1	1	1	1	0	0	0	1	0	0
65	1	0	1	0	0	0	0	1	1	1	0	0	0	0	1	0	0
66	1	0	1	0	0	0	1	1	1	0	1	0	0	0	1	1	0
67	0	0.497409	0	1	1	1	0	0	0	1	1	1	0	1	0	0	1
68	0	0	0	1	1	1	0	0	0	1	1	1	1	1	0	0	1
69	0	1	0	1	1	1	0	0	0	1	1	1	0	1	0	0.187879	1
70	0	0	0	0	1	1	0	0	0	0	0	1	1	0	1	0	0
71	0	0	0	1	1	1	0	0	0	1	0	1	1	1	0	0.187879	1
72	0	1	0	0	0	1	0	1	0	0	1	1	0	0	1	0	0
73	0	1	0	1	1	0	0	0	0	0	0	1	1	0	0	0	1
74	1	0	0	0	0	0	1	1	1	0	0	1	0	0	1	1	1
75	1	0	0	1	0	0	1	1	1	0	0	0	0	0	1	0.187879	1
76	1	0	0	0	0	0	1	0	0	0	0	0	0	0	1	0	1
77	0	0	0	1	0	0	1	1	1	0	0	1	0	0	1	0	1
78	1	1	1	0	0	1	1	1	1	0	1	0	0	0	1	1	0
79	0	1	0	1	1	0	0	0	0	0	1	0	1	0	1	0.187879	1
80	0	1	0	1	1	1	0	0	0.497573	0	0	0	1	0	1	0	1
81	1	1	1	0	0	0	1	1	1	0	1	0	0	0	1	0	0
82	1	1	1	0	0	0	1	1	1	1	1	0	0	0	1	1	0
83	1	0.497409	1	0	0	0	1	1	1	0	1	0	0	0	1	1	0
84	1	1	0	1	0	0	1	1	1	0	0	0	0	0	1	0	1
85	1	1	1	0	0	0	1	1	1	0	1	0	0	0	1	1	0
86	1	1	1	0	0	0	1	1	1	1	1	0	0	0	1	1	0
87	1	0	0	1	0	0	0	1	0	0	0	1	0	0	1	0	1
88	1	1	1	0	0	0	1	1	1	0	1	0.578164	0	0	1	0.187879	0
89	0	1	0	1	1	1	0	0	0	0	1	1	1	1	0	0	1
90	0	1	0	1	1	1	0	0	0	0	0	1	1	1	0	0	1
91	0	0	0	1	1	1	0	0	1	0	0	1	1	0.407674	0	0	1
92	0	1	0	1	1	1	0	1	0	0	0	1	1	1	0	0	1
93	0	1	0	1	0	0	1	1	1	1	1	1	1	1	1	0	1
94	0	1	0	1	0	0	1	0.422434	0.497573	1	0	0.578164	0.491443	0.407674	0	0	1
95	1	1	0.401891	1	0	0	1	1	1	1	0	0	0	0	1	0	1
96	0	1	1	1	0	0	0	1	1	0	0	1	1	0	1	0	1
97	0	0	0	1	1	0	0	0	0	0	1	1	1	1	1	0	1
98	1	1	1	0	0	0	1	1	1	0	0.637681	0	0	0	1	1	0
99	0	1	1	1	0	0	1	1	1	1	0	0	1	0	1	0	1
100	0	1	0	1	0	0	0	1	1	1	0	1	1	0	1	0	1
101	0	1	0	1	0	0	0	1	0.497573	1	0	1	0	0	0	0.187879	1
102	0	1	1	1	0	0	0.430952	1	0.497573	1	1	1	1	0	0.571429	1	1
103	0.556872	0.497409	0.401891	0.583924	1	0	0	0	0	0	0.637681	1	0	0	1	0.187879	1
104	0	0	0	1	1	1	1	0	0	1	0	1	1	1	0	0	1
105	1	0	1	0	0	0	1	1	1	1	1	0	0	0	1	0	0
106	1	0.497409	0.401891	0.583924	0.49642	0.359338	0.430952	0.422434	0.497573	0.496487	0.637681	0.578164	0.491443	0	0.571429	0.187879	0
107	0	0.497409	0	1	1	1	0	0	0	1	1	1	1	1	0	0.187879	1
108	0	0.497409	0	1	1	1	0	0	0	1	1	1	1	1	0	0.187879	1
109	1	1	0	1	1	1	0	0	0	0	1	1	1	1	0	0	1
110	1	0.497409	1	0	0	0	1	1	1	0	1	0	0	0	1	0	0
111	1	0.497409	0	1	1	0	0	0	1	0	1	1	1	1	0	0.187879	1
112	1	0.497409	1	0	0	0	1	1	1	0	1	0	0	0	1	1	0
113	0	0.497409	0	1	1	1	0	0	0	1	1	1	1	1	0	0.187879	1
114	1	0.497409	0	1	0.49642	0.359338	0	0	0	0	0.637681	0.578164	1	1	0	0	1
115	0	1	0	1	1	1	0	0	0	1	0	1	1	1	0	0	1
116	0	0	0	0	0	1	0	1	1	1	1	0	0	0	1	0	0
117	1	0	0	1	1	1	1	0	0	0	0	1	1	1	0	0	1
118	1	1	1	0	0	0	1	1	1	1	1	0	0	0	1	1	0
119	1	0.497409	0.401891	0	0	0	1	1	1	0	1	0	0	0	0.571429	0	0
120	1	0.497409	1	0	0	0	1	1	1	0	1	0	0	0	1	0	0
121	1	1	1	0	0	0	1	1	1	0	1	0	1	0	1	0	0
122	0	0.497409	1	0	0	0	1	0	1	1	1	0	0	0	1	0	0
123	1	0.497409	0	1	1	1	0	0	0	1	1	1	1	1	0	0	1
124	1	0.497409	1	0	0	0	1	1	1	0	1	0	0	0	1	0	0
125	1	0.497409	1	0	0	0	1	1	1	1	1	0	0	0	1	1	0
126	1	0.497409	0	1	1	1	0	0	0	0	0	1	1	0	0	0	1
127	1	0.497409	0	1	1	0	1	0	1	0	0	1	1	1	0	0	1
128	0.556872	0.497409	0	1	1	1	0	0	0.497573	1	0.637681	0.578164	0.491443	0.407674	0.571429	0.187879	1
129	0	0.497409	0	1	0.49642	0.359338	0	0	0	1	1	1	1	1	0	0.187879	1
130	1	1	0	1	1	0	1	0	0	0	1	1	1	0	1	0	1
131	1	1	1	0	0	0	1	1	1	0	1	0	0	0	1	0.187879	0
132	1	1	1	0	0	0	1	1	1	0	1	0	0	0	1	0	0
133	1	1	1	0	0	0	1	1	1	1	1	0	0	0	1	0.187879	0
134	1	1	1	0	0	0	1	1	1	0	1	0	0	0	1	1	0
135	1	0	1	0	0	0	1	1	1	0	0	0	0	1	1	0	0
136	1	0.497409	0	1	1	0	0	0	0	0	1	1	1	0	0	0	1
137	1	1	0	1	1	0	0	0	0	0	1	1	1	0	1	0	1
138	0	1	0	1	1	0	0	0	0	1	1	1	1	1	0	0	1
139	1	1	1	0	1	1	0	0	0	0	1	1	0	0	1	0	0
140	1	1	1	0	0	0	0	0	0	0	1	0	0	0	0.571429	0	0
141	1	1	1	0	0	0	0	0	0	0	1	0	0	0	1	0	0
142	0.556872	0	1	1	1	1	0	0	0	0	0	1	1	0	0	0	1
143	1	0.497409	1	1	1	0	0	0	0	0	1	1	1	0	1	0.187879	1
144	1	1	0	1	1	0	0	0	0	0	1	1	1	0	0.571429	0	1
145	1	0	1	0	0	0	1	1	1	1	1	0	0	0	1	0	0
146	1	1	1	1	1	1	0	0	0	0	1	0	0	0	0	0	1
147	1	0	1	0	0	0	1	1	1	0	0	0	0	0	1	0	0
148	1	1	0	1	1	1	0	0	0	0	1	1	0	1	0	0	1
149	0	0	1	0	0	0	1	1	1	0	1	0	0	0	1	0	0
150	0	0	0.401891	0	0	0	1	1	0	1	0	0.578164	0	0	1	1	1
151	1	0	0	1	1	0	1	0	0	0	0	1	0	1	0	0	1
152	1	1	0	1	1	0	0	0	0	0	0	1	0	0	1	0	1
153	1	0	1	0	0	0	1	1	1	1	1	0	0	0	1	1	0
154	0	0	1	0	0	0	1	0.422434	1	1	0	0	0	0	1	1	0
155	0	0	1	0	0	0	0	1	1	1	1	0	0	0	1	1	0
156	1	0	0	1	1	0	1	0	0	1	0	1	0.491443	0.407674	0.571429	0.187879	1
157	1	0	1	0	0	0	1	1	1	0	1	0	0	0	1	1	0
158	1	0	0	1	0.49642	0	0	0	0	0	0	1	1	0.407674	1	0.187879	1
159	1	0	1	1	0	0	1	1	1	1	1	0	0	0	0	0	1
160	1	1	1	1	0	0	0	1	1	1	1	0	0	0	1	0	1
161	1	0	0	1	0	0	0	1	1	1	0	0	0	0	1	0	1
162	1	0	1	0	0	0	0	1	1	1	1	0	0	0	1	0	0
163	0	0	1	1	0	0	1	1	1	0	0	0	0	0	1	0.187879	1
164	1	0	0	1	1	0	0	0	0	0	0	1	0	1	0	0.187879	1
165	0	1	0	0	0	0	0	0	1	0	1	0	1	0	0	0	0
166	0	1	0	0	0	0	0	0	1	0	0	0	1	0	0	0	0
167	1	1	0	0	0	0	1	1	0	1	1	1	0	0	0	0.187879	1
168	0	1	0	1	1	1	0	0	0	0	0	1	1	0	1	0	1
169	0	1	0	1	1	1	0.430952	0	0	0.496487	1	1	1	1	0	0.187879	1
170	1	0.497409	1	0	0	0	1	1	1	0	1	0	0	0	1	0	0
171	1	0	0	1	1	1	0	0	0	0	1	1	0.491443	1	0	0	1
172	1	1	1	1	0	0	1	1	1	0	0	0	0	0	1	0	1
173	0	0.497409	0	1	1	1	0	0	0	1	1	1	1	1	0	0.187879	1
174	1	0	0	1	1	1	0	0	0	0	1	1	1	1	0	0	1
175	1	1	0	0	1	1	0	0	0	0	1	1	1	0	0	0	0
176	1	1	0	1	1	1	0	0	0	0	0	0.578164	1	1	0	0	1
177	0.556872	1	0	1	1	1	0	0	0	0	0	0.578164	1	1	0	0.187879	1
178	0	1	0	1	1	1	0	0	0	0	1	1	1	1	0	0	1
179	0.556872	0.497409	0	1	1	1	0	0	0	0.496487	0.637681	1	1	1	0.571429	0.187879	1
180	1	1	0	1	1	1	0	0	0	0	0	1	1	1	0	0	1
181	0	0.497409	0	1	1	1	0	0	0	1	1	1	1	1	0	0	1
182	0.556872	0.497409	0.401891	0.583924	0.49642	0.359338	0.430952	0.422434	0	0.496487	0.637681	0.578164	0.491443	0.407674	0.571429	0.187879	1
183	1	1	0	1	1	1	0	0	0	0	0	1	1	1	0	0	1
184	0	1	0	1	1	1	0	0	0	0	1	0.578164	1	1	0	0	1
185	1	0	0	1	1	1	0	0	0	0	0	1	1	1	0	0	1
186	0	1	0	1	1	1	0	0	0	1	1	1	1	1	0	0.187879	1
187	0	0.497409	1	0	0	0	0	0	1	1	1	0	0.491443	0	0.571429	0.187879	0
188	0	1	0	1	1	1	0	0	0	1	1	1	1	1	0	0	1
189	1	0.497409	1	0	0	0	1	1	1	1	1	0	0	0	1	0.187879	0
190	1	0	1	0	0	0	1	0.422434	1	0	1	0	0	0	1	0.187879	0
191	1	1	1	1	1	0	0	0	0	1	0	1	1	0	0	0	1
192	1	1	0	1	1	1	0	0	0	1	1	1	1	1	0	0	1
193	1	1	0	1	1	0	0	0.422434	0	0	0	1	1	1	0	0	1
194	1	1	1	0	0	0	1	1	1	1	1	0	0	0	1	0.187879	0
195	1	1	0	1	1	0	0	0	0	1	0	0	1	0	0	0.187879	1
196	1	0.497409	0	0	0	0	1	1	1	0	1	1	1	0	1	0	0
197	1	1	0	1	1	1	0	0	0	0	0	1	0.491443	1	0	0.187879	1
198	0	0	1	1	1	1	0	0	0.497573	1	0	1	1	1	0	0.187879	1
199	1	1	0	1	1	1	0	0	0	1	1	1	1	0	0	0	1
200	0	0	0	1	1	1	0	0	0	1	1	1	1	1	0	0	1
201	0	1	0	1	1	0	0	0	0	0	0	1	1	1	0	0	1
202	0	1	0	1	1	1	0	0	0	0	1	1	1	1	0	0	1
203	1	1	0	0	0	0	0	1	1	1	1	0	0	0	1	0	0
204	1	1	0	1	1	0	0	0	0	0	1	0	1	1	1	0	1
205	1	1	1	0	0	0	1	1	1	0	1	0	1	0	1	0	0
206	0	0.497409	1	0	0	0	0	1	1	0	1	0	0	0	1	0	0
207	1	1	0	1	1	1	0	0	0	1	1	0.578164	1	1	0	0	1
208	0	0	0	1	1	1	0	0	0	0	0	1	1	1	1	0	1
209	1	1	0	1	1	0	0	0	0	1	1	1	1	1	0	0	1
210	1	0	1	0	0	0	1	1	1	0	1	0	0	0	1	0	0
211	1	1	0	1	1	1	0	0	0	1	0	1	1	1	0	0	1
212	1	0	0	1	1	0	1	0	0	1	0	1	0	1	0	0	1
213	0	0	1	0	0	0	1	1	1	0	1	0	0	0	1	0	0
214	1	0	0	0	0	0	1	1	1	0	0	0	0	0	0	0.187879	1
215	0	0	0	1	0	0	1	1	0.497573	0	1	1	1	0	0	0.187879	1
216	1	0	1	0	0	0	1	1	1	0	1	0	0	0	1	1	0
217	0	0.497409	0	1	1	1	0	0	0	1	0.637681	1	1	1	0	0.187879	1
218	1	0	0	1	1	1	1	0	0	1	0	1	1	0	0	0	1
219	1	1	0	1	1	1	0	0	0	1	1	1	1	1	0	0.187879	1
220	1	0	0	1	0	0	1	1	1	1	0	1	1	1	0	0.187879	1
221	0	1	0	1	1	1	0	0	0	1	0	1	1	1	0	0.187879	1
222	1	1	1	0	0	1	1	1	1	1	1	0	0	0	1	0	0
223	1	0	1	0	0	0	1	1	1	0	1	0.578164	0	0	1	1	0
224	1	0.497409	1	0	0	0	1	1	1	1	1	0	0	0	1	0	0
225	1	1	0	1	1	0	0	0	0	1	0	1	1	0	0	0	1
226	0	1	0	1	1	1	0	0	0	1	1	1	1	1	0.571429	0	1
227	1	0	1	0	0	0	1	1	1	1	1	0	0	0.407674	1	0	0
228	1	0	0	0	0	0	0	1	0	0	1	0	0	0	1	0	0
229	1	0	1	0	0	0	1	1	1	1	1	0	0	0	1	0	0
230	1	0	1	0	0	0	1	1	0	0	1	0	0	0	1	0	0
231	1	0	0	1	1	1	0	0	1	1	0	1	1	1	0	0.187879	1
232	1	0	1	0	0	0	1	1	1	0	1	0	0	0	1	0	0
233	1	1	0	1	1	0	0	0	0	0	1	0	1	0	0	0.187879	1
234	1	1	1	0	0	0	1	1	1	0	1	0	1	0	1	0	0
235	1	1	0	1	1	1	0	0	0	1	1	1	1	1	0	0	1
236	0	1	0	1	1	0	0	0	1	1	1	0	0	1	1	0	1
237	0	0	0	1	1	1	0	0	0.497573	0	1	1	1	1	0	0.187879	1
238	1	1	1	0	0	0	0	1	1	0	1	1	1	0	0	0	0
239	1	1	1	0	1	0	0	0.422434	0	1	1	0	0	0	1	0	0
240	0	1	0	1	1	1	0	0	0	0	0	1	1	0	0	0	1
241	1	1	1	1	0	0	0	1	1	1	1	0.578164	1	0	0	0	0
242	1	0	0	1	1	1	0	0	0.497573	0	1	1	0	1	0	0	1
243	0	1	0	1	1	1	1	0	0	0	1	1	1	1	0	0	1
244	0	1	0	1	1	1	0	0	0	0	0	1	1	1	0	0	1
245	1	1	0	1	0	1	0	0	0	1	1	1	1	0	0.571429	0	1
246	1	0	1	0	0	0	0.430952	1	1	1	1	0.578164	0	0	1	1	0
247	0.556872	0.497409	0.401891	0.583924	0.49642	0.359338	0.430952	0.422434	0.497573	0.496487	0.637681	0.578164	0.491443	0.407674	0.571429	0.187879	0
248	0	1	0	1	1	1	0	0	0.497573	1	0	1	1	1	0	0	1
249	1	0	1	0	0	0	1	1	1	1	1	0	0	0	1	1	0
250	1	0	1	0	0	0	1	1	1	1	1	0	0	0	1	1	0
251	0	0	0	1	1	0	0	0	0	1	1	1	1	1	0	0	1
252	1	0	1	0	0	0	1	1	1	1	1	0	0	0	1	0	0
253	0	1	0	1	1	1	0	0	0	0	1	1	1	1	1	0	1
254	0	1	0	1	1	1	0	0	0	0	1	1	1	0	0	0	1
255	1	1	1	0	0	1	1	1	1	1	1	0	1	0	1	1	0
256	1	1	1	0	0	1	1	1	1	1	1	0	1	0	0.571429	0	0
257	1	1	0	1	1	1	0	0	0	1	0	1	1	1	0	0	1
258	0	1	0	1	1	1	0	0	0	1	1	1	1	1	1	0	1
259	0	1	0	1	1	1	0	0	0	0	1	1	1	1	1	0	1
260	0	1	0	1	1	0.359338	0	0	0	1	0.637681	0.578164	1	0.407674	0.571429	0.187879	1
261	0	1	0	1	1	1	0	0	0	0	1	1	0.491443	1	0	0	1
262	0	1	0	1	1	1	0	0	0	1	1	1	1	1	0	0.187879	1
263	0	1	0	1	1	1	0	0	0	1	1	1	1	1	0	0.187879	1
264	0	1	0	1	1	1	0	0	0	0	1	1	1	1	1	0	1
265	1	1	1	0	0	0	1	1	1	0	1	0	1	0	1	0	0
266	0	1	1	1	1	1	0	0	0	0	1	1	1	0	1	0	0
267	0	1	0	1	1	1	0	0	0	1	1	1	1	1	0	0.187879	1
268	0	1	0	1	1	1	0	0	0	1	1	1	1	1	1	0	1
269	0	0	0	1	1	1	0	0	0	1	1	1	1	1	0	0	1
270	1	0	0	1	1	0	0	0	0	1	0.637681	1	1	1	1	0	1
271	0	1	0	1	1	1	0	0	0	0	1	1	1	1	0	0.187879	1
272	1	1	1	0	0	1	0	0	1	0	1	0	0	0	0.571429	0	0
273	0	1	1	0	0	1	0	1	1	0	1	1	1	0	0	0	0
274	1	1	0	1	0	0	1	1	1	1	0.637681	1	0	0	1	1	1
275	1	1	1	0	0	0	1	1	1	1	1	0	0	0	0	1	0
276	1	1	0	0	0	0	0	0	1	0	1	1	1	0	1	0	0
277	1	1	1	0	0	0	1	1	1	1	1	0	0	0	1	0	0
278	1	1	1	0	0	0	1	1	1	0	1	0	0	0	1	1	0
279	1	1	0	1	1	1	0	0	0	0	1	1	1	0	1	0	1
280	0	1	0	0	0	0	0	0	1	1	1	1	1	0	1	0.187879	0
281	0	1	1	0	0	0	1	1	1	0	1	0.578164	0	0	1	1	0
282	1	1	1	0	0	0	1	1	1	1	1	0	0	0	1	0	0
283	1	1	0	1	1	0	0	0	0	0	0	1	1	1	0.571429	0	1
284	1	1	0	1	1	0	0	0	0	0	0	1	1	1	0	0	1
285	1	1	0	1	1	0	0.430952	0	0.497573	0	0	0	1	0	0	0.187879	1
286	0	0	0	0.583924	1	0	0	0	0	1	0	1	0	1	0.571429	0	1
287	0	0	0	1	0	0	1	0	1	0	0	1	0	0	0	0	1
288	0	0	0	1	0	0	1	0	1	0	0	1	0	0	1	0.187879	1
289	0	1	0	1	0.49642	0	0.430952	0	0	0	1	1	0	0	1	0	1
290	0	1	0	1	1	0	0	0	0	0	1	0.578164	1	0	1	0	1
291	0	1	0	1	1	0	0	0	1	0	0	1	0	0	0	0	1
292	0	0	0	1	1	0	0	0	0	0	0	1	0	0	0	0	1
293	1	0	0	1	1	0	0	0	1	0	0	1	0	0	1	0.187879	1
294	1	0	1	0	0	0	0.430952	0.422434	1	0	1	0	0.491443	0.407674	0.571429	0.187879	0
295	1	1	0	0	0	0	1	1	1	0	1	0	0	0	0	0	0
296	0	0	0	1	1	0	0	0	0	0	1	1	0.491443	1	0	0.187879	1
297	1	0	1	1	1	1	0	0	0	0	0	1	1	1	0	0	1
298	1	0	0	1	1	0	0	0	0	0	1	1	0	0	0	0	1
299	1	1	1	0	0	1	0	0	0	0	1	0	0	0	1	0	0
300	1	1	0.401891	1	1	0	0	0	0	1	1	1	1	1	0	0	1
301	1	1	1	0	0	0	0	1	1	0	1	0	0	0	1	0	0
302	1	1	1	0	0	0	1	1	1	1	1	0	0	0	1	1	0
303	1	0	1	0	0	0	1	1	1	0	1	0	0	0	1	0.187879	0
304	1	1	1	0	0	0	1	1	1	0	1	0	0	0	1	1	0
305	1	1	1	0	0	0	1	1	1	1	1	0	0	0	1	1	0
306	0	1	0	1	1	0	0	0	0	1	1	1	1	0	1	0.187879	1
307	1	1	1	0	0	0	1	1	1	0	1	0	0	0	1	1	0
308	0	1	1	1	1	0	0	0	0	0	1	1	1	0	0	0	1
309	1	1	1	0	0	0	1	1	1	0	1	0	0	0	0	1	0
310	1	1	0	1	1	0	0	0	0	0	1	1	0	1	1	0	1
311	0	0	0	1	1	1	0	0	0	0	1	1	1	1	0	0	1
312	1	0	0	0	0	0	1	1	1	0	1	0	0	0	1	0	0
313	1	0	1	0	0	0	0	0	1	1	0	0	0	0	0	0	0
314	1	0	0	0	0	0	0	0.422434	1	1	1	1	0.491443	0.407674	0	0.187879	0
315	1	1	1	1	1	0	1	0	0	1	0	0	0	0	0	1	1
316	0	1	1	1	1	1	0	0	0	0	1	1	1	1	0	0	1
317	1	1	0	1	1	1	0	0	0	1	1	1	1	1	0	0.187879	1
318	0	1	0	1	1	1	0	0	0	1	1	1	1	1	0	0.187879	1
319	1	0	0	1	1	0	1	0	0	0	1	1	0	0	1	0	1
320	0	0	0	1	1	1	0	0	0	0	1	1	0	1	1	0	1
321	0	0	0	1	0.49642	0	1	0.422434	1	1	0	1	0	0	1	0.187879	1
322	0	0	0	1	0	0	1	0	0.497573	0	1	1	0	0	1	0.187879	1
323	1	0	1	0	0	0	1	1	1	1	0	0	0	0	1	1	0
324	1	0	1	1	0	0	1	1	0.497573	1	1	0	0	0	1	0	1
325	0	0	1	0	1	1	0	0	0	1	0	1	1	0	1	0	1
326	1	0	1	0	0	0	1	1	1	1	1	0	0	0	1	0	0
327	0	0	0	1	1	1	0	0	0	1	0	1	1	1	1	0	1
328	0	0.497409	0	1	1	0	0	0	0	0	1	1	1	1	0	0.187879	1
329	1	0	1	0	0	0	1	1	1	0	1	0	0	0	1	1	0
330	0	0.497409	0	1	1	1	0	0	0	1	1	1	1	1	0	0.187879	1
331	0	1	0	1	1	1	0	0	0	1	0	1	1	1	0	0.187879	1
332	1	1	0	1	1	1	0	0	0	1	1	1	1	1	0	0	1
333	1	0	0	1	1	0	0	0	0.497573	1	0	0	1	1	0	0	1
334	1	1	1	0	0	0	1	1	1	0	0	0	0	0	1	0.187879	0
335	1	1	0	1	1	0	0	0	1	1	0	1	1	0	0.571429	0	1
336	0	1	0	1	1	1	0	0	0	1	1	1	1	1	0	0	1
337	0	1	0	1	1	1	0	0	0	0	1	1	1	0	0	0	1
338	0	1	1	0	0	0	1	1	1	1	0	0	0	0	1	1	0
339	1	1	1	0	0	0	1	1	1	0	0	0	1	0	1	0	0
340	1	0.497409	0	0.583924	1	0	0	0	0	0	0	1	0.491443	0.407674	0	0	1
341	1	0	0	1	0	0.359338	0	1	1	0	0	1	0	1	0	0	1
342	1	1	1	0	0	1	0	1	0	0	1	1	1	0	1	0	0
343	1	1	0	1	1	1	0	0	0	0	0	1	1	1	0	0	1
344	1	1	1	0	0	0	0	1	1	0	1	0	1	0	0	0	0
345	1	1	1	0	0	0	1	1	1	0	1	0	0	0	1	0	0
346	0	1	1	0	0	0	1	1	1	0	1	0	0	0	1	1	0
347	0	1	0	1	1	1	0	0	0	0	1	0	1	1	0	0.187879	1
348	1	0	0	0	0	0	0	0	0	1	1	0	0	0	1	0	0
349	1	0	1	1	1	0	0	1	0	1	0	1	1	1	0	0	1
350	1	1	0	0	0	0	0	0	0	0	1	0	0	0	0	0	0
351	1	0	1	0	1	0	0	0	0	1	0	1	0	1	0	0.187879	1
352	1	1	0	0	0	0	0	1	1	0	0	0	0	0	1	0	0
353	1	0	0	1	1	0	0	0	0	0	1	0.578164	1	1	0	0	1
354	0	1	0	0	1	1	1	0	0	0	1	1	1	0	0	0	0
355	1	1	1	0	0	0	1	1	1	1	1	0	0	0	1	1	0
356	1	1	1	0	0	0	1	1	1	1	1	0	0	0	1	1	0
357	0	0	0	1	1	0	0	0	0	0	0	0	0	0	1	0.187879	1
358	1	1	1	0	0	0	1	1	1	0	0.637681	0	0	0	1	0	0
359	0	1	0	1	1	0	0	0	0	0	1	1	0	1	1	0	1
360	0	1	0	1	0	0	0	1	0	0	1	1	0	0	1	0.187879	1
361	0	0	0	1	1	0	0	0	0	0	0	0	0	1	1	0	1
362	0	0	1	0	0	0	1	1	1	0	0	1	0	1	1	1	0
363	0	0	1	0	0	0	1	1	1	1	0	1	0	0	1	0	0
364	1	0	1	1	0	0	1	1	1	0	0	1	0	0	1	1	1
365	0	1	0	1	1	1	0	0	1	0	0	1	1	1	1	0.187879	1
366	0	0	0	1	0	0	0	0	1	0	0	1	1	1	0	0.187879	1
367	1	0	0	1	1	0	0	0	1	0	1	1	1	1	0	0	1
368	1	0	1	0	0	0	1	1	1	1	1	1	0	0	1	0	0
369	0	0	0	1	0.49642	0	0	0	1	0	0.637681	0.578164	1	1	0	0	1
370	0	0	0	1	0.49642	1	0	0	0	0	1	1	1	1	0	0.187879	1
371	1	0	0	0	0	0	1	1	1	1	0	0	0.491443	0	1	1	1
372	1	0	0	0.583924	0	0	1	0	1	0	0.637681	1	0	0	0.571429	0	1
373	1	0	1	0	0	0	1	1	1	1	1	0	0	0	1	0	0
374	1	0	1	0	0	0	1	1	1	1	0	0	1	0	1	1	1
375	0	0.497409	0	1	1	1	0	0	0	1	0	1	1	1	0	0	1
376	1	0	1	0	0	0	0.430952	0.422434	1	1	0.637681	0.578164	0	0.407674	0.571429	0.187879	0
377	1	1	1	0	0	0	1	1	1	1	1	0	0	0	1	0	0
378	1	1	1	0	0	0	1	1	1	1	1	0	0	0	1	0	0
379	0	0	0	1	1	0	0.430952	0	0	1	0	1	0	1	0	0	1
380	0	0	0	1	0	0	0	0	0	0	0	1	0	0	1	0.187879	1
381	0	0	1	0	0	0	1	1	1	1	0	1	0	0	1	0.187879	1
382	0	0	0	1	0	0	1	0	0	0	0	1	1	1	1	0	1
383	0	0	0	0	0	0	1	1	1	1	0	0	0	0	1	0	1
384	0	0	1	1	0	0	1	1	1	1	0	0	0	0	0	1	1
385	1	0.497409	0	1	0	0	1	0	1	1	0	1	1	1	1	0.187879	1
386	0	0	0	1	0	0	1	0	0	1	0	1	1	0	1	0.187879	1
387	1	0	0	0	0	0	1	1	1	1	1	0	0	0	1	0.187879	1
388	0	1	0	1	1	1	0	0	0	0.496487	0	1	1	1	0	0.187879	1
389	0.556872	0.497409	1	1	0.49642	0	0.430952	1	1	1	0	0	1	0	1	0.187879	1
390	0	0	1	1	1	1	1	0	0	1	0	1	1	1	0	1	1
391	0	0	1	0	0	0	1	1	1	1	0	0	0	0	1	0	0
392	0.556872	0.497409	0.401891	0.583924	1	0	1	0	0	1	1	0	0	1	1	0.187879	0
393	0	0	0.401891	0.583924	0.49642	0	1	1	1	1	0	1	0	1	1	0	1
394	0	0	0	0.583924	1	1	1	0	1	1	0	0.578164	1	1	0	0	1
395	0	0	0	1	0	0	1	0	1	1	0	1	0	1	0	0	1
396	0	0	1	1	0	0.359338	1	1	1	1	0	1	0	0	1	0	1
397	1	0	0	1	0	0	1	0	1	1	1	1	1	1	1	0	1
398	1	0	1	0	0.49642	0	1	1	1	0	1	0	0	0	1	1	0
399	1	0	1	0	0	0	1	0.422434	1	1	0.637681	0.578164	0.491443	0	1	0.187879	0
400	1	0	1	0	0	0	1	1	1	0	0	0	0	0	1	1	0
401	0.556872	1	0	0	1	0	0	0	0	0	1	0	1	0	1	0	0
402	1	0	1	0	0	0	1	1	1	0	1	0	0.491443	0	1	1	0
403	0	0	1	0	0	0	1	1	1	0	1	0	0	0	1	0	0
404	1	1	1	0	0	0	1	1	1	1	1	0	0	0	1	0	0
405	0	1	0	1	0	0	1	1	0	0	1	1	0	0	1	0	1
406	1	1	1	0	0	0	1	1	1	1	0	0	0	0	1	1	1
407	0	1	0	1	1	0	0	0	0	1	1	0	0.491443	0	0	0	1
408	1	1	1	0	0	0	1	1	1	1	1	0	0	0	1	1	0
409	1	1	1	0	0	0	1	1	1	1	0	0	0	0	1	0	0
410	0	1	0	1	1	0	0	0	0	0	0	1	1	1	1	0	1
411	1	1	1	0	0	0	1	1	1	0	1	0	0	0	1	0	0
412	0	0	0	0	0	0	0	0	1	0	0.637681	0.578164	0.491443	0	1	0	0
413	0	0	0	1	1	1	0	0	0	1	1	1	1	1	1	0	1
414	1	0	0	1	1	0	0	0	0.497573	0	1	1	1	1	1	0	1
415	0	0	1	0	0	0	1	1	1	0	1	1	0	0	1	0	0
416	0	0	0	1	1	1	0	0	0	0	0	1	0	1	1	0	1
417	0	0	0	1	1	1	0	0	1	0	1	1	1	1	1	0	1
418	0	0	0	1	1	1	0	0	0	1	1	1	1	1	1	0	1
419	0	0	0	0	0	0	0	0	1	0	1	1	0	0	1	0	0
420	1	0	0	1	0	0	0	0	1	1	0	1	0	1	0	0	1
421	1	1	0	1	1	0	0	0	0	1	0	1	1	1	0	0	1
422	1	0	0	1	1	0	0	0	0	1	0	1	1	0	0	0	1
423	1	0	0	1	1	0.359338	0	0	0	0	0	1	0.491443	0	0	0	1
424	1	1	0	1	1	1	0	0	1	0	0	1	1	1	0	0.187879	1
425	0	1	0	1	1	1	0	0	0	0	1	1	1	1	0	0	1
426	1	1	1	0	0	0	0	0	1	0	1	0	0	0	1	0	0
427	0.556872	0.497409	0.401891	1	1	1	0	0	0	0	1	1	0	1	0	0	1
428	0	1	0	1	0.49642	1	0	0	0	0	1	0	1	0.407674	0	0	1
429	1	1	0	0	0	0	1	1	0	0	1	0	0	0	1	0	0
430	1	1	0	1	1	1	0	0	0	0	1	1	1	1	1	0	1
431	1	0.497409	1	0	0	0	1	1	1	1	0	0	0	0	1	0	0
432	1	1	1	0	0	0	0.430952	0.422434	0.497573	0.496487	1	0	0	0	1	0	0
433	1	0	1	0	0	0	1	1	1	0	1	0	0	0	0.571429	1	0
