# Supplementary material for: Feature selection based on neighborhood rough sets and Gini index
Source: PeerJ Comput Sci. 2023 Dec 12;9:e1711. doi: 10.7717/peerj-cs.1711 (PMC10773927; doi:10.7717/peerj-cs.1711)
Supplement: Supplemental Information 1 [file peerj-cs-09-1711-s001.zip › upload code/mlpc acc.xlsx]

## Sheet: Sheet1
	original	NRS	NMI	NDI	NSI	NGI	NCGI
anneal	0.737927	0.855688	0.820464	0.904128	0.917074	0.886486	0.898892
arrhythmia	0.610628	0.57114	0.547063	0.590353	0.573676	0.583903	0.615556
autos	0.228571	0.458976	0.321905	0.475952	0.4905	0.413476	0.447548
breast-cancer	0.694212	0.762315	0.762315	0.696429	0.762315	0.710603	0.762315
DARWIN	0.820261	0.622908	0.576144	0.694608	0.735686	0.721013	0.571895
dermatology	0.969895	0.951824	0.33476	0.958694	0.956464	0.960938	0.970255
HillValley	0.577459	0.620303	0.515508	0.561522	0.645642	0.620459	0.642699
horse_colic	0.576667	0.699667	0.675333	0.671667	0.701333	0.653	0.758667
Ionosphere	0.926032	0.926857	0.795349	0.923294	0.929976	0.91654	0.92146
musk1	0.773848	0.724464	0.710137	0.732411	0.724335	0.739987	0.673551
parkinsons	0.712895	0.746579	0.748684	0.742158	0.742368	0.752921	0.755763
Sonar	0.655	0.698452	0.696524	0.695929	0.69031	0.714381	0.672833
spambase	0.977612	0.968768	0.970788	0.966967	0.96805	0.967551	0.96642
Toxicity	0.479412	0.665588	0.655163	0.641209	0.664902	0.639935	0.670784
voting_records	0.960782	0	0.615222	0.963531	0.960788	0.963293	0.934271
Wine	0.547059	0.787908	0.479902	0.878824	0.882255	0.878824	0.81134
mean	0.703016	0.69134	0.639079	0.756105	0.771605	0.757707	0.754641
