# Supplementary material for: Feature selection based on neighborhood rough sets and Gini index
Source: PeerJ Comput Sci. 2023 Dec 12;9:e1711. doi: 10.7717/peerj-cs.1711 (PMC10773927; doi:10.7717/peerj-cs.1711)
Supplement: Supplemental Information 1 [file peerj-cs-09-1711-s001.zip › upload code/models/NGI.py]

# 计算每个邻域内的gini系数，然后求和
import numpy as np
from sklearn.neighbors import NearestNeighbors


class NGI:
    def __init__(self, sigma=0.15, beta=0.01, return_info=False, scale=True):
        self.y_num = None
        self.sigma = sigma
        self.beta = beta
        self.y = None
        self.x = None
        self.__n = None
        self.__m = None
        self.return_info = return_info
        self.scale = scale

    def fit(self, x, y):
        self.__m, self.__n = x.shape
        self.x, self.y = x, y
        if self.scale:
            self.x = (self.x - np.min(self.x, axis=0)) / (np.max(self.x, axis=0) - np.min(self.x, axis=0))
        self.y_num = np.unique(y, return_counts=True)[1]
        feature = []
        gini = 1
        ans = self.get_next_feature(feature, gini)
        while ans is not None:
            feature, gini = ans[0], ans[1]
            ans = self.get_next_feature(feature, gini)
        if self.return_info:
            return feature, gini
        else:
            return feature

    def get_next_feature(self, feature, ngini):
        all_feature = [i for i in range(self.__n)]
        waite_feature = np.setdiff1d(all_feature, feature)
        best_ngini = 1
        best_feature = None
        for i in waite_feature:
            new_ngini = self.calculate_ngi(feature + [i])
            if best_ngini > new_ngini:
                best_ngini = new_ngini
                best_feature = i
        if best_feature is None:
            return None
        if ngini - best_ngini <= self.beta:
            return None
        return feature + [best_feature], best_ngini

    def calculate_ngi(self, feature, x=None, y=None):
        if x is None:
            x = self.x[:, feature]
        else:
            x = x[:, feature]
            self.y = y
        nn = NearestNeighbors(radius=self.sigma).fit(x)
        snn = nn.radius_neighbors(radius=self.sigma, X=x, return_distance=False)
        gini = 0
        for i in snn:
            _, y_num = np.unique(self.y[i], return_counts=True)
            gini += 1 - np.sum((y_num / len(i)) ** 2)
        return gini / len(snn)
