# Supplementary material for: Feature selection based on neighborhood rough sets and Gini index
Source: PeerJ Comput Sci. 2023 Dec 12;9:e1711. doi: 10.7717/peerj-cs.1711 (PMC10773927; doi:10.7717/peerj-cs.1711)
Supplement: Supplemental Information 1 [file peerj-cs-09-1711-s001.zip › upload code/models/NMI.py]

import numpy as np
from sklearn.neighbors import NearestNeighbors


class NMI:
    def __init__(self, sigma=0.15, beta=0.01, return_info=False):
        """
        :param sigma:
        """
        self.feature = None
        self.__m = None
        self.y = None
        self.x = None
        self.__n = None
        self.sigma = sigma
        self.beta = beta
        self.return_info = return_info

    def fit(self, X, y):
        self.x = X
        self.y = y
        self.__n, self.__m = X.shape
        self.x = (self.x - np.min(self.x, axis=0)) / (np.max(self.x, axis=0) - np.min(self.x, axis=0))
        feature = []
        nmi = 0
        ans = self.get_next_feature(feature, nmi)
        while ans is not None:
            feature, nmi = ans[0], ans[1]
            ans = self.get_next_feature(feature, nmi)
        self.feature = feature
        if self.return_info:
            return feature, nmi
        else:
            return self.feature

    def get_next_feature(self, feature, nmi):
        """
        :param nmi: 已计算的特征子集nmi
        :param feature:list:已选择特征
        :return:最合适的特征子集，没有则返回None
        """
        all_feature = [i for i in range(self.__m)]
        waite_feature = np.setdiff1d(all_feature, feature)
        best_nmi = 0
        best_feature = None
        for i in waite_feature:
            new_nmi = self.calculate_nmi(feature + [i])
            if best_nmi < new_nmi:
                best_nmi = new_nmi
                best_feature = i
        if best_feature is not None:
            if best_nmi - nmi <= self.beta:
                return None
            else:
                return feature + [best_feature], best_nmi
        else:
            return None

    def calculate_nmi(self, feature, x=None, y=None):
        """
        Parameters
        ----------
        feature
        y
        x
        """
        if x is None:
            x = self.x[:, feature]
        else:
            x = x[:, feature]
            self.y = y
            self.__m = x.shape[0]
            self.__n = x.shape[1]
        if len(feature) == 0:
            return 0
        nmi = 0
        nn = NearestNeighbors(radius=self.sigma, n_neighbors=len(x)).fit(x)
        neighbor_indexes = nn.radius_neighbors(radius=self.sigma, X=x, return_distance=False)
        for i in range(self.__n):
            neighbor_i = neighbor_indexes[i]  # 领域样本数
            label_num = np.count_nonzero(self.y[i] == self.y[neighbor_i])  # 邻域范围内标签相同数
            pi = label_num / len(neighbor_i)
            nmi -= np.log2(pi)
        nmi = nmi / self.__n
        return nmi
