# Supplementary material for: Feature selection based on neighborhood rough sets and Gini index
Source: PeerJ Comput Sci. 2023 Dec 12;9:e1711. doi: 10.7717/peerj-cs.1711 (PMC10773927; doi:10.7717/peerj-cs.1711)
Supplement: Supplemental Information 1 [file peerj-cs-09-1711-s001.zip › upload code/models/NRS.py]

import numpy as np
from sklearn.neighbors import NearestNeighbors


class NRS:
    def __init__(self, sigma=0.15, beta=0.01, return_info=False):
        """
        :param sigma:float:邻域半径的大小，默认为0.15
        :param beta: float: 特征的最小提升度，默认为0.01
        """
        self.sigma = sigma
        self.beta = beta
        self.y = None
        self.x = None
        self.__n = None
        self.__m = None
        self.return_info = return_info

    def fit(self, x, y):
        """
        :param x: np.ndarray[mxn]:样本集
        :param y: np.ndarray[mx1]:标签集
        :return:
        """
        self.__m, self.__n = x.shape
        self.x, self.y = x, y
        self.x = (self.x - np.min(self.x, axis=0)) / (np.max(self.x, axis=0) - np.min(self.x, axis=0))
        feature = []
        ns = 0
        ans = self.get_next_feature(feature, ns)
        while ans is not None:
            feature, ns = ans[0], ans[1]
            ans = self.get_next_feature(feature, ns)
        if self.return_info:
            return feature, ns
        else:
            return feature

    def get_next_feature(self, feature, ns):
        """
        使用前项贪婪搜索的方式获取下一个特征
        :param feature: list[int]: 已选择的特征子集
        :param ns: float: 已选特征子集的依赖度
        :return:
        """
        all_feature = [i for i in range(self.__n)]
        waite_feature = np.setdiff1d(all_feature, feature)
        best_ns = 0
        best_feature = None
        for i in waite_feature:
            new_ns = self.calculate_sig(feature + [i])
            if best_ns < new_ns:
                best_ns = new_ns
                best_feature = i
        if best_feature is None:
            return None
        if best_ns - ns <= self.beta:
            return None
        return feature + [best_feature], best_ns

    def calculate_sig(self, feature, x=None, y=None):
        """
        计算在属性集feature下，正域的占比
        Parameters
        ----------
        feature
        y
        x
        """
        if x is None:
            x = self.x[:, feature]
        else:
            x = x[:, feature]
            self.y = y
            self.__m = x.shape[0]
            self.__n = x.shape[1]
        nn = NearestNeighbors(radius=self.sigma).fit(x)
        snn = nn.radius_neighbors(radius=self.sigma, X=x, return_distance=False)
        pos = 0
        for i in range(self.__m):
            pos += np.all(self.y[i] == self.y[snn[i]])
        return pos / self.__m
