# Supplementary material for: Feature selection based on neighborhood rough sets and Gini index
Source: PeerJ Comput Sci. 2023 Dec 12;9:e1711. doi: 10.7717/peerj-cs.1711 (PMC10773927; doi:10.7717/peerj-cs.1711)
Supplement: Supplemental Information 1 [file peerj-cs-09-1711-s001.zip › upload code/models/NSI.py]

import numpy as np
from sklearn.neighbors import NearestNeighbors


class NSI:
    def __init__(self, sigma=0.15, beta=0.01, return_info=False):
        """
        越小越好
        :param sigma:
        :param beta:
        :param return_info:
        """
        self.sigma = sigma
        self.beta = beta
        self.y = None
        self.x = None
        self.__n = None
        self.__m = None
        self.return_info = return_info

    def fit(self, x, y):
        self.__m, self.__n = x.shape
        self.x, self.y = x, y
        self.x = (self.x - np.min(self.x, axis=0)) / (np.max(self.x, axis=0) - np.min(self.x, axis=0))
        feature = []
        nsi = np.inf
        ans = self.get_next_feature(feature, nsi)
        while ans is not None:
            feature, nsi = ans[0], ans[1]
            ans = self.get_next_feature(feature, nsi)
        if self.return_info:
            return feature, nsi
        else:
            return feature

    def get_next_feature(self, feature, nsi):
        all_feature = [i for i in range(self.__n)]
        waite_feature = np.setdiff1d(all_feature, feature)
        best_nsi = np.inf
        best_feature = None
        for i in waite_feature:
            new_nsi = self.calculate_nsi(feature + [i])
            if best_nsi > new_nsi:
                best_nsi = new_nsi
                best_feature = i
        if best_feature is None:
            return None
        if nsi - best_nsi <= self.beta:
            return None
        return feature + [best_feature], best_nsi

    def calculate_nsi(self, feature, x=None, y=None):
        if x is None:
            x = self.x[:, feature]
        else:
            x = x[:, feature]
            self.y = y
            self.__m = x.shape[0]
            self.__n = x.shape[1]
        nn = NearestNeighbors(radius=self.sigma, n_neighbors=100).fit(x)
        snn = nn.radius_neighbors(radius=self.sigma, X=x, return_distance=False)
        low = {i: 0 for i in set(self.y)}
        ups = {i: set() for i in set(self.y)}
        for i in range(self.__m):
            low[self.y[i]] += np.all(self.y[i] == self.y[snn[i]])
            ups[self.y[i]].update(snn[i])
        low = np.array([low[key] for key in low.keys()])
        up = np.array([len(ups[key]) for key in ups.keys()])
        u = low / up
        u[u == 0] = 0.000001   # 如果是0的话，log2的时候会出现inf
        nsi = sum(-(1 - u) * np.log2(u))
        return nsi
