# Supplementary material for: Feature selection based on neighborhood rough sets and Gini index
Source: PeerJ Comput Sci. 2023 Dec 12;9:e1711. doi: 10.7717/peerj-cs.1711 (PMC10773927; doi:10.7717/peerj-cs.1711)
Supplement: Supplemental Information 1 [file peerj-cs-09-1711-s001.zip › upload code/number of featue after voting.xlsx]

## Sheet: Sheet1
	NRS	NMI	NDI	NSI	NGI	NCGI
anneal	7	3	9	8	8	8
arrhythmia	27	4	12	122	12	19
autos	11	1	6	9	10	9
breast-cancer	1	1	5	1	8	1
DARWIN	4	6	19	29	24	2
dermatology	10	2	13	13	9	19
HillValley	5	1	1	3	12	3
horse_colic	19	3	13	18	13	1
Ionosphere	11	2	8	11	8	7
musk1	30	7	59	29	55	12
parkinsons	4	1	4	4	4	5
Sonar	25	3	26	24	16	6
spambase	51	58	38	51	51	47
Toxicity	6	3	1	6	3	1
voting_records	0	1	10	12	14	12
Wine	3	1	3	3	3	3
