# Supplementary material for: Feature selection based on neighborhood rough sets and Gini index
Source: PeerJ Comput Sci. 2023 Dec 12;9:e1711. doi: 10.7717/peerj-cs.1711 (PMC10773927; doi:10.7717/peerj-cs.1711)
Supplement: Supplemental Information 1 [file peerj-cs-09-1711-s001.zip › upload code/number of feature before voting.xlsx]

## Sheet: Sheet1
	NRS	NMI	NDI	NSI	NGI	NCGI
anneal	11	4	11	9	13	10
arrhythmia	107	30	59	186	52	110
autos	18	3	17	16	16	17
breast-cancer	1	1	8	1	9	1
DARWIN	16	39	155	199	182	18
dermatology	18	2	18	25	18	23
HillValley	12	9	19	4	67	3
horse_colic	23	6	20	22	24	1
Ionosphere	20	4	19	28	21	19
musk1	98	34	140	104	142	61
parkinsons	4	2	4	7	4	5
Sonar	49	8	51	55	49	40
spambase	56	58	47	56	56	52
Toxicity	15	25	18	15	21	5
voting_records	0	1	16	13	15	15
Wine	5	5	3	3	3	8
