# Supplementary material for: Feature selection based on neighborhood rough sets and Gini index
Source: PeerJ Comput Sci. 2023 Dec 12;9:e1711. doi: 10.7717/peerj-cs.1711 (PMC10773927; doi:10.7717/peerj-cs.1711)
Supplement: Supplemental Information 1 [file peerj-cs-09-1711-s001.zip › upload code/number of feature(.2lf).xlsx]

## Sheet: Sheet1
	Original	NRS	NMI	NDI	NSI	NGI	NCGI
anneal	19	7.20	3.20	8.50	8.00	7.70	7.60
arrhythmia	263	34.00	6.80	17.10	115.60	16.40	28.20
autos	27	9.10	1.10	7.20	10.00	9.10	8.60
breast-cancer	10	1.00	1.00	5.80	1.00	8.10	1.00
DARWIN	452	4.80	9.60	36.90	48.60	45.40	3.40
dermatology	35	10.10	1.00	12.60	11.20	10.30	18.80
HillValley	101	5.00	1.90	2.40	2.80	18.60	2.40
horse_colic	28	16.00	3.00	10.90	15.90	13.30	1.00
Ionosphere	34	10.80	2.00	8.90	11.90	8.10	7.70
musk1	169	34.90	9.50	64.60	35.50	63.70	16.60
parkinsons	24	4.00	1.30	4.00	4.40	4.00	4.20
Sonar	61	21.70	3.00	24.90	25.60	18.40	11.10
spambase	59	50.10	58.00	36.20	50.10	49.00	44.40
Toxicity	1204	6.60	4.90	4.00	6.60	4.90	1.30
voting_records	17	0.00	1.00	10.60	10.80	13.00	9.80
Wine	14	2.90	2.00	2.90	2.90	2.90	3.00
mean	157.312	13.64	6.83	16.09	22.56	18.31	10.57
