# Supplementary material for: Feature selection based on neighborhood rough sets and Gini index
Source: PeerJ Comput Sci. 2023 Dec 12;9:e1711. doi: 10.7717/peerj-cs.1711 (PMC10773927; doi:10.7717/peerj-cs.1711)
Supplement: Supplemental Information 1 [file peerj-cs-09-1711-s001.zip › upload code/number of feature.xlsx]

## Sheet: Sheet1
	NRS	NMI	NDI	NSI	NGI	NCGI
anneal	7.2	3.2	8.5	8	7.7	7.6
arrhythmia	34	6.8	17.1	115.6	16.4	28.2
autos	9.1	1.1	7.2	10	9.1	8.6
breast-cancer	1	1	5.8	1	8.1	1
DARWIN	4.8	9.6	36.9	48.6	45.4	3.4
dermatology	10.1	1	12.6	11.2	10.3	18.8
HillValley	5	1.9	2.4	2.8	18.6	2.4
horse_colic	16	3	10.9	15.9	13.3	1
Ionosphere	10.8	2	8.9	11.9	8.1	7.7
musk1	34.9	9.5	64.6	35.5	63.7	16.6
parkinsons	4	1.3	4	4.4	4	4.2
Sonar	21.7	3	24.9	25.6	18.4	11.1
spambase	50.1	58	36.2	50.1	49	44.4
Toxicity	6.6	4.9	4	6.6	4.9	1.3
voting_records	0	1	10.6	10.8	13	9.8
Wine	2.9	2	2.9	2.9	2.9	3
mean	13.6375	6.83125	16.0938	22.5562	18.3062	10.5687
