# Supplementary material for: Feature selection based on neighborhood rough sets and Gini index
Source: PeerJ Comput Sci. 2023 Dec 12;9:e1711. doi: 10.7717/peerj-cs.1711 (PMC10773927; doi:10.7717/peerj-cs.1711)
Supplement: Supplemental Information 1 [file peerj-cs-09-1711-s001.zip › upload code/property discussion.ipynb]

# %% [code]
from sklearn.datasets import make_classification
from sklearn.svm import SVC
from sklearn.neighbors import KNeighborsClassifier
from sklearn.metrics import f1_score
from sklearn.model_selection import StratifiedKFold
import pandas as pd
import numpy as np
from sklearn.model_selection import cross_val_score


from models.NGI import NGI
from models.NMI import NMI
from models.NRS import NRS
from models.NSI import NSI
from warnings import filterwarnings
from models.NCGI import NCGI

import os
import time
from sklearn.model_selection import KFold
import matplotlib.pyplot as plt

# %% [code]
filterwarnings('ignore')

# %% [markdown]
# 1. Impact of Feature

# %% [markdown]
## 1.1 Continus Feature  

# %% [code]
# deal data.
df = pd.read_excel('data/Sonar.xlsx', index_col=0)
x = df[df.columns[:-1]].values
y = df['class'].values
x1 = (x-np.min(x, axis=0))/(np.max(x, axis=0)- np.min(x, axis=0))

# calculate NGI and NCGI with different feature set.
sigma = 0.15
fnum_continues_features = [17, 59, 1, 18, 51, 30, 21, 10, 52, 20, 50, 39, 53, 55, 29, 54, 48, 25]
fnum_ncgi_continues = []
fnum_ngi_continues = []
feature = []
for i in range(1, len(fnum_continues_features)+1):
    feature = fnum_continues_features[:i]
    ngi = NGI(sigma=sigma).calculate_ngi(feature, x1, y)
    fnum_ngi_continues.append(ngi)
    ncgi = NCGI(sigma=sigma).calculate_ncgi(feature, x1, y)
    fnum_ncgi_continues.append(ncgi)
print('NGI', fnum_ngi_continues)
print('NCGI', fnum_ncgi_continues)

# %% [markdown]
## 1.2 Category Feature  

# %% [code]
# deal data
file = 'data/anneal.xlsx'
sigma = 0.4
df = pd.read_excel(file, index_col=0)
df = df.fillna(df.mean())
df = df.dropna(axis=1)
df = df.drop(columns=df.columns[[len(set(df[column]))==1 for column in df.columns]])
x = df[df.columns[:-1]].values
x1 = (x-np.min(x, axis=0))/(np.max(x, axis=0)- np.min(x, axis=0))
y = df['class'].values

# calculate NGI and NCGI with different feature set.
fnum_category_features = [4, 7, 15, 10, 9, 13, 14, 6, 17, 16, 0, 12, 3, 2, 5, 8, 11, 1]
fnum_ncgi_category = []
fnum_ngi_category = []
feature = []
for i in range(1, len(fnum_category_features)+1):
    feature = fnum_category_features[:i]
    ngi = NGI(sigma=sigma).calculate_ngi(feature, x1, y)
    fnum_ngi_category.append(ngi)
    ncgi = NCGI(sigma=sigma).calculate_ncgi(feature, x1, y)
    fnum_ncgi_category.append(ncgi)
print('NGI', fnum_ngi_category)
print('NCGI', fnum_ncgi_category)

# %% [code]
fig = plt.figure(figsize=(12,4.5))

fnum_continues_index = [i for i in range(len(fnum_continues_features))]
ax1 = fig.add_subplot(1,2, 1)
ax1.plot(fnum_continues_index, fnum_ngi_continues, marker='.')
ax1.set_xlabel('The number of features')
ax1.set_ylabel('NGI')
ax1.set_title('A. Continuous Feature.', y=-0.2)

fnum_category_index = [i for i in range(len(fnum_ngi_category))]
ax2 = fig.add_subplot(1,2, 2)
ax2.plot(fnum_category_index, fnum_ngi_category, marker='.')

ax2.set_xlabel('The number of features')
ax2.set_ylabel('NGI')
ax2.set_title('B. Categorical Feature.', y=-0.2)

# fig.text(0.03, 0.95, 'A', fontsize=12, fontweight='bold')
# fig.text(0.53, 0.95, 'B', fontsize=12, fontweight='bold')
plt.tight_layout()
plt.savefig('picture/Figure 1.png', dpi=250)
plt.show()

# %% [code]


# %% [code]
fig = plt.figure(figsize=(12,4.5))

fnum_continues_index = [i for i in range(len(fnum_continues_features))]
ax1 = fig.add_subplot(1,2, 1)
ax1.plot(fnum_continues_index, fnum_ngi_continues, marker='.', label='NGI')
ax1.plot(fnum_continues_index, fnum_ncgi_continues, linestyle='--', marker='.', label='NCGI')
ax1.set_xlabel('The number of features')
ax1.set_ylabel('GI')
ax1.set_title('A. Continuous Feature.', y=-0.2)
ax1.legend()

fnum_category_index = [i for i in range(len(fnum_ngi_category))]
ax2 = fig.add_subplot(1,2, 2)
ax2.plot(fnum_category_index, fnum_ngi_category, marker='.', label='NGI')
ax2.plot(fnum_category_index, fnum_ncgi_category, linestyle='--', marker='.', label='NCGI')
ax2.set_xlabel('The number of features')
ax2.set_ylabel('GI')
ax2.set_title('B. Categorical Feature.', y=-0.2, fontsize=12)
ax2.legend()


plt.tight_layout()
plt.savefig('picture/Figure 6.png', dpi=250)
plt.show()

# %% [markdown]
# 2. Impact of Neighborhood Radius

# %% [markdown]
## 2.1 continuous Feature


# %% [code]
# deal data.
df = pd.read_excel('data/Sonar.xlsx', index_col=0)
x = df[df.columns[:-1]].values
y = df['class'].values
x1 = (x-np.min(x, axis=0))/(np.max(x, axis=0)- np.min(x, axis=0))

# calculate NGI and NCGI with different neighborhood radius.
sigma = 0.15
sigma_features = [46, 8, 3, 2, 44, 53, 59, 24, 25, 42]
sigma_ngi_continues = []
sigma_ncgi_continues = []
for sigma in np.arange(0, 1, 0.025):
    ngi = NGI(sigma=sigma).calculate_ngi(sigma_features, x1, y)
    sigma_ngi_continues.append(ngi)
    ncgi = NCGI(sigma=sigma).calculate_ncgi(sigma_features, x1, y)
    sigma_ncgi_continues.append(ncgi)
print('NGI', sigma_ngi_continues)
print('NCGI', sigma_ncgi_continues)

# %% [markdown]
## 2.2 Category Feature

# %% [code]
# deal data. 
file = 'data/anneal.xlsx'
df = pd.read_excel(file, index_col=0)
df = df.fillna(df.mean())
df = df.dropna(axis=1)
df = df.drop(columns=df.columns[[len(set(df[column]))==1 for column in df.columns]])
x = df[df.columns[:-1]].values
y = df['class'].values
x1 = (x-np.min(x, axis=0))/(np.max(x, axis=0)-np.min(x, axis=0))

# calculate NGI and NCGI with different nrighborhood radius.
sigma_features = [7, 14, 10, 1, 17]
sigma_ngi_category = []
sigma_ncgi_category = []
for sigma in np.arange(0, 1, 0.025):
    ngi = NGI(sigma=sigma).calculate_ngi(sigma_features, x1, y)
    sigma_ngi_category.append(ngi)
    ncgi = NCGI(sigma=sigma).calculate_ncgi(sigma_features, x1, y)
    sigma_ncgi_category.append(ncgi)
print('NGI:', sigma_ngi_category)
print('NCGI:', sigma_ncgi_category)

# %% [code]
fig = plt.figure(figsize=(12,4.5))

sigma_continues_index = np.arange(0, 1, 0.025)
ax1 = fig.add_subplot(1,2, 1)
ax1.plot(sigma_continues_index, sigma_ngi_continues, marker='.')
ax1.set_xlabel('sigma')
ax1.set_ylabel('NGI')
ax1.set_title('A. Continuous Feature.', y=-0.2)

sigma_category_index = np.arange(0, 1, 0.025)
ax2 = fig.add_subplot(1,2, 2)
ax2.plot(sigma_category_index, sigma_ngi_category, marker='.')

ax2.set_xlabel('sigma')
ax2.set_ylabel('NGI')
ax2.set_title('B. Categorical Feature.', y=-0.2)

# fig.text(0.03, 0.95, 'A', fontsize=12, fontweight='bold')
# fig.text(0.53, 0.95, 'B', fontsize=12, fontweight='bold')
plt.tight_layout()
plt.savefig('picture/Figure 4.png', dpi=250)
plt.show()

# %% [code]
fig = plt.figure(figsize=(12,4.5))

sigma_continues_index = np.arange(0, 1, 0.025)
ax1 = fig.add_subplot(1,2, 1)
ax1.plot(sigma_continues_index, sigma_ngi_continues, marker='.', label='NGI')
ax1.plot(sigma_continues_index, sigma_ncgi_continues, linestyle='--', marker='.', label='NCGI')
ax1.set_xlabel('sigma')
ax1.set_ylabel('GI')
ax1.set_title('A. Continuous Feature.', y=-0.2)
ax1.legend()

sigma_category_index = np.arange(0, 1, 0.025)
ax2 = fig.add_subplot(1,2, 2)
ax2.plot(sigma_category_index, sigma_ngi_category, marker='.', label='NGI')
ax2.plot(sigma_category_index, sigma_ncgi_category, linestyle='--', marker='.', label='NCGI')
ax2.set_xlabel('sigma')
ax2.set_ylabel('GI')
ax2.set_title('B. Categorical Feature.', y=-0.2)
ax2.legend()
# fig.text(0.03, 0.95, 'A', fontsize=12, fontweight='bold')
# fig.text(0.53, 0.95, 'B', fontsize=12, fontweight='bold')
plt.tight_layout()
plt.savefig('picture/Figure 5.png', dpi=250)
plt.show()

# %% [code]


# %% [code]
