# Supplementary material for: Feature selection based on neighborhood rough sets and Gini index
Source: PeerJ Comput Sci. 2023 Dec 12;9:e1711. doi: 10.7717/peerj-cs.1711 (PMC10773927; doi:10.7717/peerj-cs.1711)
Supplement: Supplemental Information 1 [file peerj-cs-09-1711-s001.zip › upload code/rank of KNN.xlsx]

## Sheet: Sheet1
	NRS	NMI	NDI	NSI	NGI	NCGI
anneal	4	1	5	6	3	2
arrhythmia	3	1	4	2	5	6
autos	5	1	4	2	6	3
breast-cancer	4.5	4.5	1	4.5	2	4.5
DARWIN	6	5	4	1	2	3
dermatology	2	1	3	5	4	6
HillValley	6	1	2	5	4	3
horse_colic	2	5	3	1	4	6
Ionosphere	4	1	3	2	5	6
musk1	3	2	6	4	5	1
parkinsons	5	1	5	3	5	2
Sonar	6	1	4	3	5	2
spambase	4.5	1	2.5	4.5	2.5	6
Toxicity	5	2	3	1	4	6
voting_records	1	2	6	4	5	3
Wine	2	1	5	5	5	3
mean	3.82353	1.85294	3.79412	3.29412	4.26471	3.97059
