# Supplementary material for: Feature selection based on neighborhood rough sets and Gini index
Source: PeerJ Comput Sci. 2023 Dec 12;9:e1711. doi: 10.7717/peerj-cs.1711 (PMC10773927; doi:10.7717/peerj-cs.1711)
Supplement: Supplemental Information 1 [file peerj-cs-09-1711-s001.zip › upload code/rank of SVC.xlsx]

## Sheet: Sheet1
	NRS	NMI	NDI	NSI	NGI	NCGI
anneal	2	6	4.5	3	4.5	1
arrhythmia	2	1	4	3	6	5
autos	1	5	6	2	4	3
breast-cancer	4.5	4.5	2	4.5	1	4.5
DARWIN	5	4	3	1.5	1.5	6
dermatology	3	1	2	4	5	6
HillValley	5	2	6	4	1	3
horse_colic	3	5	1	4	2	6
Ionosphere	4	1	5	6	2	3
musk1	3	2	6	4	5	1
parkinsons	5	1	5	3	5	2
Sonar	5	1	4	3	6	2
spambase	3	6	3	3	5	1
Toxicity	3	3	5.5	3	5.5	1
voting_records	1	2	5	4	6	3
Wine	3	1	5	5	5	2
mean	3.20588	2.73529	4.23529	3.52941	4.02941	3.26471
