# Supplementary material for: Feature selection based on neighborhood rough sets and Gini index
Source: PeerJ Comput Sci. 2023 Dec 12;9:e1711. doi: 10.7717/peerj-cs.1711 (PMC10773927; doi:10.7717/peerj-cs.1711)
Supplement: Supplemental Information 1 [file peerj-cs-09-1711-s001.zip › upload code/rank of avg.xlsx]

## Sheet: Sheet1
	NRS	NMI	NDI	NSI	NGI	NCGI
anneal	2	1	5	6	4	3
arrhythmia	2	1	4	3	5	6
autos	2	1	6	5	3	4
breast-cancer	4.5	4.5	2	4.5	1	4.5
DARWIN	6	4	5	2	3	1
dermatology	3	1	2	4	5	6
HillValley	4	1	2	6	3	5
horse_colic	3	5	1	4	2	6
Ionosphere	4	1	6	2	3	5
musk1	3	2	6	4	5	1
parkinsons	5	1	4	3	6	2
Sonar	5	1	4	3	6	2
spambase	5	6	2	4	3	1
Toxicity	5	1	4	2	3	6
voting_records	1	2	6	4	5	3
Wine	2	1	4.5	6	4.5	3
mean	3.44118	2.02941	3.97059	4.02941	3.91176	3.61765
