# Supplementary material for: Feature selection based on neighborhood rough sets and Gini index
Source: PeerJ Comput Sci. 2023 Dec 12;9:e1711. doi: 10.7717/peerj-cs.1711 (PMC10773927; doi:10.7717/peerj-cs.1711)
Supplement: Supplemental Information 1 [file peerj-cs-09-1711-s001.zip › upload code/rank of mlpc.xlsx]

## Sheet: Sheet1
	NRS	NMI	NDI	NSI	NGI	NCGI
anneal	2	1	5	6	3	4
arrhythmia	2	1	5	3	4	6
autos	4	1	5	6	2	3
breast-cancer	4.5	4.5	1	4.5	2	4.5
DARWIN	3	2	4	6	5	1
dermatology	2	1	4	3	5	6
HillValley	3	1	2	6	4	5
horse_colic	4	3	2	5	1	6
Ionosphere	5	1	4	6	2	3
musk1	4	2	5	3	6	1
parkinsons	3	4	1	2	5	6
Sonar	5	4	3	2	6	1
spambase	5	6	2	4	3	1
Toxicity	5	3	2	4	1	6
voting_records	1	2	6	4	5	3
Wine	2	1	4.5	6	4.5	3
mean	3.32353	2.26471	3.5	4.5	3.73529	3.67647
