# Supplementary material for: Feature selection based on neighborhood rough sets and Gini index
Source: PeerJ Comput Sci. 2023 Dec 12;9:e1711. doi: 10.7717/peerj-cs.1711 (PMC10773927; doi:10.7717/peerj-cs.1711)
Supplement: Supplemental Information 1 [file peerj-cs-09-1711-s001.zip › upload code/rank of xgbc(.2lf).xlsx]

## Sheet: Sheet1
	NRS	NMI	NDI	NSI	NGI	NCGI
anneal	6.00	1.00	5.00	4.00	3.00	2.00
arrhythmia	2.00	1.00	4.00	6.00	3.00	5.00
autos	4.00	1.00	2.00	6.00	5.00	3.00
breast-cancer	4.50	4.50	2.00	4.50	1.00	4.50
DARWIN	3.00	2.00	6.00	4.00	5.00	1.00
dermatology	2.00	1.00	4.00	3.00	6.00	5.00
HillValley	3.00	1.00	2.00	6.00	4.00	5.00
horse_colic	3.00	1.00	2.00	4.00	6.00	5.00
Ionosphere	4.00	1.00	6.00	3.00	5.00	2.00
musk1	6.00	1.00	3.00	5.00	4.00	2.00
parkinsons	5.00	1.00	5.00	3.00	5.00	2.00
Sonar	4.00	1.00	3.00	5.00	6.00	2.00
spambase	3.50	3.50	3.50	3.50	3.50	3.50
Toxicity	5.00	1.00	3.00	4.00	2.00	6.00
voting_records	1.00	2.00	6.00	4.00	5.00	3.00
Wine	3.00	1.00	5.00	5.00	5.00	2.00
mean	3.59	1.47	3.85	4.47	4.32	3.29
