# Supplementary material for: Feature selection based on neighborhood rough sets and Gini index
Source: PeerJ Comput Sci. 2023 Dec 12;9:e1711. doi: 10.7717/peerj-cs.1711 (PMC10773927; doi:10.7717/peerj-cs.1711)
Supplement: Supplemental Information 1 [file peerj-cs-09-1711-s001.zip › upload code/rank of xgbc.xlsx]

## Sheet: Sheet1
	NRS	NMI	NDI	NSI	NGI	NCGI
anneal	6	1	5	4	3	2
arrhythmia	2	1	4	6	3	5
autos	4	1	2	6	5	3
breast-cancer	4.5	4.5	2	4.5	1	4.5
DARWIN	3	2	6	4	5	1
dermatology	2	1	4	3	6	5
HillValley	3	1	2	6	4	5
horse_colic	3	1	2	4	6	5
Ionosphere	4	1	6	3	5	2
musk1	6	1	3	5	4	2
parkinsons	5	1	5	3	5	2
Sonar	4	1	3	5	6	2
spambase	3.5	3.5	3.5	3.5	3.5	3.5
Toxicity	5	1	3	4	2	6
voting_records	1	2	6	4	5	3
Wine	3	1	5	5	5	2
mean	3.58824	1.47059	3.85294	4.47059	4.32353	3.29412
