# Supplementary material for: Feature selection based on neighborhood rough sets and Gini index
Source: PeerJ Comput Sci. 2023 Dec 12;9:e1711. doi: 10.7717/peerj-cs.1711 (PMC10773927; doi:10.7717/peerj-cs.1711)
Supplement: Supplemental Information 1 [file peerj-cs-09-1711-s001.zip › upload code/readme(new).txt]

data(.xlsx): All the data used in the experiment, from UCI.
models(.py): The author implements 6 feature selection algorithms for comparison.
result: The cache file during the experiment. Since some data sets are large and run for a long time, the cached data of each algorithm in each data set is cached locally.
--There are different models in the first-level directory.
----Cache for each model on different data sets in the secondary directory.
--------In the third-level directory, select the data cache with the optimal neighborhood radius on the data set for each model.
-------- A 10x3 list is stored in the ".npy" file. Each element in the first column is the feature subset selected for each fold cross-validation; each element in the second column is SVC The accuracy rate of ten-fold cross-validation under this feature subset; the third column is the accuracy rate of KNN.
property discussion.ipynb: 
----Jupyter document, which contains the code for the generation process of the graph in the property discussion.
----Optimal Neighborhood Radius Selection.ipynb: Jupyter document that contains the code for the Optimal Neighborhood Radius Selection process and outputs the "result" folder.
table print.ipynb: 
----Jupyter document, which contains the generation of all the charts in the experimental analysis and discussion part of the paper: including: feature validity verification and algorithm stability evaluation.
---- This document runs based on the "result" folder.
---- When the "result" folder does not exist, or the cache file in it is incomplete, please run "Optimal Neighborhood Radius Selection.ipynb" first, and the incomplete will be filled automatically.
ANN & XGBoost.ipynb
----Jupyter document, which contains the performance results of features selected by six feature selection algorithms on ANN and XGBoost. Based on the folder "result", output the fold "new_result".
