# Supplementary material for: Feature selection based on neighborhood rough sets and Gini index
Source: PeerJ Comput Sci. 2023 Dec 12;9:e1711. doi: 10.7717/peerj-cs.1711 (PMC10773927; doi:10.7717/peerj-cs.1711)
Supplement: Supplemental Information 1 [file peerj-cs-09-1711-s001.zip › upload code/table print.ipynb]

# %% [code]
from sklearn.datasets import make_classification
from sklearn.svm import SVC
from xgboost import XGBClassifier
from sklearn.neural_network import MLPClassifier
from sklearn.neighbors import KNeighborsClassifier
from sklearn.metrics import f1_score
from sklearn.model_selection import StratifiedKFold
import pandas as pd
import numpy as np

from models.NGI import NGI
from models.NMI import NMI
from models.NRS import NRS
from models.NSI import NSI
from models.NCGI import NCGI

from sklearn.model_selection import cross_val_score
import os
import time
from sklearn.model_selection import KFold
import matplotlib.pyplot as plt
from tqdm.notebook import tqdm
from warnings import filterwarnings
filterwarnings('ignore')

# %% [markdown]
# Description of datasets.

# %% [code]
def is_continue(data):
    m = len(data)
    n = len(set(data))
    if 3*n>m:
        return True
    else:
        return False

# %% [code]
place = r'data/'
info = []
for file in os.listdir(place):
    if '.xlsx' not in file:
        continue
    df = pd.read_excel(place+file)
    con = [is_continue(df[column].values) for column in df.columns[:-1]]
    info.append([file.replace('.xlsx', ''), df.shape[0], df.shape[1]-1, sum(con), 
                df.shape[1]-1-sum(con), len(set(df['class']))])
df = pd.DataFrame(info, columns=['Datasets', 'Samples', 'Features',
                                'Continuous', 'Categorical', 'Classes'])
df.to_excel('Data Description.xlsx')
df

# %% [markdown]
# Get optimal neighborhood radius

# %% [code]


# %% [code]
mods = ['NRS','NMI','NDI','NSI','NGI','NCGI']

# %% [code]
import seaborn as sns
sns.set_palette("colorblind")
shows = ['anneal', 'Wine', 'dermatology', 'parkinsons']
files = os.listdir('new_result/NGI/')
fig = plt.figure(figsize=(12,9))
j = 1
for file in files:
    if '.p' in file:
        continue
    if file not in shows:
        continue
    knn_accs = []
    svc_accs = []
    xgbc_accs = []
    mlpc_accs = []
    for sigma in os.listdir('new_result/NGI/'+file):
        npy = np.load('new_result/NGI/'+file+'/'+sigma, allow_pickle=True)
        svc_accs.append(npy[:, 1].mean().mean())
        knn_accs.append(npy[:, 2].mean().mean())
        xgbc_accs.append(npy[:, 3].mean().mean())
        mlpc_accs.append(npy[:, 4].mean().mean())
    ax = fig.add_subplot(2,2, j)
    j += 1
    ax.plot(np.arange(0, len(svc_accs)*0.025, 0.025), svc_accs, linestyle='-', label='SVC')
    ax.plot(np.arange(0, len(svc_accs)*0.025, 0.025), knn_accs, linestyle='--', label='KNN')
    ax.plot(np.arange(0, len(svc_accs)*0.025, 0.025), xgbc_accs, linestyle='-.', label='XGBoost')
    ax.plot(np.arange(0, len(svc_accs)*0.025, 0.025), mlpc_accs, linestyle=':', label='ANN')
    ax.set_title(file)
    ax.set_xlim(0, 1.3)
    ax.set_xlabel('sigma')
    ax.set_ylabel('acc')
    ax.legend()
    if not os.path.exists('picture'):
        os.makedirs('picture')

plt.tight_layout()
plt.savefig('picture/Figure 8.png', dpi=250)
plt.show()

# %% [code]
import matplotlib.pyplot as plt

x = [1, 2, 3, 4, 5]
y1 = [1, 4, 9, 16, 25]
y2 = [1, 2, 3, 4, 5]
y3 = [5, 4, 3, 2, 1]
y4 = [10, 8, 6, 4, 2]

# 使用线型和标记来区分四条曲线
plt.plot(x, y1, label='Line 1', linestyle='-', marker='o')
plt.plot(x, y2, label='Line 2', linestyle='--', marker='s')
plt.plot(x, y3, label='Line 3', linestyle='-.', marker='^')
plt.plot(x, y4, label='Line 4', linestyle=':', marker='d')

# 添加图例以标识每条曲线
plt.legend()

plt.xlabel('X-Axis')
plt.ylabel('Y-Axis')

plt.title('Four Lines for Colorblind Accessibility')

plt.show()


# %% [code]
best_sigma = {}
for mod in mods:
    if '.ip' in mod:
        continue
    mod_mean = {}
    for file in os.listdir('new_result/'+mod):
        if '.ip' in file:
            continue
        file_mean = []
        for sigma in os.listdir('new_result/'+mod+'/'+file):
            if '.ip' in sigma:
                continue
            sigma_npy = np.load('new_result/%s/%s/%s'%(mod, file, sigma), allow_pickle=True)
            if sigma_npy.shape[1]!=5:
                sigma_npy = sigma_npy.reshape(10, 5, 10)
            for i in range(10):
                for j in range(1, 5):
                    sigma_npy[i][j]=np.nan_to_num(sigma_npy[i][j])
            sigma_mean = sigma_npy[:, 1].mean().mean()+sigma_npy[:, 2].mean().mean()+sigma_npy[:, 3].mean().mean()+sigma_npy[:, 4].mean().mean()
            file_mean.append(sigma_mean)
        if len(file_mean[1:]):
            max_sigma = (np.argmax(file_mean[1:])+1)*0.025
        else:
            max_sigma = 0
        mod_mean[file] = max_sigma
    best_sigma[mod]=mod_mean
best_sigma_df = pd.DataFrame(best_sigma)
best_sigma_df = best_sigma_df[mods]
best_sigma_df.to_excel('best sigma.xlsx')
best_sigma_df

# %% [markdown]
# Evaluation of feature validity

# %% [code]
# SVC, KNN, BP, xgboost on original data
cv = KFold(n_splits=10, shuffle=True, random_state=0)
svc_org_acc = {}
knn_org_acc = {}
xgbc_org_acc = {}
mlpc_org_acc = {}
svc_mean = 0
knn_mean = 0
mlpc_mean = 0
xgbc_mean = 0
for file in os.listdir('data'):
    if '.xlsx' not in file:
        continue
    df = pd.read_excel('data/'+file, index_col=0)
    x = df[df.columns[:-1]].values
    y = df['class'].values
    # 修改部分
    y1 = np.unique(y)
    dic = {}
    for i in range(len(y1)):
        dic[y1[i]]=i
    y = np.array([dic[i] for i in y])
    # 结束修改
    svc = SVC()
    knn = KNeighborsClassifier(n_neighbors=3)
    xgbc = XGBClassifier()
    mlpc = MLPClassifier()
    svc_acc = cross_val_score(svc, x, y, cv=10).mean()
    knn_acc = cross_val_score(knn, x, y, cv=10).mean()
    xgbc_acc = cross_val_score(xgbc, x, y, cv=10).mean()
    mlpc_acc = cross_val_score(mlpc, x, y, cv=10).mean()
    svc_mean+=svc_acc
    knn_mean+=knn_acc
    xgbc_mean+=xgbc_acc
    mlpc_mean+=mlpc_acc
    svc_org_acc[file.split('(')[0].split('.')[0]] = svc_acc
    knn_org_acc[file.split('(')[0].split('.')[0]] = knn_acc
    xgbc_org_acc[file.split('(')[0].split('.')[0]] = xgbc_acc
    mlpc_org_acc[file.split('(')[0].split('.')[0]] = mlpc_acc
svc_mean = svc_mean/len(svc_org_acc)
knn_mean = knn_mean/len(svc_org_acc)
xgbc_mean = xgbc_mean/len(svc_org_acc)
mlpc_mean = mlpc_mean/len(svc_org_acc)
svc_org_acc['mean']=svc_mean
knn_org_acc['mean']=knn_mean
xgbc_org_acc['mean']=xgbc_mean
mlpc_org_acc['mean']=mlpc_mean

# %% [code]


# %% [code]
# Based on the optimal neighborhood radius, the performance of 
# selected features by different feature selection algorithms on SVC and KNN.
best_sigma_df = pd.read_excel('best sigma.xlsx', index_col=0)
svc_data = {}
knn_data = {}
xgbc_data = {}
mlpc_data = {}
feature_data = {}
for mod in os.listdir('new_result/'):
    svc_mod_acc = {}
    knn_mod_acc = {}
    xgbc_mod_acc = {}
    mlpc_mod_acc = {}
    feature_mod = {}
    for file in os.listdir('new_result/'+mod):
        file_best_sigma = best_sigma_df[mod][file]
        for sigma in os.listdir('new_result/'+mod+'/'+file):
            if abs(file_best_sigma - float(sigma.replace('.npy', '')))<0.01:
                sigma_npy = np.load('new_result/%s/%s/%s'%(mod, file, sigma), allow_pickle=True)
                if sigma_npy.shape[1]!=5:
                    sigma_npy = sigma_npy.reshape(10, 5, 10)
                for i in range(10):
                    for j in range(1, 5):
                        sigma_npy[i][j]=np.nan_to_num(sigma_npy[i][j])
                featurn_num = np.mean([len(feature) for feature in sigma_npy[:, 0]])
                svc_acc = sigma_npy[:, 1].mean().mean()
                knn_acc = sigma_npy[:, 2].mean().mean()
                xgbc_acc = sigma_npy[:, 3].mean().mean()
                mlpc_acc = sigma_npy[:, 4].mean().mean()
        feature_mod[file] = featurn_num
        svc_mod_acc[file] = svc_acc
        knn_mod_acc[file] = knn_acc
        xgbc_mod_acc[file] = xgbc_acc
        mlpc_mod_acc[file] = mlpc_acc
    svc_data[mod]=svc_mod_acc
    knn_data[mod]=knn_mod_acc
    xgbc_data[mod]=xgbc_mod_acc
    mlpc_data[mod]=mlpc_mod_acc
    feature_data[mod]=feature_mod

# %% [code]


# %% [code]
# data to table number of feature
feature_df = pd.DataFrame(feature_data)
feature_df = feature_df.fillna(0)
feature_df_mean = pd.DataFrame(feature_df.mean(), columns=['mean']).T
feature_df = feature_df.append(feature_df_mean)
feature_df = feature_df[mods]
feature_df.to_excel('number of feature.xlsx')
for column in feature_df.columns:
    feature_df[column]=feature_df[column].apply(lambda x:'%.2lf'%x)
org_df = pd.read_excel('Data Description.xlsx', index_col=0)
org_num = list(org_df['Features'])
org_num = org_num+[np.mean(org_num)]
feature_df['Original'] = org_num
feature_df = feature_df[['Original']+mods]
feature_df.to_excel('number of feature(.2lf).xlsx')
feature_df

# %% [code]
# data to table svc_acc
svc_df = pd.DataFrame(svc_data)
svc_df = svc_df.fillna(0)
svc_df_mean = pd.DataFrame(svc_df.mean(), columns=['mean']).T
svc_df = svc_df.append(svc_df_mean)
svc_df.loc[svc_org_acc.keys(),'original']=list(svc_org_acc.values())
svc_df = svc_df[['original']+mods]
svc_df.to_excel('SVC acc.xlsx')
svc_df

# %% [code]
NGini提升数=((svc_df['NGI']-svc_df['original'])>0)[:-1].sum()
NCGini提升数=((svc_df['NCGI']-svc_df['original'])>0)[:-1].sum()
a = (((svc_df['NGI']-svc_df['original'])/svc_df['original'])>0.1)[:-1].sum()
b = (((svc_df['NCGI']-svc_df['original'])/svc_df['original'])>0.1)[:-1].sum()
NGini提升数, NCGini提升数, a, b

# %% [code]


# %% [code]
# data to table knn_acc
knn_df = pd.DataFrame(knn_data)
knn_df = knn_df.fillna(0)
knn_df_mean = pd.DataFrame(knn_df.mean(), columns=['mean']).T
knn_df = knn_df.append(knn_df_mean)
knn_df.loc[knn_org_acc.keys(),'original']=list(knn_org_acc.values())
knn_df = knn_df[['original']+mods]
knn_df.to_excel('KNN acc.xlsx')
knn_df

# %% [code]
NGini提升数=((knn_df['NGI']-knn_df['original'])>0)[:-1].sum()
NCGini提升数=((knn_df['NCGI']-knn_df['original'])>0)[:-1].sum()
a = (((knn_df['NGI']-knn_df['original'])/knn_df['original'])>0.1)[:-1].sum()
b = (((knn_df['NCGI']-knn_df['original'])/knn_df['original'])>0.1)[:-1].sum()
NGini提升数, NCGini提升数, a, b

# %% [code]


# %% [code]
# data to table knn_acc
xgbc_df = pd.DataFrame(xgbc_data)
xgbc_df = xgbc_df.fillna(0)
xgbc_df_mean = pd.DataFrame(xgbc_df.mean(), columns=['mean']).T
xgbc_df = xgbc_df.append(xgbc_df_mean)
xgbc_df.loc[xgbc_org_acc.keys(),'original']=list(xgbc_org_acc.values())
xgbc_df = xgbc_df[['original']+mods]
xgbc_df.to_excel('xgbc acc.xlsx')
xgbc_df

# %% [code]
NGini提升数=((xgbc_df['NGI']-xgbc_df['original'])>0)[:-1].sum()
NCGini提升数=((xgbc_df['NCGI']-xgbc_df['original'])>0)[:-1].sum()
a = (((xgbc_df['NGI']-xgbc_df['original'])/xgbc_df['original'])>0.1)[:-1].sum()
b = (((xgbc_df['NCGI']-xgbc_df['original'])/xgbc_df['original'])>0.1)[:-1].sum()
NGini提升数, NCGini提升数, a, b

# %% [code]
# data to table knn_acc
mlpc_df = pd.DataFrame(mlpc_data)
mlpc_df = mlpc_df.fillna(0)
mlpc_df_mean = pd.DataFrame(mlpc_df.mean(), columns=['mean']).T
mlpc_df = mlpc_df.append(mlpc_df_mean)
mlpc_df.loc[mlpc_org_acc.keys(),'original']=list(mlpc_org_acc.values())
mlpc_df = mlpc_df[['original']+mods]
mlpc_df.to_excel('mlpc acc.xlsx')
mlpc_df

# %% [code]
NGini提升数=((mlpc_df['NGI']-mlpc_df['original'])>0)[:-1].sum()
NCGini提升数=((mlpc_df['NCGI']-mlpc_df['original'])>0)[:-1].sum()
a = (((mlpc_df['NGI']-mlpc_df['original'])/mlpc_df['original'])>0.1)[:-1].sum()
b = (((mlpc_df['NCGI']-mlpc_df['original'])/mlpc_df['original'])>0.1)[:-1].sum()
NGini提升数, NCGini提升数, a, b

# %% [code]
mlpc_df = pd.read_excel('mlpc acc.xlsx', index_col=0)
xgbc_df = pd.read_excel('xgbc acc.xlsx', index_col=0)
svc_df = pd.read_excel('SVC acc.xlsx', index_col=0)
knn_df = pd.read_excel('KNN acc.xlsx', index_col=0)
avg_df = (mlpc_df+xgbc_df+svc_df+knn_df)/4
avg_df.to_excel('avg acc.xlsx')
avg_df

# %% [code]
NGini提升数=((avg_df['NGI']-avg_df['original'])>0)[:-1].sum()
NCGini提升数=((avg_df['NCGI']-avg_df['original'])>0)[:-1].sum()
a = (((avg_df['NGI']-avg_df['original'])/avg_df['original'])>0.1)[:-1].sum()
b = (((avg_df['NCGI']-avg_df['original'])/avg_df['original'])>0.1)[:-1].sum()
NGini提升数, NCGini提升数, a, b

# %% [code]
(0.787030-0.734925)/0.734925,(0.784156-0.734925)/0.734925,

# %% [markdown]
# The difference between the performance of feature algorithms is judged by hypothesis testing.

# %% [code]
import numpy as np
from scipy.stats import rankdata
from scipy.stats import friedmanchisquare
from scikit_posthocs import posthoc_nemenyi_friedman
import scipy
import pandas as pd
from scipy.stats import norm

# %% [code]
def fri(data, alpha=0.05):
    n,k = data.shape
    rank = np.array([rankdata(row) for row in data])
    ri = np.mean(rank, axis=0)
    ka = 12*n/(k*(k+1))*(sum(ri**2)-(k*(k+1)**2)/4)
    F = (n-1)*ka/(n*(k-1)-ka)
    best_f = scipy.stats.f.ppf(1-alpha ,k-1,(k-1)*(n-1))
    return F, best_f

# %% [markdown]
# Calculate the value of the Friedman statistic.

# %% [code]
n = 16
k=6
alpha=0.1
best_f = scipy.stats.f.ppf(1-alpha ,k-1,(k-1)*(n-1))
k-1,(k-1)*(n-1),best_f

# %% [code]
# Get rank of svc
svc = pd.read_excel('SVC acc.xlsx', index_col=0)
svc = svc[mods]
data = svc.values
svc.loc[:,:] = np.array([rankdata(row) for row in data])
svc.loc['mean'] = svc.mean()
svc.to_excel('rank of SVC.xlsx')
for column in svc.columns:
    svc[column]=svc[column].apply(lambda x:'%.2lf'%x)
svc.to_excel('rank of SVC(.2lf).xlsx')
svc

# %% [code]
# get rank of knn.
knn = pd.read_excel('KNN acc.xlsx', index_col=0)
knn = knn[mods]
data = knn.values
knn.loc[:,:] = np.array([rankdata(row) for row in data])
knn.loc['mean'] = knn.mean()
# knn = knn[mods]
knn.to_excel('rank of KNN.xlsx')
for column in knn.columns:
    knn[column]=knn[column].apply(lambda x:'%.2lf'%x)
knn.to_excel('rank of KNN(.2lf).xlsx')
knn

# %% [code]
# get rank of knn.
xgbc = pd.read_excel('xgbc acc.xlsx', index_col=0)
xgbc = xgbc[mods]
data = xgbc.values
xgbc.loc[:,:] = np.array([rankdata(row) for row in data])
xgbc.loc['mean'] = xgbc.mean()
# knn = knn[mods]
xgbc.to_excel('rank of xgbc.xlsx')
for column in xgbc.columns:
    xgbc[column]=xgbc[column].apply(lambda x:'%.2lf'%x)
xgbc.to_excel('rank of xgbc(.2lf).xlsx')
xgbc

# %% [code]
# get rank of knn.
mlpc = pd.read_excel('mlpc acc.xlsx', index_col=0)
mlpc = mlpc[mods]
data = mlpc.values
mlpc.loc[:,:] = np.array([rankdata(row) for row in data])
mlpc.loc['mean'] = mlpc.mean()
# knn = knn[mods]
mlpc.to_excel('rank of mlpc.xlsx')
for column in mlpc.columns:
    mlpc[column]=mlpc[column].apply(lambda x:'%.2lf'%x)
mlpc.to_excel('rank of mlpc(.2lf).xlsx')
mlpc

# %% [code]
# get rank of knn.
avg = pd.read_excel('avg acc.xlsx', index_col=0)
avg = avg[mods]
data = avg.values
avg.loc[:,:] = np.array([rankdata(row) for row in data])
avg.loc['mean'] = avg.mean()
# knn = knn[mods]
avg.to_excel('rank of avg.xlsx')
for column in avg.columns:
    avg[column]=avg[column].apply(lambda x:'%.2lf'%x)
avg.to_excel('rank of avg(.2lf).xlsx')
avg

# %% [code]
svc_rank = svc.loc[svc.index[:-1], svc.columns].values
fri(svc_rank, alpha=0.05)
# 后项比前项小说明存在显著性差异

# %% [code]
knn_rank = knn.loc[knn.index[:-1], knn.columns].values
fri(knn_rank, alpha=0.05)

# %% [code]
xgbc_rank = xgbc.loc[xgbc.index[:-1], xgbc.columns].values
fri(xgbc_rank, alpha=0.05)

# %% [code]
mlpc_rank = mlpc.loc[mlpc.index[:-1], mlpc.columns].values
fri(mlpc_rank, alpha=0.05)

# %% [code]
avg_rank = avg.loc[avg.index[:-1], avg.columns].values
fri(avg_rank, alpha=0.05)

# %% [markdown]
# Nemenyi Test

# %% [code]
def q(alpha, k):
    df = k-2
    if df<0:
        return 0
    if alpha==0.05:
        q_alpha = [1.960, 2.334, 2.569, 2.728, 2.850, 2.949, 3.031, 3.102, 3.164]
        return q_alpha[df]
    if alpha==0.1:
        q_alpha = [1.645, 2.052, 2.291, 2.459, 2.589, 2.693, 2.780, 2.855, 2.920]
        return q_alpha[df]
    return 0
def cd(alpha, k, n):
    return q(alpha, k)*np.sqrt(k*(k+1)/6/n)

# %% [code]
cd(0.05, 6, 16)

# %% [code]
# display the significant difference among algorithms on KNN.
knn_rank_df = pd.read_excel('rank of KNN.xlsx')
knn_rank = knn_rank_df.loc[knn_rank_df.shape[0]-1].values[1:]
knn_dis = []
for i in range(len(knn_rank)):
    one_dis = []
    for j in range(len(knn_rank)):
        one_dis.append(abs(knn_rank[i]-knn_rank[j]))
    knn_dis.append(one_dis)
knn_dis_df = pd.DataFrame(knn_dis, columns=knn_rank_df.columns[1:],
                         index=knn_rank_df.columns[1:])
knn_dis_df-cd(0.05, 6, 16)>=0

# %% [code]
# display the significant difference among algorithms on SCV.
xgbc_rank_df = pd.read_excel('rank of xgbc.xlsx')
xgbc_rank = xgbc_rank_df.loc[xgbc_rank_df.shape[0]-1].values[1:]
xgbc_dis = []
for i in range(len(xgbc_rank)):
    one_dis = []
    for j in range(len(xgbc_rank)):
        one_dis.append(abs(xgbc_rank[i]-xgbc_rank[j]))
    xgbc_dis.append(one_dis)
xgbc_dis_df = pd.DataFrame(xgbc_dis, columns=xgbc_rank_df.columns[1:],
                         index=xgbc_rank_df.columns[1:])
xgbc_dis_df-cd(0.05, 6, 16)>=0

# %% [code]
# display the significant difference among algorithms on SCV.
avg_rank_df = pd.read_excel('rank of avg.xlsx')
avg_rank = avg_rank_df.loc[avg_rank_df.shape[0]-1].values[1:]
avg_dis = []
for i in range(len(avg_rank)):
    one_dis = []
    for j in range(len(avg_rank)):
        one_dis.append(abs(avg_rank[i]-avg_rank[j]))
    avg_dis.append(one_dis)
avg_dis_df = pd.DataFrame(avg_dis, columns=avg_rank_df.columns[1:],
                         index=avg_rank_df.columns[1:])
avg_dis_df-cd(0.05, 6, 16)>=0

# %% [markdown]
# Evaluation of algorithm stability

# %% [code]
# Obtain the 10 optimal feature subsets of different feature selection algorithms on each dataset.
best_sigma_df = pd.read_excel('best sigma.xlsx', index_col=0)
voting_df = {}
voted_df = {}
for mod in mods:
    voting_mod_sta = {}
    voted_mod_sta = {}
    for file in os.listdir('new_result/'+mod):
        file_best_sigma = best_sigma_df[mod][file]
        for sigma in os.listdir('new_result/'+mod+'/'+file):
            if abs(file_best_sigma - float(sigma.replace('.npy', '')))<0.01:
                sigma_npy = np.load('new_result/%s/%s/%s'%(mod, file, sigma), allow_pickle=True)
                sigma_feature = np.concatenate(sigma_npy[:, 0])
                feature, count = np.unique(sigma_feature, return_counts=True)
        voting_file_sta = len(feature)
        voted_file_sta = len(np.where(count>=5)[0])
        voting_mod_sta[file] = voting_file_sta
        voted_mod_sta[file] = voted_file_sta
    voting_df[mod]=voting_mod_sta
    voted_df[mod]=voted_mod_sta

# %% [code]
# data to table number of feature before voting.
voting_df = pd.DataFrame(voting_df)
voting_df = voting_df[mods]
voting_df.to_excel('number of feature before voting.xlsx')
voting_df

# %% [code]
# data to table number of featue after voting.
voted_df = pd.DataFrame(voted_df)
voted_df = voted_df[mods]
voted_df.to_excel('number of featue after voting.xlsx')
voted_df

# %% [code]
# data to table Ratio of feature numbers before and after voting
vot_rate = voted_df/voting_df
vot_rate = vot_rate.fillna(0)
vot_rate_mean = pd.DataFrame(vot_rate.mean(), columns=['mean']).T
vot_rate = vot_rate.append(vot_rate_mean)
vot_rate = vot_rate[mods]
vot_rate.to_excel('Ratio of feature numbers before and after voting.xlsx')
for column in vot_rate.columns:
    vot_rate[column]=vot_rate[column].apply(lambda x:round(x*100)/100)
vot_rate.to_excel('Ratio of feature numbers before and after voting(.2lf).xlsx')
vot_rate
