# Supplementary material for: Feature selection based on neighborhood rough sets and Gini index
Source: PeerJ Comput Sci. 2023 Dec 12;9:e1711. doi: 10.7717/peerj-cs.1711 (PMC10773927; doi:10.7717/peerj-cs.1711)
Supplement: Supplemental Information 1 [file peerj-cs-09-1711-s001.zip › upload code/xgbc acc.xlsx]

## Sheet: Sheet1
	original	NRS	NMI	NDI	NSI	NGI	NCGI
anneal	0.989968	0.99135	0.94606	0.990343	0.98997	0.989845	0.981456
arrhythmia	0.734155	0.689068	0.548329	0.705609	0.729932	0.69714	0.729493
autos	0.665952	0.693357	0.489929	0.675	0.695357	0.694429	0.682048
breast-cancer	0.670074	0.762315	0.762315	0.701379	0.762315	0.677229	0.762315
DARWIN	0.84281	0.805719	0.789967	0.852484	0.828889	0.831732	0.768105
dermatology	0.956532	0.945353	0.330706	0.95762	0.955623	0.95982	0.958956
HillValley	0.612295	0.5925	0.527262	0.55388	0.627456	0.604429	0.606172
horse_colic	0.846667	0.835667	0.773667	0.824	0.841667	0.845667	0.843333
Ionosphere	0.908889	0.919175	0.833857	0.930738	0.919159	0.928786	0.918897
musk1	0.777793	0.788019	0.741848	0.769012	0.777934	0.777496	0.755567
parkinsons	0.861053	0.886316	0.717842	0.886316	0.879105	0.886316	0.781711
Sonar	0.735952	0.743262	0.65131	0.741357	0.753095	0.772286	0.688667
spambase	0.950066	0.950066	0.950066	0.950066	0.950066	0.950066	0.950066
Toxicity	0.561765	0.661438	0.609412	0.643399	0.656732	0.619052	0.663725
voting_records	0.95851	0	0.615222	0.962553	0.956876	0.961496	0.929894
Wine	0.966667	0.94598	0.639673	0.958856	0.958856	0.958856	0.919183
mean	0.814947	0.763099	0.682967	0.818913	0.83019	0.822165	0.808724
